# Supplementary material for: Harnessing miRNA dynamics in HIV-1-infected macrophages: Unveiling new targeted therapeutics using systems biology
Source: Comput Struct Biotechnol J. 2025 May 1;27:1754–71. doi: 10.1016/j.csbj.2025.04.040 (PMC12124685; doi:10.1016/j.csbj.2025.04.040)
Supplement: Supplementary file 1 — Supplementary material [file mmc1.zip]

Archive with 1 entries (1 files):
- Combined Analysis_240524_Copy for Harshit.xlsx
