# Supplementary material for: Harnessing miRNA dynamics in HIV-1-infected macrophages: Unveiling new targeted therapeutics using systems biology
Source: Comput Struct Biotechnol J. 2025 May 1;27:1754–71. doi: 10.1016/j.csbj.2025.04.040 (PMC12124685; doi:10.1016/j.csbj.2025.04.040)
Supplement: Supplementary file 1 — Supplementary material [file mmc1.zip › Combined Analysis_240524_Copy for Harshit.xlsx]

## Sheet: mirtarBase target cleaning
miRNA	Up Target		miRNA	Up Target		miRNA	Down Target		miRNA	Down Target			Analyses data (combined meaning mixing both up and down) presented in next sheet
hsa-miR-520d-3p	NOCT		hsa-miR-520d-3p	NOCT		hsa-miR-410-3p	C11orf98		hsa-miR-410-3p	C11orf98				miRNA w/o target	Total miRNA entry	Total target	Unique target	duplicate
hsa-miR-520d-3p	TKFC		hsa-miR-520d-3p	TKFC		hsa-miR-410-3p			hsa-miR-410-3p	ABCF1			Entries without target (up target)	3	1361	1358	1258	100
hsa-miR-520d-3p	CUL1		hsa-miR-520d-3p	CUL1		hsa-miR-410-3p	ABCF1		hsa-miR-410-3p	ADCY9			Entries without target (down target)	4	1216	1212	1122	90
hsa-miR-520d-3p	POMT2		hsa-miR-520d-3p	POMT2		hsa-miR-410-3p	ADCY9		hsa-miR-410-3p	ADD2			Total up and down targets (combined)		2577	2570	2159	221
hsa-miR-520d-3p	C21orf62-AS1		hsa-miR-520d-3p	C21orf62-AS1		hsa-miR-410-3p	ADD2		hsa-miR-410-3p	AGTR1
hsa-miR-520d-3p	CEP126		hsa-miR-520d-3p	CEP126		hsa-miR-410-3p	AGTR1		hsa-miR-410-3p	ANXA5			Total up miRNA target entries including blank
hsa-miR-520d-3p	IFT22		hsa-miR-520d-3p	IFT22		hsa-miR-410-3p	ANXA5		hsa-miR-410-3p	CA8			hsa-miR-520d-3p	436
hsa-miR-520d-3p	COA7		hsa-miR-520d-3p	COA7		hsa-miR-410-3p	CA8		hsa-miR-410-3p	CDK1			hsa-miR-300	112
hsa-miR-520d-3p	MRPL57		hsa-miR-520d-3p	MRPL57		hsa-miR-410-3p	CDK1		hsa-miR-410-3p	CHEK1			hsa-miR-125b-5p	464
hsa-miR-520d-3p	RITA1		hsa-miR-520d-3p	RITA1		hsa-miR-410-3p	CHEK1		hsa-miR-410-3p	CHML			hsa-miR-34c-5p	144
hsa-miR-520d-3p	FAAP24		hsa-miR-520d-3p	FAAP24		hsa-miR-410-3p	CHML		hsa-miR-410-3p	KLF6			hsa-miR-144-3p	205
hsa-miR-520d-3p	PXYLP1		hsa-miR-520d-3p	PXYLP1		hsa-miR-410-3p	KLF6		hsa-miR-410-3p	CRK			Total	1361
hsa-miR-520d-3p	DDIAS		hsa-miR-520d-3p	DDIAS		hsa-miR-410-3p	CRK		hsa-miR-410-3p	CD55
hsa-miR-520d-3p	C11orf98		hsa-miR-520d-3p	C11orf98		hsa-miR-410-3p	CD55		hsa-miR-410-3p	DGKG			Total Down miRNA target entries including blank
hsa-miR-520d-3p			hsa-miR-520d-3p	ACOX1		hsa-miR-410-3p	DGKG		hsa-miR-410-3p	DDX3X			hsa-miR-410-3p	246
hsa-miR-520d-3p	ACOX1		hsa-miR-520d-3p	PARP1		hsa-miR-410-3p	DDX3X		hsa-miR-410-3p	DUSP7			hsa-miR-211-5p	331
hsa-miR-520d-3p	PARP1		hsa-miR-520d-3p	APOH		hsa-miR-410-3p	DUSP7		hsa-miR-410-3p	DUSP8			hsa-miR-545-3p	154
hsa-miR-520d-3p	APOH		hsa-miR-520d-3p	RHOC		hsa-miR-410-3p	DUSP8		hsa-miR-410-3p	EIF2B1			hsa-miR-543	111
hsa-miR-520d-3p	RHOC		hsa-miR-520d-3p	ATIC		hsa-miR-410-3p	EIF2B1		hsa-miR-410-3p	ELF2			hsa-miR-454-3p	374
hsa-miR-520d-3p	ATIC		hsa-miR-520d-3p	ATP1B3		hsa-miR-410-3p	ELF2		hsa-miR-410-3p	ETS2			Total	1216
hsa-miR-520d-3p	ATP1B3		hsa-miR-520d-3p	ATP6V1C1		hsa-miR-410-3p	ETS2		hsa-miR-410-3p	ETV6
hsa-miR-520d-3p	ATP6V1C1		hsa-miR-520d-3p	BACH1		hsa-miR-410-3p	ETV6		hsa-miR-410-3p	F2RL1
hsa-miR-520d-3p	BACH1		hsa-miR-520d-3p	CCND1		hsa-miR-410-3p	F2RL1		hsa-miR-410-3p	ACSL4
hsa-miR-520d-3p	CCND1		hsa-miR-520d-3p	BCL2L2		hsa-miR-410-3p	ACSL4		hsa-miR-410-3p	FKBP1A
hsa-miR-520d-3p	BCL2L2		hsa-miR-520d-3p	BMP8B		hsa-miR-410-3p	FKBP1A		hsa-miR-410-3p	FOXL1
hsa-miR-520d-3p	BMP8B		hsa-miR-520d-3p	BTG1		hsa-miR-410-3p	FOXL1		hsa-miR-410-3p	GDNF
hsa-miR-520d-3p	BTG1		hsa-miR-520d-3p	CAPZA2		hsa-miR-410-3p	GDNF		hsa-miR-410-3p	GRID1
hsa-miR-520d-3p	CAPZA2		hsa-miR-520d-3p	CCND2		hsa-miR-410-3p	GRID1		hsa-miR-410-3p	GSK3B
hsa-miR-520d-3p	CCND2		hsa-miR-520d-3p	CD28		hsa-miR-410-3p	GSK3B		hsa-miR-410-3p	GTF2A1
hsa-miR-520d-3p	CD28		hsa-miR-520d-3p	CLCN3		hsa-miR-410-3p	GTF2A1		hsa-miR-410-3p	GTF2B
hsa-miR-520d-3p	CLCN3		hsa-miR-520d-3p	COX6B1		hsa-miR-410-3p	GTF2B		hsa-miR-410-3p	HIVEP1
hsa-miR-520d-3p	COX6B1		hsa-miR-520d-3p	COX10		hsa-miR-410-3p	HIVEP1		hsa-miR-410-3p	HNRNPU
hsa-miR-520d-3p	COX10		hsa-miR-520d-3p	CPT1A		hsa-miR-410-3p	HNRNPU		hsa-miR-410-3p	HOXA11
hsa-miR-520d-3p	CPT1A		hsa-miR-520d-3p	CREB1		hsa-miR-410-3p	HOXA11		hsa-miR-410-3p	NDST1
hsa-miR-520d-3p	CREB1		hsa-miR-520d-3p	CRK		hsa-miR-410-3p	NDST1		hsa-miR-410-3p	IFNAR1
hsa-miR-520d-3p	CRK		hsa-miR-520d-3p	CSNK1A1		hsa-miR-410-3p	IFNAR1		hsa-miR-410-3p	IGFBP1
hsa-miR-520d-3p	CSNK1A1		hsa-miR-520d-3p	CYB5A		hsa-miR-410-3p	IGFBP1		hsa-miR-410-3p	ITPKB
hsa-miR-520d-3p	CYB5A		hsa-miR-520d-3p	DAD1		hsa-miR-410-3p	ITPKB		hsa-miR-410-3p	JAG2
hsa-miR-520d-3p	DAD1		hsa-miR-520d-3p	DPYSL2		hsa-miR-410-3p	JAG2		hsa-miR-410-3p	TNPO1
hsa-miR-520d-3p	DPYSL2		hsa-miR-520d-3p	DUSP2		hsa-miR-410-3p	TNPO1		hsa-miR-410-3p	LBR
hsa-miR-520d-3p	DUSP2		hsa-miR-520d-3p	EIF2S1		hsa-miR-410-3p	LBR		hsa-miR-410-3p	LDHA
hsa-miR-520d-3p	EIF2S1		hsa-miR-520d-3p	EPHA2		hsa-miR-410-3p	LDHA		hsa-miR-410-3p	LDLR
hsa-miR-520d-3p	EPHA2		hsa-miR-520d-3p	ELAVL2		hsa-miR-410-3p	LDLR		hsa-miR-410-3p	LRP6
hsa-miR-520d-3p	ELAVL2		hsa-miR-520d-3p	ELK4		hsa-miR-410-3p	LRP6		hsa-miR-410-3p	SMAD3
hsa-miR-520d-3p	ELK4		hsa-miR-520d-3p	MARK2		hsa-miR-410-3p	SMAD3		hsa-miR-410-3p	MCAM
hsa-miR-520d-3p	MARK2		hsa-miR-520d-3p	NR2F6		hsa-miR-410-3p	MCAM		hsa-miR-410-3p	DNAJB9
hsa-miR-520d-3p	NR2F6		hsa-miR-520d-3p	ESR1		hsa-miR-410-3p	DNAJB9		hsa-miR-410-3p	MDM2
hsa-miR-520d-3p	ESR1		hsa-miR-520d-3p	ESR2		hsa-miR-410-3p	MDM2		hsa-miR-410-3p	MET
hsa-miR-520d-3p	ESR2		hsa-miR-520d-3p	F2RL1		hsa-miR-410-3p	MET		hsa-miR-410-3p	MLLT3
hsa-miR-520d-3p	F2RL1		hsa-miR-520d-3p	FANCA		hsa-miR-410-3p	MLLT3		hsa-miR-410-3p	MSX2
hsa-miR-520d-3p	FANCA		hsa-miR-520d-3p	FGF7		hsa-miR-410-3p	MSX2		hsa-miR-410-3p	MYBL1
hsa-miR-520d-3p	FGF7		hsa-miR-520d-3p	GABPB1		hsa-miR-410-3p	MYBL1		hsa-miR-410-3p	MYBPC1
hsa-miR-520d-3p	GABPB1		hsa-miR-520d-3p	GALNT3		hsa-miR-410-3p	MYBPC1		hsa-miR-410-3p	NTRK3
hsa-miR-520d-3p	GALNT3		hsa-miR-520d-3p	GATA6		hsa-miR-410-3p	NTRK3		hsa-miR-410-3p	OCRL
hsa-miR-520d-3p	GATA6		hsa-miR-520d-3p	GLO1		hsa-miR-410-3p	OCRL		hsa-miR-410-3p	PIK3CG
hsa-miR-520d-3p	GLO1		hsa-miR-520d-3p	GOLGA2		hsa-miR-410-3p	PIK3CG		hsa-miR-410-3p	PLAGL1
hsa-miR-520d-3p	GOLGA2		hsa-miR-520d-3p	MKNK2		hsa-miR-410-3p	PLAGL1		hsa-miR-410-3p	POU2F1
hsa-miR-520d-3p	MKNK2		hsa-miR-520d-3p	GTF2H3		hsa-miR-410-3p	POU2F1		hsa-miR-410-3p	POU2F2
hsa-miR-520d-3p	GTF2H3		hsa-miR-520d-3p	HADHB		hsa-miR-410-3p	POU2F2		hsa-miR-410-3p	PPP2R5E
hsa-miR-520d-3p	HADHB		hsa-miR-520d-3p	HAS2		hsa-miR-410-3p	PPP2R5E		hsa-miR-410-3p	PRKCD
hsa-miR-520d-3p	HAS2		hsa-miR-520d-3p	HAS3		hsa-miR-410-3p	PRKCD		hsa-miR-410-3p	RAB3B
hsa-miR-520d-3p	HAS3		hsa-miR-520d-3p	HIP1		hsa-miR-410-3p	RAB3B		hsa-miR-410-3p	RANBP1
hsa-miR-520d-3p	HIP1		hsa-miR-520d-3p	HIVEP2		hsa-miR-410-3p	RANBP1		hsa-miR-410-3p	REST
hsa-miR-520d-3p	HIVEP2		hsa-miR-520d-3p	HMGB1		hsa-miR-410-3p	REST		hsa-miR-410-3p	RREB1
hsa-miR-520d-3p	HMGB1		hsa-miR-520d-3p	HOXB3		hsa-miR-410-3p	RREB1		hsa-miR-410-3p	SC5D
hsa-miR-520d-3p	HOXB3		hsa-miR-520d-3p	IFNAR2		hsa-miR-410-3p	SC5D		hsa-miR-410-3p	CXCL5
hsa-miR-520d-3p	IFNAR2		hsa-miR-520d-3p	IGF1R		hsa-miR-410-3p	CXCL5		hsa-miR-410-3p	SLC7A2
hsa-miR-520d-3p	IGF1R		hsa-miR-520d-3p	FOXK2		hsa-miR-410-3p	SLC7A2		hsa-miR-410-3p	SLC8A1
hsa-miR-520d-3p	FOXK2		hsa-miR-520d-3p	IPP		hsa-miR-410-3p	SLC8A1		hsa-miR-410-3p	SNRPD3
hsa-miR-520d-3p	IPP		hsa-miR-520d-3p	IRF2		hsa-miR-410-3p	SNRPD3		hsa-miR-410-3p	SNX2
hsa-miR-520d-3p	IRF2		hsa-miR-520d-3p	ITGA2		hsa-miR-410-3p	SNX2		hsa-miR-410-3p	SOD2
hsa-miR-520d-3p	ITGA2		hsa-miR-520d-3p	KCNA7		hsa-miR-410-3p	SOD2		hsa-miR-410-3p	SP1
hsa-miR-520d-3p	KCNA7		hsa-miR-520d-3p	KCND3		hsa-miR-410-3p	SP1		hsa-miR-410-3p	SRP72
hsa-miR-520d-3p	KCND3		hsa-miR-520d-3p	KCNJ8		hsa-miR-410-3p	SRP72		hsa-miR-410-3p	HSPA13
hsa-miR-520d-3p	KCNJ8		hsa-miR-520d-3p	KCNMB1		hsa-miR-410-3p	HSPA13		hsa-miR-410-3p	SYP
hsa-miR-520d-3p	KCNMB1		hsa-miR-520d-3p	KPNA2		hsa-miR-410-3p	SYP		hsa-miR-410-3p	TFDP1
hsa-miR-520d-3p	KPNA2		hsa-miR-520d-3p	LDLR		hsa-miR-410-3p	TFDP1		hsa-miR-410-3p	TGIF1
hsa-miR-520d-3p	LDLR		hsa-miR-520d-3p	ABLIM1		hsa-miR-410-3p	TGIF1		hsa-miR-410-3p	THBS1
hsa-miR-520d-3p	ABLIM1		hsa-miR-520d-3p	MAP1B		hsa-miR-410-3p	THBS1		hsa-miR-410-3p	TPD52
hsa-miR-520d-3p	MAP1B		hsa-miR-520d-3p	MBNL1		hsa-miR-410-3p	TPD52		hsa-miR-410-3p	TRAF6
hsa-miR-520d-3p	MBNL1		hsa-miR-520d-3p	MCM7		hsa-miR-410-3p	TRAF6		hsa-miR-410-3p	VEGFA
hsa-miR-520d-3p	MCM7		hsa-miR-520d-3p	MFAP2		hsa-miR-410-3p	VEGFA		hsa-miR-410-3p	XRCC3
hsa-miR-520d-3p	MFAP2		hsa-miR-520d-3p	MSH3		hsa-miR-410-3p	XRCC3		hsa-miR-410-3p	YWHAZ
hsa-miR-520d-3p	MSH3		hsa-miR-520d-3p	MYO1F		hsa-miR-410-3p	YWHAZ		hsa-miR-410-3p	MAP3K12
hsa-miR-520d-3p	MYO1F		hsa-miR-520d-3p	MYH9		hsa-miR-410-3p	MAP3K12		hsa-miR-410-3p	ZXDA
hsa-miR-520d-3p	MYH9		hsa-miR-520d-3p	MYO1D		hsa-miR-410-3p	ZXDA		hsa-miR-410-3p	CSDE1
hsa-miR-520d-3p	MYO1D		hsa-miR-520d-3p	NFIB		hsa-miR-410-3p	CSDE1		hsa-miR-410-3p	FZD5
hsa-miR-520d-3p	NFIB		hsa-miR-520d-3p	DDR2		hsa-miR-410-3p	FZD5		hsa-miR-410-3p	PDHX
hsa-miR-520d-3p	DDR2		hsa-miR-520d-3p	PAK2		hsa-miR-410-3p	PDHX		hsa-miR-410-3p	MFAP5
hsa-miR-520d-3p	PAK2		hsa-miR-520d-3p	PDE4C		hsa-miR-410-3p	MFAP5		hsa-miR-410-3p	NRIP1
hsa-miR-520d-3p	PDE4C		hsa-miR-520d-3p	PDHB		hsa-miR-410-3p	NRIP1		hsa-miR-410-3p	HIST1H3B
hsa-miR-520d-3p	PDHB		hsa-miR-520d-3p	PDPK1		hsa-miR-410-3p	HIST1H3B		hsa-miR-410-3p	STX7
hsa-miR-520d-3p	PDPK1		hsa-miR-520d-3p	PER1		hsa-miR-410-3p	STX7		hsa-miR-410-3p	RECK
hsa-miR-520d-3p	PER1		hsa-miR-520d-3p	PFKP		hsa-miR-410-3p	RECK		hsa-miR-410-3p	CUL2
hsa-miR-520d-3p	PFKP		hsa-miR-520d-3p	PIGA		hsa-miR-410-3p	CUL2		hsa-miR-410-3p	KHSRP
hsa-miR-520d-3p	PIGA		hsa-miR-520d-3p	POU2F1		hsa-miR-410-3p	KHSRP		hsa-miR-410-3p	KLF7
hsa-miR-520d-3p	POU2F1		hsa-miR-520d-3p	PRIM1		hsa-miR-410-3p	KLF7		hsa-miR-410-3p	TNFSF9
hsa-miR-520d-3p	PRIM1		hsa-miR-520d-3p	PRKACB		hsa-miR-410-3p	TNFSF9		hsa-miR-410-3p	TRIP10
hsa-miR-520d-3p	PRKACB		hsa-miR-520d-3p	PTGIS		hsa-miR-410-3p	TRIP10		hsa-miR-410-3p	KIF3B
hsa-miR-520d-3p	PTGIS		hsa-miR-520d-3p	QSOX1		hsa-miR-410-3p	KIF3B		hsa-miR-410-3p	ARHGAP29
hsa-miR-520d-3p	QSOX1		hsa-miR-520d-3p	RANGAP1		hsa-miR-410-3p	ARHGAP29		hsa-miR-410-3p	SLC25A27
hsa-miR-520d-3p	RANGAP1		hsa-miR-520d-3p	RBBP6		hsa-miR-410-3p	SLC25A27		hsa-miR-410-3p	ATP6V1G1
hsa-miR-520d-3p	RBBP6		hsa-miR-520d-3p	REST		hsa-miR-410-3p	ATP6V1G1		hsa-miR-410-3p	ZNF516
hsa-miR-520d-3p	REST		hsa-miR-520d-3p	RTN2		hsa-miR-410-3p	ZNF516		hsa-miR-410-3p	USP6NL
hsa-miR-520d-3p	RTN2		hsa-miR-520d-3p	CCL5		hsa-miR-410-3p	USP6NL		hsa-miR-410-3p	LAPTM4A
hsa-miR-520d-3p	CCL5		hsa-miR-520d-3p	SLC1A5		hsa-miR-410-3p	LAPTM4A		hsa-miR-410-3p	PHACTR2
hsa-miR-520d-3p	SLC1A5		hsa-miR-520d-3p	SLC6A4		hsa-miR-410-3p	PHACTR2		hsa-miR-410-3p	HUWE1
hsa-miR-520d-3p	SLC6A4		hsa-miR-520d-3p	SPIB		hsa-miR-410-3p	HUWE1		hsa-miR-410-3p	MBNL2
hsa-miR-520d-3p	SPIB		hsa-miR-520d-3p	HSPA13		hsa-miR-410-3p	MBNL2		hsa-miR-410-3p	RBM7
hsa-miR-520d-3p	HSPA13		hsa-miR-520d-3p	STX4		hsa-miR-410-3p	RBM7		hsa-miR-410-3p	ZNF267
hsa-miR-520d-3p	STX4		hsa-miR-520d-3p	ADAM17		hsa-miR-410-3p	ZNF267		hsa-miR-410-3p	ZER1
hsa-miR-520d-3p	ADAM17		hsa-miR-520d-3p	TCEB1		hsa-miR-410-3p	ZER1		hsa-miR-410-3p	NUP50
hsa-miR-520d-3p	TCEB1		hsa-miR-520d-3p	TFAP4		hsa-miR-410-3p	NUP50		hsa-miR-410-3p	ZNF275
hsa-miR-520d-3p	TFAP4		hsa-miR-520d-3p	NR2F2		hsa-miR-410-3p	ZNF275		hsa-miR-410-3p	TCERG1
hsa-miR-520d-3p	NR2F2		hsa-miR-520d-3p	TSPAN6		hsa-miR-410-3p	TCERG1		hsa-miR-410-3p	COPS8
hsa-miR-520d-3p	TSPAN6		hsa-miR-520d-3p	GPR137B		hsa-miR-410-3p	COPS8		hsa-miR-410-3p	HNRNPA0
hsa-miR-520d-3p	GPR137B		hsa-miR-520d-3p	NR2C2		hsa-miR-410-3p	HNRNPA0		hsa-miR-410-3p	BTG3
hsa-miR-520d-3p	NR2C2		hsa-miR-520d-3p	TXK		hsa-miR-410-3p	BTG3		hsa-miR-410-3p	DDX52
hsa-miR-520d-3p	TXK		hsa-miR-520d-3p	UBE2V2		hsa-miR-410-3p	DDX52		hsa-miR-410-3p	TPPP
hsa-miR-520d-3p	UBE2V2		hsa-miR-520d-3p	WEE1		hsa-miR-410-3p	TPPP		hsa-miR-410-3p	DUSP10
hsa-miR-520d-3p	WEE1		hsa-miR-520d-3p	ZNF7		hsa-miR-410-3p	DUSP10		hsa-miR-410-3p	XPOT
hsa-miR-520d-3p	ZNF7		hsa-miR-520d-3p	ZNF12		hsa-miR-410-3p	XPOT		hsa-miR-410-3p	ZFP30
hsa-miR-520d-3p	ZNF12		hsa-miR-520d-3p	ZNF174		hsa-miR-410-3p	ZFP30		hsa-miR-410-3p	ZNF507
hsa-miR-520d-3p	ZNF174		hsa-miR-520d-3p	CCDC6		hsa-miR-410-3p	ZNF507		hsa-miR-410-3p	PLEKHA6
hsa-miR-520d-3p	CCDC6		hsa-miR-520d-3p	SERF1A		hsa-miR-410-3p	PLEKHA6		hsa-miR-410-3p	ZHX3
hsa-miR-520d-3p	SERF1A		hsa-miR-520d-3p	FZD6		hsa-miR-410-3p	ZHX3		hsa-miR-410-3p	ZNF609
hsa-miR-520d-3p	FZD6		hsa-miR-520d-3p	FZD9		hsa-miR-410-3p	ZNF609		hsa-miR-410-3p	PRRC2C
hsa-miR-520d-3p	FZD9		hsa-miR-520d-3p	HIST1H2BG		hsa-miR-410-3p	PRRC2C		hsa-miR-410-3p	TRIM2
hsa-miR-520d-3p	HIST1H2BG		hsa-miR-520d-3p	ULK1		hsa-miR-410-3p	TRIM2		hsa-miR-410-3p	LARP1
hsa-miR-520d-3p	ULK1		hsa-miR-520d-3p	CUL3		hsa-miR-410-3p	LARP1		hsa-miR-410-3p	SIK3
hsa-miR-520d-3p	CUL3		hsa-miR-520d-3p	MAPKAPK5		hsa-miR-410-3p	SIK3		hsa-miR-410-3p	SLC7A11
hsa-miR-520d-3p	MAPKAPK5		hsa-miR-520d-3p	DEGS1		hsa-miR-410-3p	SLC7A11		hsa-miR-410-3p	PRKD3
hsa-miR-520d-3p	DEGS1		hsa-miR-520d-3p	TNFRSF10B		hsa-miR-410-3p	PRKD3		hsa-miR-410-3p	OSBP2
hsa-miR-520d-3p	TNFRSF10B		hsa-miR-520d-3p	EIF2B2		hsa-miR-410-3p	OSBP2		hsa-miR-410-3p	ZNF318
hsa-miR-520d-3p	EIF2B2		hsa-miR-520d-3p	HIST1H2BJ		hsa-miR-410-3p	ZNF318		hsa-miR-410-3p	SLC24A2
hsa-miR-520d-3p	HIST1H2BJ		hsa-miR-520d-3p	F2RL3		hsa-miR-410-3p	SLC24A2		hsa-miR-410-3p	SLC39A6
hsa-miR-520d-3p	F2RL3		hsa-miR-520d-3p	TM4SF5		hsa-miR-410-3p	SLC39A6		hsa-miR-410-3p	MGAT4C
hsa-miR-520d-3p	TM4SF5		hsa-miR-520d-3p	RPL14		hsa-miR-410-3p	MGAT4C		hsa-miR-410-3p	POT1
hsa-miR-520d-3p	RPL14		hsa-miR-520d-3p	PRPF4		hsa-miR-410-3p	POT1		hsa-miR-410-3p	ZBTB20
hsa-miR-520d-3p	PRPF4		hsa-miR-520d-3p	ATG12		hsa-miR-410-3p	ZBTB20		hsa-miR-410-3p	SENP3
hsa-miR-520d-3p	ATG12		hsa-miR-520d-3p	SLC28A1		hsa-miR-410-3p	SENP3		hsa-miR-410-3p	FBXL3
hsa-miR-520d-3p	SLC28A1		hsa-miR-520d-3p	LPAR2		hsa-miR-410-3p	FBXL3		hsa-miR-410-3p	RGS17
hsa-miR-520d-3p	LPAR2		hsa-miR-520d-3p	ZBED1		hsa-miR-410-3p	RGS17		hsa-miR-410-3p	SNX5
hsa-miR-520d-3p	ZBED1		hsa-miR-520d-3p	ZNF264		hsa-miR-410-3p	SNX5		hsa-miR-410-3p	SULT1B1
hsa-miR-520d-3p	ZNF264		hsa-miR-520d-3p	KCNK6		hsa-miR-410-3p	SULT1B1		hsa-miR-410-3p	TNRC18P2
hsa-miR-520d-3p	KCNK6		hsa-miR-520d-3p	MED17		hsa-miR-410-3p	TNRC18P2		hsa-miR-410-3p	CLEC2D
hsa-miR-520d-3p	MED17		hsa-miR-520d-3p	SH3BP5		hsa-miR-410-3p	CLEC2D		hsa-miR-410-3p	USP25
hsa-miR-520d-3p	SH3BP5		hsa-miR-520d-3p	ENTPD4		hsa-miR-410-3p	USP25		hsa-miR-410-3p	C6orf48
hsa-miR-520d-3p	ENTPD4		hsa-miR-520d-3p	SOCS5		hsa-miR-410-3p	C6orf48		hsa-miR-410-3p	GLRX2
hsa-miR-520d-3p	SOCS5		hsa-miR-520d-3p	CEP104		hsa-miR-410-3p	GLRX2		hsa-miR-410-3p	APIP
hsa-miR-520d-3p	CEP104		hsa-miR-520d-3p	KIAA0513		hsa-miR-410-3p	APIP		hsa-miR-410-3p	CERCAM
hsa-miR-520d-3p	KIAA0513		hsa-miR-520d-3p	DLGAP5		hsa-miR-410-3p	CERCAM		hsa-miR-410-3p	HSPA14
hsa-miR-520d-3p	DLGAP5		hsa-miR-520d-3p	DAZAP2		hsa-miR-410-3p	HSPA14		hsa-miR-410-3p	ZBTB7A
hsa-miR-520d-3p	DAZAP2		hsa-miR-520d-3p	MELK		hsa-miR-410-3p	ZBTB7A		hsa-miR-410-3p	TRIAP1
hsa-miR-520d-3p	MELK		hsa-miR-520d-3p	KLHL21		hsa-miR-410-3p	TRIAP1		hsa-miR-410-3p	TRMT112
hsa-miR-520d-3p	KLHL21		hsa-miR-520d-3p	RABGAP1L		hsa-miR-410-3p	TRMT112		hsa-miR-410-3p	RSF1
hsa-miR-520d-3p	RABGAP1L		hsa-miR-520d-3p	HS3ST1		hsa-miR-410-3p	RSF1		hsa-miR-410-3p	SIX4
hsa-miR-520d-3p	HS3ST1		hsa-miR-520d-3p	USP15		hsa-miR-410-3p	SIX4		hsa-miR-410-3p	XRN1
hsa-miR-520d-3p	USP15		hsa-miR-520d-3p	NR1D2		hsa-miR-410-3p	XRN1		hsa-miR-410-3p	TMCO1
hsa-miR-520d-3p	NR1D2		hsa-miR-520d-3p	ZBTB33		hsa-miR-410-3p	TMCO1		hsa-miR-410-3p	RSBN1
hsa-miR-520d-3p	ZBTB33		hsa-miR-520d-3p	MED16		hsa-miR-410-3p	RSBN1		hsa-miR-410-3p	ZNHIT6
hsa-miR-520d-3p	MED16		hsa-miR-520d-3p	ABI2		hsa-miR-410-3p	ZNHIT6		hsa-miR-410-3p	LEPROT
hsa-miR-520d-3p	ABI2		hsa-miR-520d-3p	SERF2		hsa-miR-410-3p	LEPROT		hsa-miR-410-3p	ZRANB1
hsa-miR-520d-3p	SERF2		hsa-miR-520d-3p	NME6		hsa-miR-410-3p	ZRANB1		hsa-miR-410-3p	BNC2
hsa-miR-520d-3p	NME6		hsa-miR-520d-3p	GDF11		hsa-miR-410-3p	BNC2		hsa-miR-410-3p	BCOR
hsa-miR-520d-3p	GDF11		hsa-miR-520d-3p	HNRNPR		hsa-miR-410-3p	BCOR		hsa-miR-410-3p	ACER3
hsa-miR-520d-3p	HNRNPR		hsa-miR-520d-3p	CDIPT		hsa-miR-410-3p	ACER3		hsa-miR-410-3p	KLHL9
hsa-miR-520d-3p	CDIPT		hsa-miR-520d-3p	TIMM17A		hsa-miR-410-3p	KLHL9		hsa-miR-410-3p	AJAP1
hsa-miR-520d-3p	TIMM17A		hsa-miR-520d-3p	N4BP2L2		hsa-miR-410-3p	AJAP1		hsa-miR-410-3p	EMC7
hsa-miR-520d-3p	N4BP2L2		hsa-miR-520d-3p	ZBTB18		hsa-miR-410-3p	EMC7		hsa-miR-410-3p	TM9SF3
hsa-miR-520d-3p	ZBTB18		hsa-miR-520d-3p	SEC23B		hsa-miR-410-3p	TM9SF3		hsa-miR-410-3p	PMEPA1
hsa-miR-520d-3p	SEC23B		hsa-miR-520d-3p	POLR3F		hsa-miR-410-3p	PMEPA1		hsa-miR-410-3p	STOX2
hsa-miR-520d-3p	POLR3F		hsa-miR-520d-3p	TXNIP		hsa-miR-410-3p	STOX2		hsa-miR-410-3p	CABP4
hsa-miR-520d-3p	TXNIP		hsa-miR-520d-3p	LEFTY1		hsa-miR-410-3p	CABP4		hsa-miR-410-3p	CNOT6
hsa-miR-520d-3p	LEFTY1		hsa-miR-520d-3p	DCTN6		hsa-miR-410-3p	CNOT6		hsa-miR-410-3p	ZNF608
hsa-miR-520d-3p	DCTN6		hsa-miR-520d-3p	GNB5		hsa-miR-410-3p	ZNF608		hsa-miR-410-3p	NUFIP2
hsa-miR-520d-3p	GNB5		hsa-miR-520d-3p	TRAF3IP2		hsa-miR-410-3p	NUFIP2		hsa-miR-410-3p	ZNF319
hsa-miR-520d-3p	TRAF3IP2		hsa-miR-520d-3p	SRCAP		hsa-miR-410-3p	ZNF319		hsa-miR-410-3p	DDX55
hsa-miR-520d-3p	SRCAP		hsa-miR-520d-3p	BLCAP		hsa-miR-410-3p	DDX55		hsa-miR-410-3p	MIER1
hsa-miR-520d-3p	BLCAP		hsa-miR-520d-3p	PNRC1		hsa-miR-410-3p	MIER1		hsa-miR-410-3p	CYP4F11
hsa-miR-520d-3p	PNRC1		hsa-miR-520d-3p	LIAS		hsa-miR-410-3p	CYP4F11		hsa-miR-410-3p	CREBZF
hsa-miR-520d-3p	LIAS		hsa-miR-520d-3p	TRIOBP		hsa-miR-410-3p	CREBZF		hsa-miR-410-3p	BACH2
hsa-miR-520d-3p	TRIOBP		hsa-miR-520d-3p	DNAJB4		hsa-miR-410-3p	BACH2		hsa-miR-410-3p	PAPD5
hsa-miR-520d-3p	DNAJB4		hsa-miR-520d-3p	POLR3A		hsa-miR-410-3p	PAPD5		hsa-miR-410-3p	HHIP
hsa-miR-520d-3p	POLR3A		hsa-miR-520d-3p	NUDT3		hsa-miR-410-3p	HHIP		hsa-miR-410-3p	DCLRE1C
hsa-miR-520d-3p	NUDT3		hsa-miR-520d-3p	HSPA4L		hsa-miR-410-3p	DCLRE1C		hsa-miR-410-3p	MEAF6
hsa-miR-520d-3p	HSPA4L		hsa-miR-520d-3p	UBOX5		hsa-miR-410-3p	MEAF6		hsa-miR-410-3p	NABP1
hsa-miR-520d-3p	UBOX5		hsa-miR-520d-3p	MSRB2		hsa-miR-410-3p	NABP1		hsa-miR-410-3p	PLEKHA3
hsa-miR-520d-3p	MSRB2		hsa-miR-520d-3p	HABP4		hsa-miR-410-3p	PLEKHA3		hsa-miR-410-3p	C1orf50
hsa-miR-520d-3p	HABP4		hsa-miR-520d-3p	EMC1		hsa-miR-410-3p	C1orf50		hsa-miR-410-3p	ARSJ
hsa-miR-520d-3p	EMC1		hsa-miR-520d-3p	AVL9		hsa-miR-410-3p	ARSJ		hsa-miR-410-3p	ZFAND1
hsa-miR-520d-3p	AVL9		hsa-miR-520d-3p	TNRC6B		hsa-miR-410-3p	ZFAND1		hsa-miR-410-3p	ZNF556
hsa-miR-520d-3p	TNRC6B		hsa-miR-520d-3p	FBXL7		hsa-miR-410-3p	ZNF556		hsa-miR-410-3p	C4orf29
hsa-miR-520d-3p	FBXL7		hsa-miR-520d-3p	RPRD2		hsa-miR-410-3p	C4orf29		hsa-miR-410-3p	RAB11FIP1
hsa-miR-520d-3p	RPRD2		hsa-miR-520d-3p	WWC1		hsa-miR-410-3p	RAB11FIP1		hsa-miR-410-3p	KLHL15
hsa-miR-520d-3p	WWC1		hsa-miR-520d-3p	SATB2		hsa-miR-410-3p	KLHL15		hsa-miR-410-3p	TTYH3
hsa-miR-520d-3p	SATB2		hsa-miR-520d-3p	MAN2B2		hsa-miR-410-3p	TTYH3		hsa-miR-410-3p	APOL6
hsa-miR-520d-3p	MAN2B2		hsa-miR-520d-3p	PSD3		hsa-miR-410-3p	APOL6		hsa-miR-410-3p	KIAA1109
hsa-miR-520d-3p	PSD3		hsa-miR-520d-3p	SF3B3		hsa-miR-410-3p	KIAA1109		hsa-miR-410-3p	POLR1B
hsa-miR-520d-3p	SF3B3		hsa-miR-520d-3p	ICMT		hsa-miR-410-3p	POLR1B		hsa-miR-410-3p	PHF6
hsa-miR-520d-3p	ICMT		hsa-miR-520d-3p	CBX5		hsa-miR-410-3p	PHF6		hsa-miR-410-3p	ZBED3
hsa-miR-520d-3p	CBX5		hsa-miR-520d-3p	ZFYVE26		hsa-miR-410-3p	ZBED3		hsa-miR-410-3p	HPS3
hsa-miR-520d-3p	ZFYVE26		hsa-miR-520d-3p	TTC9		hsa-miR-410-3p	HPS3		hsa-miR-410-3p	PPP1R15B
hsa-miR-520d-3p	TTC9		hsa-miR-520d-3p	SUZ12		hsa-miR-410-3p	PPP1R15B		hsa-miR-410-3p	SCIN
hsa-miR-520d-3p	SUZ12		hsa-miR-520d-3p	ACOT9		hsa-miR-410-3p	SCIN		hsa-miR-410-3p	TRIM4
hsa-miR-520d-3p	ACOT9		hsa-miR-520d-3p	SLC7A11		hsa-miR-410-3p	TRIM4		hsa-miR-410-3p	ZNF551
hsa-miR-520d-3p	SLC7A11		hsa-miR-520d-3p	BHMT2		hsa-miR-410-3p	ZNF551		hsa-miR-410-3p	MCFD2
hsa-miR-520d-3p	BHMT2		hsa-miR-520d-3p	HYPK		hsa-miR-410-3p	MCFD2		hsa-miR-410-3p	HAUS8
hsa-miR-520d-3p	HYPK		hsa-miR-520d-3p	FBXL2		hsa-miR-410-3p	HAUS8		hsa-miR-410-3p	MMGT1
hsa-miR-520d-3p	FBXL2		hsa-miR-520d-3p	IFFO1		hsa-miR-410-3p	MMGT1		hsa-miR-410-3p	LYSMD3
hsa-miR-520d-3p	IFFO1		hsa-miR-520d-3p	ZNF385A		hsa-miR-410-3p	LYSMD3		hsa-miR-410-3p	CCDC38
hsa-miR-520d-3p	ZNF385A		hsa-miR-520d-3p	KBTBD2		hsa-miR-410-3p	CCDC38		hsa-miR-410-3p	MSI2
hsa-miR-520d-3p	KBTBD2		hsa-miR-520d-3p	WSB1		hsa-miR-410-3p	MSI2		hsa-miR-410-3p	UHMK1
hsa-miR-520d-3p	WSB1		hsa-miR-520d-3p	TIMM10		hsa-miR-410-3p	UHMK1		hsa-miR-410-3p	SGPP2
hsa-miR-520d-3p	TIMM10		hsa-miR-520d-3p	BSCL2		hsa-miR-410-3p	SGPP2		hsa-miR-410-3p	CPEB2
hsa-miR-520d-3p	BSCL2		hsa-miR-520d-3p	SNX5		hsa-miR-410-3p	CPEB2		hsa-miR-410-3p	GRPEL2
hsa-miR-520d-3p	SNX5		hsa-miR-520d-3p	MORC1		hsa-miR-410-3p	GRPEL2		hsa-miR-410-3p	AMER1
hsa-miR-520d-3p	MORC1		hsa-miR-520d-3p	RNF115		hsa-miR-410-3p	AMER1		hsa-miR-410-3p	TRPM6
hsa-miR-520d-3p	RNF115		hsa-miR-520d-3p	LSM3		hsa-miR-410-3p	TRPM6		hsa-miR-410-3p	C18orf25
hsa-miR-520d-3p	LSM3		hsa-miR-520d-3p	CRCP		hsa-miR-410-3p	C18orf25		hsa-miR-410-3p	RC3H1
hsa-miR-520d-3p	CRCP		hsa-miR-520d-3p	APEX2		hsa-miR-410-3p	RC3H1		hsa-miR-410-3p	EXOC8
hsa-miR-520d-3p	APEX2		hsa-miR-520d-3p	POLM		hsa-miR-410-3p	EXOC8		hsa-miR-410-3p	CKAP2L
hsa-miR-520d-3p	POLM		hsa-miR-520d-3p	CECR2		hsa-miR-410-3p	CKAP2L		hsa-miR-410-3p	ITPRIPL1
hsa-miR-520d-3p	CECR2		hsa-miR-520d-3p	OSTM1		hsa-miR-410-3p	ITPRIPL1		hsa-miR-410-3p	KLHL23
hsa-miR-520d-3p	OSTM1		hsa-miR-520d-3p	C11orf54		hsa-miR-410-3p	KLHL23		hsa-miR-410-3p	CCDC80
hsa-miR-520d-3p	C11orf54		hsa-miR-520d-3p	SPCS1		hsa-miR-410-3p	CCDC80		hsa-miR-410-3p	ITPRIPL2
hsa-miR-520d-3p	SPCS1		hsa-miR-520d-3p	ATAD2		hsa-miR-410-3p	ITPRIPL2		hsa-miR-410-3p	AGO3
hsa-miR-520d-3p	ATAD2		hsa-miR-520d-3p	TMOD3		hsa-miR-410-3p	AGO3		hsa-miR-410-3p	FAM76A
hsa-miR-520d-3p	TMOD3		hsa-miR-520d-3p	MINK1		hsa-miR-410-3p	FAM76A		hsa-miR-410-3p	MPEG1
hsa-miR-520d-3p	MINK1		hsa-miR-520d-3p	SLC35C2		hsa-miR-410-3p	MPEG1		hsa-miR-410-3p	DOK6
hsa-miR-520d-3p	SLC35C2		hsa-miR-520d-3p	SH3GLB1		hsa-miR-410-3p	DOK6		hsa-miR-410-3p	LRRC63
hsa-miR-520d-3p	SH3GLB1		hsa-miR-520d-3p	APH1A		hsa-miR-410-3p	LRRC63		hsa-miR-410-3p	VGLL2
hsa-miR-520d-3p	APH1A		hsa-miR-520d-3p	SAR1B		hsa-miR-410-3p	VGLL2		hsa-miR-410-3p	PRR14L
hsa-miR-520d-3p	SAR1B		hsa-miR-520d-3p	IRAK4		hsa-miR-410-3p	PRR14L		hsa-miR-410-3p	CADM2
hsa-miR-520d-3p	IRAK4		hsa-miR-520d-3p	KLF3		hsa-miR-410-3p	CADM2		hsa-miR-410-3p	GPATCH11
hsa-miR-520d-3p	KLF3		hsa-miR-520d-3p	TLR7		hsa-miR-410-3p	GPATCH11		hsa-miR-410-3p	SVIP
hsa-miR-520d-3p	TLR7		hsa-miR-520d-3p	ERGIC2		hsa-miR-410-3p	SVIP		hsa-miR-410-3p	SLC46A3
hsa-miR-520d-3p	ERGIC2		hsa-miR-520d-3p	SUCO		hsa-miR-410-3p	SLC46A3		hsa-miR-410-3p	EOGT
hsa-miR-520d-3p	SUCO		hsa-miR-520d-3p	LIMA1		hsa-miR-410-3p	EOGT		hsa-miR-410-3p	RGMB
hsa-miR-520d-3p	LIMA1		hsa-miR-520d-3p	LGSN		hsa-miR-410-3p	RGMB		hsa-miR-410-3p	ZNF850
hsa-miR-520d-3p	LGSN		hsa-miR-520d-3p	CMPK1		hsa-miR-410-3p	ZNF850		hsa-miR-410-3p	GPR141
hsa-miR-520d-3p	CMPK1		hsa-miR-520d-3p	ARID4B		hsa-miR-410-3p	GPR141		hsa-miR-410-3p	RPSAP58
hsa-miR-520d-3p	ARID4B		hsa-miR-520d-3p	FXYD5		hsa-miR-410-3p	RPSAP58		hsa-miR-410-3p	LIN28B
hsa-miR-520d-3p	FXYD5		hsa-miR-520d-3p	CYCS		hsa-miR-410-3p	LIN28B		hsa-miR-410-3p	ANKRD33B
hsa-miR-520d-3p	CYCS		hsa-miR-520d-3p	DNAJC10		hsa-miR-410-3p	ANKRD33B		hsa-miR-410-3p	C16orf52
hsa-miR-520d-3p	DNAJC10		hsa-miR-520d-3p	SGTB		hsa-miR-410-3p	C16orf52		hsa-miR-211-5p	PHF24
hsa-miR-520d-3p	SGTB		hsa-miR-520d-3p	MED18		hsa-miR-211-5p	PHF24		hsa-miR-211-5p	TIGAR
hsa-miR-520d-3p	MED18		hsa-miR-520d-3p	DPP8		hsa-miR-211-5p	TIGAR		hsa-miR-211-5p	ARFGEF3
hsa-miR-520d-3p	DPP8		hsa-miR-520d-3p	INO80D		hsa-miR-211-5p	ARFGEF3		hsa-miR-211-5p	PRR29
hsa-miR-520d-3p	INO80D		hsa-miR-520d-3p	OCIAD1		hsa-miR-211-5p	PRR29		hsa-miR-211-5p	SDHAF4
hsa-miR-520d-3p	OCIAD1		hsa-miR-520d-3p	GEMIN8		hsa-miR-211-5p	SDHAF4		hsa-miR-211-5p	ADCY5
hsa-miR-520d-3p	GEMIN8		hsa-miR-520d-3p	SLC35F6		hsa-miR-211-5p			hsa-miR-211-5p	ADCYAP1R1
hsa-miR-520d-3p	SLC35F6		hsa-miR-520d-3p	RMND1		hsa-miR-211-5p	ADCY5		hsa-miR-211-5p	ADORA3
hsa-miR-520d-3p	RMND1		hsa-miR-520d-3p	C14orf119		hsa-miR-211-5p	ADCYAP1R1		hsa-miR-211-5p	AK2
hsa-miR-520d-3p	C14orf119		hsa-miR-520d-3p	FKBP14		hsa-miR-211-5p	ADORA3		hsa-miR-211-5p	ARHGAP6
hsa-miR-520d-3p	FKBP14		hsa-miR-520d-3p	C9orf40		hsa-miR-211-5p	AK2		hsa-miR-211-5p	ARSE
hsa-miR-520d-3p	C9orf40		hsa-miR-520d-3p	C14orf105		hsa-miR-211-5p	ARHGAP6		hsa-miR-211-5p	ASGR1
hsa-miR-520d-3p	C14orf105		hsa-miR-520d-3p	KIAA1551		hsa-miR-211-5p	ARSE		hsa-miR-211-5p	SERPINC1
hsa-miR-520d-3p	KIAA1551		hsa-miR-520d-3p	ZNF532		hsa-miR-211-5p	ASGR1		hsa-miR-211-5p	ZFHX3
hsa-miR-520d-3p	ZNF532		hsa-miR-520d-3p	SBNO1		hsa-miR-211-5p	SERPINC1		hsa-miR-211-5p	BCL2
hsa-miR-520d-3p	SBNO1		hsa-miR-520d-3p	TMEM19		hsa-miR-211-5p	ZFHX3		hsa-miR-211-5p	BCL7A
hsa-miR-520d-3p	TMEM19		hsa-miR-520d-3p	TMEM100		hsa-miR-211-5p	BCL2		hsa-miR-211-5p	BID
hsa-miR-520d-3p	TMEM100		hsa-miR-520d-3p	VPS53		hsa-miR-211-5p	BCL7A		hsa-miR-211-5p	BMPR1A
hsa-miR-520d-3p	VPS53		hsa-miR-520d-3p	RBM41		hsa-miR-211-5p	BID		hsa-miR-211-5p	MYRF
hsa-miR-520d-3p	RBM41		hsa-miR-520d-3p	RFK		hsa-miR-211-5p	BMPR1A		hsa-miR-211-5p	CACNA1C
hsa-miR-520d-3p	RFK		hsa-miR-520d-3p	YOD1		hsa-miR-211-5p	MYRF		hsa-miR-211-5p	CAMK2G
hsa-miR-520d-3p	YOD1		hsa-miR-520d-3p	ETNK1		hsa-miR-211-5p	CACNA1C		hsa-miR-211-5p	CD28
hsa-miR-520d-3p	ETNK1		hsa-miR-520d-3p	FEM1A		hsa-miR-211-5p	CAMK2G		hsa-miR-211-5p	CD44
hsa-miR-520d-3p	FEM1A		hsa-miR-520d-3p	BCAS4		hsa-miR-211-5p	CD28		hsa-miR-211-5p	CDH4
hsa-miR-520d-3p	BCAS4		hsa-miR-520d-3p	TMEM127		hsa-miR-211-5p	CD44		hsa-miR-211-5p	CDH5
hsa-miR-520d-3p	TMEM127		hsa-miR-520d-3p	ZNF446		hsa-miR-211-5p	CDH4		hsa-miR-211-5p	CDH8
hsa-miR-520d-3p	ZNF446		hsa-miR-520d-3p	MFN1		hsa-miR-211-5p	CDH5		hsa-miR-211-5p	CCR5
hsa-miR-520d-3p	MFN1		hsa-miR-520d-3p	IPO9		hsa-miR-211-5p	CDH8		hsa-miR-211-5p	CPT1B
hsa-miR-520d-3p	IPO9		hsa-miR-520d-3p	TSR1		hsa-miR-211-5p	CCR5		hsa-miR-211-5p	ATF6B
hsa-miR-520d-3p	TSR1		hsa-miR-520d-3p	CEP72		hsa-miR-211-5p	CPT1B		hsa-miR-211-5p	DDIT3
hsa-miR-520d-3p	CEP72		hsa-miR-520d-3p	LRIF1		hsa-miR-211-5p	ATF6B		hsa-miR-211-5p	DHODH
hsa-miR-520d-3p	LRIF1		hsa-miR-520d-3p	MBNL3		hsa-miR-211-5p	DDIT3		hsa-miR-211-5p	DYRK1A
hsa-miR-520d-3p	MBNL3		hsa-miR-520d-3p	FOXJ2		hsa-miR-211-5p	DHODH		hsa-miR-211-5p	EPHA4
hsa-miR-520d-3p	FOXJ2		hsa-miR-520d-3p	PARD3		hsa-miR-211-5p	DYRK1A		hsa-miR-211-5p	ETF1
hsa-miR-520d-3p	PARD3		hsa-miR-520d-3p	FEM1C		hsa-miR-211-5p	EPHA4		hsa-miR-211-5p	ETV3
hsa-miR-520d-3p	FEM1C		hsa-miR-520d-3p	ZNFX1		hsa-miR-211-5p	ETF1		hsa-miR-211-5p	ACSL4
hsa-miR-520d-3p	ZNFX1		hsa-miR-520d-3p	RAB22A		hsa-miR-211-5p	ETV3		hsa-miR-211-5p	FOXC1
hsa-miR-520d-3p	RAB22A		hsa-miR-520d-3p	SERINC1		hsa-miR-211-5p	ACSL4		hsa-miR-211-5p	GALNT1
hsa-miR-520d-3p	SERINC1		hsa-miR-520d-3p	SORCS2		hsa-miR-211-5p	FOXC1		hsa-miR-211-5p	GLP1R
hsa-miR-520d-3p	SORCS2		hsa-miR-520d-3p	TAOK1		hsa-miR-211-5p	GALNT1		hsa-miR-211-5p	GP2
hsa-miR-520d-3p	TAOK1		hsa-miR-520d-3p	SLAIN2		hsa-miR-211-5p	GLP1R		hsa-miR-211-5p	HARS
hsa-miR-520d-3p	SLAIN2		hsa-miR-520d-3p	ZNF317		hsa-miR-211-5p	GP2		hsa-miR-211-5p	HLA-DRB1
hsa-miR-520d-3p	ZNF317		hsa-miR-520d-3p	FAM160B1		hsa-miR-211-5p	HARS		hsa-miR-211-5p	HLA-DRB5
hsa-miR-520d-3p	FAM160B1		hsa-miR-520d-3p	SUGP1		hsa-miR-211-5p	HLA-DRB1		hsa-miR-211-5p	HLCS
hsa-miR-520d-3p	SUGP1		hsa-miR-520d-3p	GATAD1		hsa-miR-211-5p	HLA-DRB5		hsa-miR-211-5p	HMX1
hsa-miR-520d-3p	GATAD1		hsa-miR-520d-3p	LY6G5B		hsa-miR-211-5p	HLCS		hsa-miR-211-5p	HNRNPA2B1
hsa-miR-520d-3p	LY6G5B		hsa-miR-520d-3p	SLC22A23		hsa-miR-211-5p	HMX1		hsa-miR-211-5p	HOXC8
hsa-miR-520d-3p	SLC22A23		hsa-miR-520d-3p	MCUR1		hsa-miR-211-5p	HNRNPA2B1		hsa-miR-211-5p	HTR1F
hsa-miR-520d-3p	MCUR1		hsa-miR-520d-3p	KIF13A		hsa-miR-211-5p	HOXC8		hsa-miR-211-5p	IGF2R
hsa-miR-520d-3p	KIF13A		hsa-miR-520d-3p	ABCG8		hsa-miR-211-5p	HTR1F		hsa-miR-211-5p	IGFBP5
hsa-miR-520d-3p	ABCG8		hsa-miR-520d-3p	PAPD5		hsa-miR-211-5p	IGF2R		hsa-miR-211-5p	IL11
hsa-miR-520d-3p	PAPD5		hsa-miR-520d-3p	ZMAT3		hsa-miR-211-5p	IGFBP5		hsa-miR-211-5p	ITPR1
hsa-miR-520d-3p	ZMAT3		hsa-miR-520d-3p	MPP5		hsa-miR-211-5p	IL11		hsa-miR-211-5p	KCNMA1
hsa-miR-520d-3p	MPP5		hsa-miR-520d-3p	GIGYF1		hsa-miR-211-5p	ITPR1		hsa-miR-211-5p	LIPC
hsa-miR-520d-3p	GIGYF1		hsa-miR-520d-3p	C11orf1		hsa-miR-211-5p	KCNMA1		hsa-miR-211-5p	LSAMP
hsa-miR-520d-3p	C11orf1		hsa-miR-520d-3p	EXO5		hsa-miR-211-5p	LIPC		hsa-miR-211-5p	M6PR
hsa-miR-520d-3p	EXO5		hsa-miR-520d-3p	CAPRIN2		hsa-miR-211-5p	LSAMP		hsa-miR-211-5p	CAPRIN1
hsa-miR-520d-3p	CAPRIN2		hsa-miR-520d-3p	MTMR9		hsa-miR-211-5p	M6PR		hsa-miR-211-5p	SMAD6
hsa-miR-520d-3p	MTMR9		hsa-miR-520d-3p	TMEM38A		hsa-miR-211-5p	CAPRIN1		hsa-miR-211-5p	MAFG
hsa-miR-520d-3p	TMEM38A		hsa-miR-520d-3p	PRRG4		hsa-miR-211-5p	SMAD6		hsa-miR-211-5p	MAGEB4
hsa-miR-520d-3p	PRRG4		hsa-miR-520d-3p	C1orf50		hsa-miR-211-5p	MAFG		hsa-miR-211-5p	MBNL1
hsa-miR-520d-3p	C1orf50		hsa-miR-520d-3p	ZNF426		hsa-miR-211-5p	MAGEB4		hsa-miR-211-5p	MDFI
hsa-miR-520d-3p	ZNF426		hsa-miR-520d-3p	HMBOX1		hsa-miR-211-5p	MBNL1		hsa-miR-211-5p	MMP9
hsa-miR-520d-3p	HMBOX1		hsa-miR-520d-3p	NOL9		hsa-miR-211-5p	MDFI		hsa-miR-211-5p	ALDH6A1
hsa-miR-520d-3p	NOL9		hsa-miR-520d-3p	CLIP4		hsa-miR-211-5p	MMP9		hsa-miR-211-5p	MUC4
hsa-miR-520d-3p	CLIP4		hsa-miR-520d-3p	ZNF665		hsa-miR-211-5p	ALDH6A1		hsa-miR-211-5p	NFATC1
hsa-miR-520d-3p	ZNF665		hsa-miR-520d-3p	C12orf49		hsa-miR-211-5p	MUC4		hsa-miR-211-5p	NOTCH1
hsa-miR-520d-3p	C12orf49		hsa-miR-520d-3p	AGMAT		hsa-miR-211-5p	NFATC1		hsa-miR-211-5p	NPTX1
hsa-miR-520d-3p	AGMAT		hsa-miR-520d-3p	METTL8		hsa-miR-211-5p	NOTCH1		hsa-miR-211-5p	PDE3A
hsa-miR-520d-3p	METTL8		hsa-miR-520d-3p	TNIP3		hsa-miR-211-5p	NPTX1		hsa-miR-211-5p	PHKG1
hsa-miR-520d-3p	TNIP3		hsa-miR-520d-3p	SYNPO2L		hsa-miR-211-5p	PDE3A		hsa-miR-211-5p	PLAG1
hsa-miR-520d-3p	SYNPO2L		hsa-miR-520d-3p	DNAJB14		hsa-miR-211-5p	PHKG1		hsa-miR-211-5p	PLCG1
hsa-miR-520d-3p	DNAJB14		hsa-miR-520d-3p	PCNXL2		hsa-miR-211-5p	PLAG1		hsa-miR-211-5p	SERPINF2
hsa-miR-520d-3p	PCNXL2		hsa-miR-520d-3p	FOXRED2		hsa-miR-211-5p	PLCG1		hsa-miR-211-5p	POU2F1
hsa-miR-520d-3p	FOXRED2		hsa-miR-520d-3p	GPR157		hsa-miR-211-5p	SERPINF2		hsa-miR-211-5p	POU2F2
hsa-miR-520d-3p	GPR157		hsa-miR-520d-3p	C4orf29		hsa-miR-211-5p	POU2F1		hsa-miR-211-5p	POU3F2
hsa-miR-520d-3p	C4orf29		hsa-miR-520d-3p	TMEM134		hsa-miR-211-5p	POU2F2		hsa-miR-211-5p	PPP1CC
hsa-miR-520d-3p	TMEM134		hsa-miR-520d-3p	RNF34		hsa-miR-211-5p	POU3F2		hsa-miR-211-5p	PPP3R1
hsa-miR-520d-3p	RNF34		hsa-miR-520d-3p	RAB11FIP1		hsa-miR-211-5p	PPP1CC		hsa-miR-211-5p	MAP2K1
hsa-miR-520d-3p	RAB11FIP1		hsa-miR-520d-3p	ORAI2		hsa-miR-211-5p	PPP3R1		hsa-miR-211-5p	PRLR
hsa-miR-520d-3p	ORAI2		hsa-miR-520d-3p	SLC35F5		hsa-miR-211-5p	MAP2K1		hsa-miR-211-5p	RAB5B
hsa-miR-520d-3p	SLC35F5		hsa-miR-520d-3p	TNKS2		hsa-miR-211-5p	PRLR		hsa-miR-211-5p	DPF2
hsa-miR-520d-3p	TNKS2		hsa-miR-520d-3p	PLA2G12A		hsa-miR-211-5p	RAB5B		hsa-miR-211-5p	RORB
hsa-miR-520d-3p	PLA2G12A		hsa-miR-520d-3p	FAHD1		hsa-miR-211-5p	DPF2		hsa-miR-211-5p	RRM2
hsa-miR-520d-3p	FAHD1		hsa-miR-520d-3p	DNAL1		hsa-miR-211-5p	RORB		hsa-miR-211-5p	ATXN1
hsa-miR-520d-3p	DNAL1		hsa-miR-520d-3p	CRISPLD2		hsa-miR-211-5p	RRM2		hsa-miR-211-5p	ATXN7
hsa-miR-520d-3p	CRISPLD2		hsa-miR-520d-3p	MIXL1		hsa-miR-211-5p	ATXN1		hsa-miR-211-5p	SHOX2
hsa-miR-520d-3p	MIXL1		hsa-miR-520d-3p	KREMEN1		hsa-miR-211-5p	ATXN7		hsa-miR-211-5p	SLC1A1
hsa-miR-520d-3p	KREMEN1		hsa-miR-520d-3p	QRFPR		hsa-miR-211-5p	SHOX2		hsa-miR-211-5p	SNAI2
hsa-miR-520d-3p	QRFPR		hsa-miR-520d-3p	GTF2IRD2		hsa-miR-211-5p	SLC1A1		hsa-miR-211-5p	SOD2
hsa-miR-520d-3p	GTF2IRD2		hsa-miR-520d-3p	CHCHD5		hsa-miR-211-5p	SNAI2		hsa-miR-211-5p	SOS2
hsa-miR-520d-3p	CHCHD5		hsa-miR-520d-3p	YIPF4		hsa-miR-211-5p	SOD2		hsa-miR-211-5p	SOX4
hsa-miR-520d-3p	YIPF4		hsa-miR-520d-3p	SLC25A33		hsa-miR-211-5p	SOS2		hsa-miR-211-5p	SP1
hsa-miR-520d-3p	SLC25A33		hsa-miR-520d-3p	FAM213A		hsa-miR-211-5p	SOX4		hsa-miR-211-5p	SPIB
hsa-miR-520d-3p	FAM213A		hsa-miR-520d-3p	GINS4		hsa-miR-211-5p	SP1		hsa-miR-211-5p	SSRP1
hsa-miR-520d-3p	GINS4		hsa-miR-520d-3p	DDI2		hsa-miR-211-5p	SPIB		hsa-miR-211-5p	TCF7L2
hsa-miR-520d-3p	DDI2		hsa-miR-520d-3p	HOOK3		hsa-miR-211-5p	SSRP1		hsa-miR-211-5p	TCF12
hsa-miR-520d-3p	HOOK3		hsa-miR-520d-3p	DCTN5		hsa-miR-211-5p	TCF7L2		hsa-miR-211-5p	TGFB1
hsa-miR-520d-3p	DCTN5		hsa-miR-520d-3p	KIAA1841		hsa-miR-211-5p	TCF12		hsa-miR-211-5p	TGFBR2
hsa-miR-520d-3p	KIAA1841		hsa-miR-520d-3p	MYPN		hsa-miR-211-5p	TGFB1		hsa-miR-211-5p	UFD1L
hsa-miR-520d-3p	MYPN		hsa-miR-520d-3p	ZNF347		hsa-miR-211-5p	TGFBR2		hsa-miR-211-5p	VASP
hsa-miR-520d-3p	ZNF347		hsa-miR-520d-3p	PIGO		hsa-miR-211-5p	UFD1L		hsa-miR-211-5p	ZNF22
hsa-miR-520d-3p	PIGO		hsa-miR-520d-3p	ZNF514		hsa-miR-211-5p	VASP		hsa-miR-211-5p	PRDM2
hsa-miR-520d-3p	ZNF514		hsa-miR-520d-3p	MFSD2A		hsa-miR-211-5p	ZNF22		hsa-miR-211-5p	DPF3
hsa-miR-520d-3p	MFSD2A		hsa-miR-520d-3p	FAM73B		hsa-miR-211-5p	PRDM2		hsa-miR-211-5p	GAN
hsa-miR-520d-3p	FAM73B		hsa-miR-520d-3p	MASTL		hsa-miR-211-5p	DPF3		hsa-miR-211-5p	MKKS
hsa-miR-520d-3p	MASTL		hsa-miR-520d-3p	WDR73		hsa-miR-211-5p	GAN		hsa-miR-211-5p	FZD8
hsa-miR-520d-3p	WDR73		hsa-miR-520d-3p	UNK		hsa-miR-211-5p	MKKS		hsa-miR-211-5p	SPOP
hsa-miR-520d-3p	UNK		hsa-miR-520d-3p	FHDC1		hsa-miR-211-5p	FZD8		hsa-miR-211-5p	SLC43A1
hsa-miR-520d-3p	FHDC1		hsa-miR-520d-3p	KBTBD6		hsa-miR-211-5p	SPOP		hsa-miR-211-5p	DENR
hsa-miR-520d-3p	KBTBD6		hsa-miR-520d-3p	EFCAB11		hsa-miR-211-5p	SLC43A1		hsa-miR-211-5p	STC2
hsa-miR-520d-3p	EFCAB11		hsa-miR-520d-3p	C5orf30		hsa-miR-211-5p	DENR		hsa-miR-211-5p	CDC23
hsa-miR-520d-3p	C5orf30		hsa-miR-520d-3p	COX19		hsa-miR-211-5p	STC2		hsa-miR-211-5p	HRK
hsa-miR-520d-3p	COX19		hsa-miR-520d-3p	ZNF682		hsa-miR-211-5p	CDC23		hsa-miR-211-5p	WISP1
hsa-miR-520d-3p	ZNF682		hsa-miR-520d-3p	CDKN2AIPNL		hsa-miR-211-5p	HRK		hsa-miR-211-5p	ALDH1A2
hsa-miR-520d-3p	CDKN2AIPNL		hsa-miR-520d-3p	C19orf40		hsa-miR-211-5p	WISP1		hsa-miR-211-5p	SGPL1
hsa-miR-520d-3p	C19orf40		hsa-miR-520d-3p	C12orf65		hsa-miR-211-5p	ALDH1A2		hsa-miR-211-5p	AP1S2
hsa-miR-520d-3p	C12orf65		hsa-miR-520d-3p	LIN52		hsa-miR-211-5p	SGPL1		hsa-miR-211-5p	CCRL2
hsa-miR-520d-3p	LIN52		hsa-miR-520d-3p	MYLK3		hsa-miR-211-5p	AP1S2		hsa-miR-211-5p	SLC16A5
hsa-miR-520d-3p	MYLK3		hsa-miR-520d-3p	ASB16		hsa-miR-211-5p	CCRL2		hsa-miR-211-5p	SYNGR1
hsa-miR-520d-3p	ASB16		hsa-miR-520d-3p	FAM114A1		hsa-miR-211-5p	SLC16A5		hsa-miR-211-5p	TIAF1
hsa-miR-520d-3p	FAM114A1		hsa-miR-520d-3p	HAUS8		hsa-miR-211-5p	SYNGR1		hsa-miR-211-5p	ZBTB22
hsa-miR-520d-3p	HAUS8		hsa-miR-520d-3p	ZNF554		hsa-miR-211-5p	TIAF1		hsa-miR-211-5p	GTF3C3
hsa-miR-520d-3p	ZNF554		hsa-miR-520d-3p	RAB42		hsa-miR-211-5p	ZBTB22		hsa-miR-211-5p	SLC22A6
hsa-miR-520d-3p	RAB42		hsa-miR-520d-3p	DIS3L		hsa-miR-211-5p	GTF3C3		hsa-miR-211-5p	CREB5
hsa-miR-520d-3p	DIS3L		hsa-miR-520d-3p	ABHD15		hsa-miR-211-5p	SLC22A6		hsa-miR-211-5p	SH3PXD2A
hsa-miR-520d-3p	ABHD15		hsa-miR-520d-3p	SNAP47		hsa-miR-211-5p	CREB5		hsa-miR-211-5p	BZW1
hsa-miR-520d-3p	SNAP47		hsa-miR-520d-3p	THEM4		hsa-miR-211-5p	SH3PXD2A		hsa-miR-211-5p	HDAC9
hsa-miR-520d-3p	THEM4		hsa-miR-520d-3p	ISCA2		hsa-miR-211-5p	BZW1		hsa-miR-211-5p	KNTC1
hsa-miR-520d-3p	ISCA2		hsa-miR-520d-3p	C15orf40		hsa-miR-211-5p	HDAC9		hsa-miR-211-5p	TSC22D2
hsa-miR-520d-3p	C15orf40		hsa-miR-520d-3p	TNFAIP8L1		hsa-miR-211-5p	KNTC1		hsa-miR-211-5p	ZNF623
hsa-miR-520d-3p	TNFAIP8L1		hsa-miR-520d-3p	CCSAP		hsa-miR-211-5p	TSC22D2		hsa-miR-211-5p	NUAK1
hsa-miR-520d-3p	CCSAP		hsa-miR-520d-3p	RNF19B		hsa-miR-211-5p	ZNF623		hsa-miR-211-5p	TECPR2
hsa-miR-520d-3p	RNF19B		hsa-miR-520d-3p	ICA1L		hsa-miR-211-5p	NUAK1		hsa-miR-211-5p	G3BP2
hsa-miR-520d-3p	ICA1L		hsa-miR-520d-3p	GRK7		hsa-miR-211-5p	TECPR2		hsa-miR-211-5p	SH2B3
hsa-miR-520d-3p	GRK7		hsa-miR-520d-3p	ADAT2		hsa-miR-211-5p	G3BP2		hsa-miR-211-5p	FEM1B
hsa-miR-520d-3p	ADAT2		hsa-miR-520d-3p	PTPDC1		hsa-miR-211-5p	SH2B3		hsa-miR-211-5p	INADL
hsa-miR-520d-3p	PTPDC1		hsa-miR-520d-3p	BRI3BP		hsa-miR-211-5p	FEM1B		hsa-miR-211-5p	DCAF7
hsa-miR-520d-3p	BRI3BP		hsa-miR-520d-3p	SAMD8		hsa-miR-211-5p	INADL		hsa-miR-211-5p	VAV3
hsa-miR-520d-3p	SAMD8		hsa-miR-520d-3p	ZNF785		hsa-miR-211-5p	DCAF7		hsa-miR-211-5p	TXNIP
hsa-miR-520d-3p	ZNF785		hsa-miR-520d-3p	ZNF578		hsa-miR-211-5p	VAV3		hsa-miR-211-5p	NFAT5
hsa-miR-520d-3p	ZNF578		hsa-miR-520d-3p	MANEAL		hsa-miR-211-5p	TXNIP		hsa-miR-211-5p	POP4
hsa-miR-520d-3p	MANEAL		hsa-miR-520d-3p	SIK1		hsa-miR-211-5p	NFAT5		hsa-miR-211-5p	RPP40
hsa-miR-520d-3p	SIK1		hsa-miR-520d-3p	GPR155		hsa-miR-211-5p	POP4		hsa-miR-211-5p	SRCAP
hsa-miR-520d-3p	GPR155		hsa-miR-520d-3p	CREBRF		hsa-miR-211-5p	RPP40		hsa-miR-211-5p	WDR3
hsa-miR-520d-3p	CREBRF		hsa-miR-520d-3p	CNKSR3		hsa-miR-211-5p	SRCAP		hsa-miR-211-5p	RAB10
hsa-miR-520d-3p	CNKSR3		hsa-miR-520d-3p	CXorf38		hsa-miR-211-5p	WDR3		hsa-miR-211-5p	SERINC3
hsa-miR-520d-3p	CXorf38		hsa-miR-520d-3p	SPRED1		hsa-miR-211-5p	RAB10		hsa-miR-211-5p	PNRC1
hsa-miR-520d-3p	SPRED1		hsa-miR-520d-3p	UBXN2A		hsa-miR-211-5p	SERINC3		hsa-miR-211-5p	SLC27A2
hsa-miR-520d-3p	UBXN2A		hsa-miR-520d-3p	FAM9C		hsa-miR-211-5p	PNRC1		hsa-miR-211-5p	TLK2
hsa-miR-520d-3p	FAM9C		hsa-miR-520d-3p	AGO3		hsa-miR-211-5p	SLC27A2		hsa-miR-211-5p	TPPP
hsa-miR-520d-3p	AGO3		hsa-miR-520d-3p	LDHD		hsa-miR-211-5p	TLK2		hsa-miR-211-5p	NUPL2
hsa-miR-520d-3p	LDHD		hsa-miR-520d-3p	CCDC125		hsa-miR-211-5p	TPPP		hsa-miR-211-5p	PTPRT
hsa-miR-520d-3p	CCDC125		hsa-miR-520d-3p	RASGEF1A		hsa-miR-211-5p	NUPL2		hsa-miR-211-5p	NUDT3
hsa-miR-520d-3p	RASGEF1A		hsa-miR-520d-3p	KIF6		hsa-miR-211-5p	PTPRT		hsa-miR-211-5p	AKAP13
hsa-miR-520d-3p	KIF6		hsa-miR-520d-3p	FOXK1		hsa-miR-211-5p	NUDT3		hsa-miR-211-5p	AKAP2
hsa-miR-520d-3p	FOXK1		hsa-miR-520d-3p	RNASEH1		hsa-miR-211-5p	AKAP13		hsa-miR-211-5p	DUSP10
hsa-miR-520d-3p	RNASEH1		hsa-miR-520d-3p	LCLAT1		hsa-miR-211-5p	AKAP2		hsa-miR-211-5p	PADI2
hsa-miR-520d-3p	LCLAT1		hsa-miR-520d-3p	CADM2		hsa-miR-211-5p	DUSP10		hsa-miR-211-5p	GPR45
hsa-miR-520d-3p	CADM2		hsa-miR-520d-3p	UBN2		hsa-miR-211-5p	PADI2		hsa-miR-211-5p	IKZF2
hsa-miR-520d-3p	UBN2		hsa-miR-520d-3p	ANKS4B		hsa-miR-211-5p	GPR45		hsa-miR-211-5p	VASH1
hsa-miR-520d-3p	ANKS4B		hsa-miR-520d-3p	NEK8		hsa-miR-211-5p	IKZF2		hsa-miR-211-5p	CLUAP1
hsa-miR-520d-3p	NEK8		hsa-miR-520d-3p	PTRF		hsa-miR-211-5p	VASH1		hsa-miR-211-5p	ZBTB43
hsa-miR-520d-3p	PTRF		hsa-miR-520d-3p	FAM102B		hsa-miR-211-5p	CLUAP1		hsa-miR-211-5p	FSTL4
hsa-miR-520d-3p	FAM102B		hsa-miR-520d-3p	GPRIN3		hsa-miR-211-5p	ZBTB43		hsa-miR-211-5p	MRPS27
hsa-miR-520d-3p	GPRIN3		hsa-miR-520d-3p	ARL10		hsa-miR-211-5p	FSTL4		hsa-miR-211-5p	IQCE
hsa-miR-520d-3p	ARL10		hsa-miR-520d-3p	ZNF454		hsa-miR-211-5p	MRPS27		hsa-miR-211-5p	DNAJC16
hsa-miR-520d-3p	ZNF454		hsa-miR-520d-3p	RGMB		hsa-miR-211-5p	IQCE		hsa-miR-211-5p	ANGPTL2
hsa-miR-520d-3p	RGMB		hsa-miR-520d-3p	NHSL2		hsa-miR-211-5p	DNAJC16		hsa-miR-211-5p	BRD4
hsa-miR-520d-3p	NHSL2		hsa-miR-520d-3p	STAC2		hsa-miR-211-5p	ANGPTL2		hsa-miR-211-5p	SEZ6L
hsa-miR-520d-3p	STAC2		hsa-miR-520d-3p	WDR53		hsa-miR-211-5p	BRD4		hsa-miR-211-5p	CDC42EP4
hsa-miR-520d-3p	WDR53		hsa-miR-520d-3p	DNAJB13		hsa-miR-211-5p	SEZ6L		hsa-miR-211-5p	TMEFF2
hsa-miR-520d-3p	DNAJB13		hsa-miR-520d-3p	DRAXIN		hsa-miR-211-5p	CDC42EP4		hsa-miR-211-5p	DNAJB5
hsa-miR-520d-3p	DRAXIN		hsa-miR-520d-3p	FAM89A		hsa-miR-211-5p	TMEFF2		hsa-miR-211-5p	SEC31B
hsa-miR-520d-3p	FAM89A		hsa-miR-520d-3p	GTF2IRD2B		hsa-miR-211-5p	DNAJB5		hsa-miR-211-5p	NGDN
hsa-miR-520d-3p	GTF2IRD2B		hsa-miR-520d-3p	NUGGC		hsa-miR-211-5p	SEC31B		hsa-miR-211-5p	TOR1AIP1
hsa-miR-520d-3p	NUGGC		hsa-miR-520d-3p	RBM12B		hsa-miR-211-5p	NGDN		hsa-miR-211-5p	ZBTB20
hsa-miR-520d-3p	RBM12B		hsa-miR-520d-3p	ZNF805		hsa-miR-211-5p	TOR1AIP1		hsa-miR-211-5p	CHORDC1
hsa-miR-520d-3p	ZNF805		hsa-miR-520d-3p	LRRD1		hsa-miR-211-5p	ZBTB20		hsa-miR-211-5p	AFF4
hsa-miR-520d-3p	LRRD1		hsa-miR-520d-3p	SAMD12		hsa-miR-211-5p	CHORDC1		hsa-miR-211-5p	AGO2
hsa-miR-520d-3p	SAMD12		hsa-miR-520d-3p	ZBTB34		hsa-miR-211-5p	AFF4		hsa-miR-211-5p	BBS9
hsa-miR-520d-3p	ZBTB34		hsa-miR-520d-3p	ZYG11A		hsa-miR-211-5p	AGO2		hsa-miR-211-5p	RACGAP1
hsa-miR-520d-3p	ZYG11A		hsa-miR-520d-3p	C18orf32		hsa-miR-211-5p	BBS9		hsa-miR-211-5p	HCFC2
hsa-miR-520d-3p	C18orf32		hsa-miR-520d-3p	GDF5OS		hsa-miR-211-5p	RACGAP1		hsa-miR-211-5p	PRICKLE4
hsa-miR-520d-3p	GDF5OS		hsa-miR-520d-3p	LINC00598		hsa-miR-211-5p	HCFC2		hsa-miR-211-5p	A1CF
hsa-miR-520d-3p	LINC00598		hsa-miR-520d-3p	GTF2H2C		hsa-miR-211-5p	PRICKLE4		hsa-miR-211-5p	AMOTL2
hsa-miR-520d-3p	GTF2H2C		hsa-miR-520d-3p	SERF1B		hsa-miR-211-5p	A1CF		hsa-miR-211-5p	SNX9
hsa-miR-520d-3p	SERF1B		hsa-miR-520d-3p	CCDC30		hsa-miR-211-5p	AMOTL2		hsa-miR-211-5p	UBE2J1
hsa-miR-520d-3p	CCDC30		hsa-miR-520d-3p	MICA		hsa-miR-211-5p	SNX9		hsa-miR-211-5p	ANKFY1
hsa-miR-520d-3p	MICA		hsa-miR-520d-3p	RPL17-C18orf32		hsa-miR-211-5p	UBE2J1		hsa-miR-211-5p	RAB14
hsa-miR-520d-3p	RPL17-C18orf32		hsa-miR-300	PENK		hsa-miR-211-5p	ANKFY1		hsa-miR-211-5p	RBM27
hsa-miR-300	PENK		hsa-miR-300	ACP1		hsa-miR-211-5p	RAB14		hsa-miR-211-5p	UGT2B28
hsa-miR-300	ACP1		hsa-miR-300	ACVR2B		hsa-miR-211-5p	RBM27		hsa-miR-211-5p	CCDC93
hsa-miR-300	ACVR2B		hsa-miR-300	ADH1B		hsa-miR-211-5p	UGT2B28		hsa-miR-211-5p	FNBP1L
hsa-miR-300	ADH1B		hsa-miR-300	BMI1		hsa-miR-211-5p	CCDC93		hsa-miR-211-5p	CHCHD3
hsa-miR-300	BMI1		hsa-miR-300	BTG1		hsa-miR-211-5p	FNBP1L		hsa-miR-211-5p	2001-03-01
hsa-miR-300	BTG1		hsa-miR-300	COX6A1		hsa-miR-211-5p	CHCHD3		hsa-miR-211-5p	TTC38
hsa-miR-300	COX6A1		hsa-miR-300	CREB1		hsa-miR-211-5p	2001-03-01		hsa-miR-211-5p	ZWILCH
hsa-miR-300	CREB1		hsa-miR-300	CSTF2		hsa-miR-211-5p	TTC38		hsa-miR-211-5p	RNMTL1
hsa-miR-300	CSTF2		hsa-miR-300	DLX2		hsa-miR-211-5p	ZWILCH		hsa-miR-211-5p	SLC38A7
hsa-miR-300	DLX2		hsa-miR-300	DSG2		hsa-miR-211-5p	RNMTL1		hsa-miR-211-5p	ELP2
hsa-miR-300	DSG2		hsa-miR-300	DUSP6		hsa-miR-211-5p	SLC38A7		hsa-miR-211-5p	SYNJ2BP
hsa-miR-300	DUSP6		hsa-miR-300	EIF4A2		hsa-miR-211-5p	ELP2		hsa-miR-211-5p	SLC39A9
hsa-miR-300	EIF4A2		hsa-miR-300	MSH6		hsa-miR-211-5p	SYNJ2BP		hsa-miR-211-5p	STRBP
hsa-miR-300	MSH6		hsa-miR-300	HMGB1		hsa-miR-211-5p	SLC39A9		hsa-miR-211-5p	PI4K2A
hsa-miR-300	HMGB1		hsa-miR-300	HMGB2		hsa-miR-211-5p	STRBP		hsa-miR-211-5p	ASIC4
hsa-miR-300	HMGB2		hsa-miR-300	INSIG1		hsa-miR-211-5p	PI4K2A		hsa-miR-211-5p	GALNT10
hsa-miR-300	INSIG1		hsa-miR-300	ITGA3		hsa-miR-211-5p	ASIC4		hsa-miR-211-5p	ENAH
hsa-miR-300	ITGA3		hsa-miR-300	LDLR		hsa-miR-211-5p	GALNT10		hsa-miR-211-5p	WWC3
hsa-miR-300	LDLR		hsa-miR-300	MBNL1		hsa-miR-211-5p	ENAH		hsa-miR-211-5p	C21orf62
hsa-miR-300	MBNL1		hsa-miR-300	MDM2		hsa-miR-211-5p	WWC3		hsa-miR-211-5p	ARNTL2
hsa-miR-300	MDM2		hsa-miR-300	MID1		hsa-miR-211-5p	C21orf62		hsa-miR-211-5p	C12orf5
hsa-miR-300	MID1		hsa-miR-300	PPP1R10		hsa-miR-211-5p	ARNTL2		hsa-miR-211-5p	VN1R1
hsa-miR-300	PPP1R10		hsa-miR-300	PRKCB		hsa-miR-211-5p	C12orf5		hsa-miR-211-5p	KIAA1244
hsa-miR-300	PRKCB		hsa-miR-300	PURA		hsa-miR-211-5p	VN1R1		hsa-miR-211-5p	RAB22A
hsa-miR-300	PURA		hsa-miR-300	RAC1		hsa-miR-211-5p	KIAA1244		hsa-miR-211-5p	AS3MT
hsa-miR-300	RAC1		hsa-miR-300	REL		hsa-miR-211-5p	RAB22A		hsa-miR-211-5p	MTA3
hsa-miR-300	REL		hsa-miR-300	ROCK1		hsa-miR-211-5p	AS3MT		hsa-miR-211-5p	SRGAP1
hsa-miR-300	ROCK1		hsa-miR-300	RORA		hsa-miR-211-5p	MTA3		hsa-miR-211-5p	SORCS2
hsa-miR-300	RORA		hsa-miR-300	RPS16		hsa-miR-211-5p	SRGAP1		hsa-miR-211-5p	ZNF398
hsa-miR-300	RPS16		hsa-miR-300	MSMO1		hsa-miR-211-5p	SORCS2		hsa-miR-211-5p	KIAA1462
hsa-miR-300	MSMO1		hsa-miR-300	SLC6A8		hsa-miR-211-5p	ZNF398		hsa-miR-211-5p	CACHD1
hsa-miR-300	SLC6A8		hsa-miR-300	SNTB2		hsa-miR-211-5p	KIAA1462		hsa-miR-211-5p	SEMA4G
hsa-miR-300	SNTB2		hsa-miR-300	SP100		hsa-miR-211-5p	CACHD1		hsa-miR-211-5p	LY6G6D
hsa-miR-300	SP100		hsa-miR-300	KLF10		hsa-miR-211-5p	SEMA4G		hsa-miR-211-5p	MESDC1
hsa-miR-300	KLF10		hsa-miR-300	TP53		hsa-miR-211-5p	LY6G6D		hsa-miR-211-5p	CACNG8
hsa-miR-300	TP53		hsa-miR-300	TWIST1		hsa-miR-211-5p	MESDC1		hsa-miR-211-5p	BACH2
hsa-miR-300	TWIST1		hsa-miR-300	WEE1		hsa-miR-211-5p	CACNG8		hsa-miR-211-5p	BCAN
hsa-miR-300	WEE1		hsa-miR-300	ZNF136		hsa-miR-211-5p	BACH2		hsa-miR-211-5p	SH2D4A
hsa-miR-300	ZNF136		hsa-miR-300	VEZF1		hsa-miR-211-5p	BCAN		hsa-miR-211-5p	BLOC1S5
hsa-miR-300	VEZF1		hsa-miR-300	FZD5		hsa-miR-211-5p	SH2D4A		hsa-miR-211-5p	SMOC1
hsa-miR-300	FZD5		hsa-miR-300	SHOC2		hsa-miR-211-5p	BLOC1S5		hsa-miR-211-5p	LRRC4
hsa-miR-300	SHOC2		hsa-miR-300	HAT1		hsa-miR-211-5p	SMOC1		hsa-miR-211-5p	PDF
hsa-miR-300	HAT1		hsa-miR-300	SPAG9		hsa-miR-211-5p	LRRC4		hsa-miR-211-5p	MRPS15
hsa-miR-300	SPAG9		hsa-miR-300	MYOM2		hsa-miR-211-5p	PDF		hsa-miR-211-5p	SOWAHC
hsa-miR-300	MYOM2		hsa-miR-300	NOLC1		hsa-miR-211-5p	MRPS15		hsa-miR-211-5p	ZNF747
hsa-miR-300	NOLC1		hsa-miR-300	PTTG1		hsa-miR-211-5p	SOWAHC		hsa-miR-211-5p	ELOVL6
hsa-miR-300	PTTG1		hsa-miR-300	COPB2		hsa-miR-211-5p	ZNF747		hsa-miR-211-5p	ZNF576
hsa-miR-300	COPB2		hsa-miR-300	ZNF264		hsa-miR-211-5p	ELOVL6		hsa-miR-211-5p	NOX5
hsa-miR-300	ZNF264		hsa-miR-300	C14orf2		hsa-miR-211-5p	ZNF576		hsa-miR-211-5p	CEP97
hsa-miR-300	C14orf2		hsa-miR-300	C2CD5		hsa-miR-211-5p	NOX5		hsa-miR-211-5p	STEAP4
hsa-miR-300	C2CD5		hsa-miR-300	ABCC4		hsa-miR-211-5p	CEP97		hsa-miR-211-5p	ZYG11B
hsa-miR-300	ABCC4		hsa-miR-300	SEMA4D		hsa-miR-211-5p	STEAP4		hsa-miR-211-5p	GTDC1
hsa-miR-300	SEMA4D		hsa-miR-300	SEC24A		hsa-miR-211-5p	ZYG11B		hsa-miR-211-5p	ZNF385D
hsa-miR-300	SEC24A		hsa-miR-300	ZNF652		hsa-miR-211-5p	GTDC1		hsa-miR-211-5p	MCTP1
hsa-miR-300	ZNF652		hsa-miR-300	RHOBTB3		hsa-miR-211-5p	ZNF385D		hsa-miR-211-5p	FBXO31
hsa-miR-300	RHOBTB3		hsa-miR-300	PHF8		hsa-miR-211-5p	MCTP1		hsa-miR-211-5p	RNF122
hsa-miR-300	PHF8		hsa-miR-300	MAU2		hsa-miR-211-5p	FBXO31		hsa-miR-211-5p	TM4SF20
hsa-miR-300	MAU2		hsa-miR-300	TTC33		hsa-miR-211-5p	RNF122		hsa-miR-211-5p	TMEM156
hsa-miR-300	TTC33		hsa-miR-300	KPNA6		hsa-miR-211-5p	TM4SF20		hsa-miR-211-5p	WWC2
hsa-miR-300	KPNA6		hsa-miR-300	POLA2		hsa-miR-211-5p	TMEM156		hsa-miR-211-5p	SH3BP5L
hsa-miR-300	POLA2		hsa-miR-300	DSTYK		hsa-miR-211-5p	WWC2		hsa-miR-211-5p	FCRL4
hsa-miR-300	DSTYK		hsa-miR-300	MGAT4C		hsa-miR-211-5p	SH3BP5L		hsa-miR-211-5p	SPNS1
hsa-miR-300	MGAT4C		hsa-miR-300	SYF2		hsa-miR-211-5p	FCRL4		hsa-miR-211-5p	RBM48
hsa-miR-300	SYF2		hsa-miR-300	TES		hsa-miR-211-5p	SPNS1		hsa-miR-211-5p	CHCHD5
hsa-miR-300	TES		hsa-miR-300	GREM1		hsa-miR-211-5p	RBM48		hsa-miR-211-5p	DNAJC30
hsa-miR-300	GREM1		hsa-miR-300	HBP1		hsa-miR-211-5p	CHCHD5		hsa-miR-211-5p	RAB11FIP4
hsa-miR-300	HBP1		hsa-miR-300	RNF11		hsa-miR-211-5p	DNAJC30		hsa-miR-211-5p	FAXC
hsa-miR-300	RNF11		hsa-miR-300	BRPF3		hsa-miR-211-5p	RAB11FIP4		hsa-miR-211-5p	IL1F10
hsa-miR-300	BRPF3		hsa-miR-300	BRD7		hsa-miR-211-5p	FAXC		hsa-miR-211-5p	FAM167B
hsa-miR-300	BRD7		hsa-miR-300	TRIM44		hsa-miR-211-5p	IL1F10		hsa-miR-211-5p	SAMD1
hsa-miR-300	TRIM44		hsa-miR-300	OCIAD1		hsa-miR-211-5p	FAM167B		hsa-miR-211-5p	AP5B1
hsa-miR-300	OCIAD1		hsa-miR-300	CLN6		hsa-miR-211-5p	SAMD1		hsa-miR-211-5p	ELMSAN1
hsa-miR-300	CLN6		hsa-miR-300	SLC35A5		hsa-miR-211-5p	AP5B1		hsa-miR-211-5p	CHRDL1
hsa-miR-300	SLC35A5		hsa-miR-300	NDUFAF7		hsa-miR-211-5p	ELMSAN1		hsa-miR-211-5p	ATP6AP1L
hsa-miR-300	NDUFAF7		hsa-miR-300	RUFY2		hsa-miR-211-5p	CHRDL1		hsa-miR-211-5p	MEX3A
hsa-miR-300	RUFY2		hsa-miR-300	VAC14		hsa-miR-211-5p	ATP6AP1L		hsa-miR-211-5p	MYOCD
hsa-miR-300	VAC14		hsa-miR-300	SIPA1L2		hsa-miR-211-5p	MEX3A		hsa-miR-211-5p	SYAP1
hsa-miR-300	SIPA1L2		hsa-miR-300	ZBTB4		hsa-miR-211-5p	MYOCD		hsa-miR-211-5p	ABCC12
hsa-miR-300	ZBTB4		hsa-miR-300	CREBZF		hsa-miR-211-5p	SYAP1		hsa-miR-211-5p	MED8
hsa-miR-300	CREBZF		hsa-miR-300	AASDHPPT		hsa-miR-211-5p	ABCC12		hsa-miR-211-5p	FAM83F
hsa-miR-300	AASDHPPT		hsa-miR-300	PAPOLG		hsa-miR-211-5p	MED8		hsa-miR-211-5p	XKR4
hsa-miR-300	PAPOLG		hsa-miR-300	WNK1		hsa-miR-211-5p	FAM83F		hsa-miR-211-5p	ZNF689
hsa-miR-300	WNK1		hsa-miR-300	GID4		hsa-miR-211-5p	XKR4		hsa-miR-211-5p	ABHD15
hsa-miR-300	GID4		hsa-miR-300	FA2H		hsa-miR-211-5p	ZNF689		hsa-miR-211-5p	CLNK
hsa-miR-300	FA2H		hsa-miR-300	E2F8		hsa-miR-211-5p	ABHD15		hsa-miR-211-5p	ARAP2
hsa-miR-300	E2F8		hsa-miR-300	PUS3		hsa-miR-211-5p	CLNK		hsa-miR-211-5p	AGAP1
hsa-miR-300	PUS3		hsa-miR-300	CRISPLD2		hsa-miR-211-5p	ARAP2		hsa-miR-211-5p	C11orf74
hsa-miR-300	CRISPLD2		hsa-miR-300	UTP15		hsa-miR-211-5p	AGAP1		hsa-miR-211-5p	C17orf64
hsa-miR-300	UTP15		hsa-miR-300	LCOR		hsa-miR-211-5p	C11orf74		hsa-miR-211-5p	CCDC43
hsa-miR-300	LCOR		hsa-miR-300	SFT2D3		hsa-miR-211-5p	C17orf64		hsa-miR-211-5p	SLC43A2
hsa-miR-300	SFT2D3		hsa-miR-300	PPIL4		hsa-miR-211-5p	CCDC43		hsa-miR-211-5p	EID2B
hsa-miR-300	PPIL4		hsa-miR-300	ARAP2		hsa-miR-211-5p	SLC43A2		hsa-miR-211-5p	KLHL40
hsa-miR-300	ARAP2		hsa-miR-300	ANAPC16		hsa-miR-211-5p	EID2B		hsa-miR-211-5p	ADAT2
hsa-miR-300	ANAPC16		hsa-miR-300	SLC36A4		hsa-miR-211-5p	KLHL40		hsa-miR-211-5p	XRRA1
hsa-miR-300	SLC36A4		hsa-miR-300	C1orf216		hsa-miR-211-5p	ADAT2		hsa-miR-211-5p	ODF4
hsa-miR-300	C1orf216		hsa-miR-300	UBXN2B		hsa-miR-211-5p	XRRA1		hsa-miR-211-5p	KCTD11
hsa-miR-300	UBXN2B		hsa-miR-300	ASB11		hsa-miR-211-5p	ODF4		hsa-miR-211-5p	SYT6
hsa-miR-300	ASB11		hsa-miR-300	BRI3BP		hsa-miR-211-5p	KCTD11		hsa-miR-211-5p	PHF13
hsa-miR-300	BRI3BP		hsa-miR-300	ALG10B		hsa-miR-211-5p	SYT6		hsa-miR-211-5p	ZNF362
hsa-miR-300	ALG10B		hsa-miR-300	SLC16A14		hsa-miR-211-5p	PHF13		hsa-miR-211-5p	C1orf64
hsa-miR-300	SLC16A14		hsa-miR-300	CREBRF		hsa-miR-211-5p	ZNF362		hsa-miR-211-5p	TTC39B
hsa-miR-300	CREBRF		hsa-miR-300	TOR1AIP2		hsa-miR-211-5p	C1orf64		hsa-miR-211-5p	TMTC2
hsa-miR-300	TOR1AIP2		hsa-miR-300	ZNF800		hsa-miR-211-5p	TTC39B		hsa-miR-211-5p	PAQR7
hsa-miR-300	ZNF800		hsa-miR-300	AGO3		hsa-miR-211-5p	TMTC2		hsa-miR-211-5p	MIER3
hsa-miR-300	AGO3		hsa-miR-300	ZNF585A		hsa-miR-211-5p	PAQR7		hsa-miR-211-5p	ZNF48
hsa-miR-300	ZNF585A		hsa-miR-300	ATXN7L1		hsa-miR-211-5p	MIER3		hsa-miR-211-5p	SLC39A11
hsa-miR-300	ATXN7L1		hsa-miR-300	COX6A1P2		hsa-miR-211-5p	ZNF48		hsa-miR-211-5p	UNC13D
hsa-miR-300	COX6A1P2		hsa-miR-300	LURAP1L		hsa-miR-211-5p	SLC39A11		hsa-miR-211-5p	LRRC55
hsa-miR-300	LURAP1L		hsa-miR-300	ZNF181		hsa-miR-211-5p	UNC13D		hsa-miR-211-5p	ZCCHC24
hsa-miR-300	ZNF181		hsa-miR-300	ZNF546		hsa-miR-211-5p	LRRC55		hsa-miR-211-5p	OPN5
hsa-miR-300	ZNF546		hsa-miR-300	IRF2BP2		hsa-miR-211-5p	ZCCHC24		hsa-miR-211-5p	KIAA1324L
hsa-miR-300	IRF2BP2		hsa-miR-125b-5p	CD59		hsa-miR-211-5p	OPN5		hsa-miR-211-5p	ZDHHC20
hsa-miR-125b-5p	CD59		hsa-miR-125b-5p	ZNF543		hsa-miR-211-5p	KIAA1324L		hsa-miR-211-5p	LY6G6F
hsa-miR-125b-5p	ZNF543		hsa-miR-125b-5p	ABL1		hsa-miR-211-5p	ZDHHC20		hsa-miR-211-5p	B4GALNT3
hsa-miR-125b-5p			hsa-miR-125b-5p	ACADS		hsa-miR-211-5p	LY6G6F		hsa-miR-211-5p	NUDT7
hsa-miR-125b-5p	ABL1		hsa-miR-125b-5p	ACLY		hsa-miR-211-5p	B4GALNT3		hsa-miR-211-5p	KANSL1
hsa-miR-125b-5p	ACADS		hsa-miR-125b-5p	ADM		hsa-miR-211-5p	NUDT7		hsa-miR-211-5p	HCAR2
hsa-miR-125b-5p	ACLY		hsa-miR-125b-5p	PARP1		hsa-miR-211-5p	KANSL1		hsa-miR-211-5p	ANKRD45
hsa-miR-125b-5p	ADM		hsa-miR-125b-5p	AKT1		hsa-miR-211-5p	HCAR2		hsa-miR-211-5p	PRSS38
hsa-miR-125b-5p	PARP1		hsa-miR-125b-5p	XIAP		hsa-miR-211-5p	ANKRD45		hsa-miR-211-5p	MYLK4
hsa-miR-125b-5p	AKT1		hsa-miR-125b-5p	ARF3		hsa-miR-211-5p	PRSS38		hsa-miR-211-5p	ZSCAN22
hsa-miR-125b-5p	XIAP		hsa-miR-125b-5p	ATP5B		hsa-miR-211-5p	MYLK4		hsa-miR-211-5p	PLCXD3
hsa-miR-125b-5p	ARF3		hsa-miR-125b-5p	BACH1		hsa-miR-211-5p	ZSCAN22		hsa-miR-211-5p	IRF2BP2
hsa-miR-125b-5p	ATP5B		hsa-miR-125b-5p	BAK1		hsa-miR-211-5p	PLCXD3		hsa-miR-211-5p	SFT2D2
hsa-miR-125b-5p	BACH1		hsa-miR-125b-5p	BAX		hsa-miR-211-5p	IRF2BP2		hsa-miR-211-5p	ZKSCAN4
hsa-miR-125b-5p	BAK1		hsa-miR-125b-5p	BCL2		hsa-miR-211-5p	SFT2D2		hsa-miR-211-5p	TBPL2
hsa-miR-125b-5p	BAX		hsa-miR-125b-5p	BCL2L2		hsa-miR-211-5p	ZKSCAN4		hsa-miR-211-5p	SAMD5
hsa-miR-125b-5p	BCL2		hsa-miR-125b-5p	BCL3		hsa-miR-211-5p	TBPL2		hsa-miR-211-5p	ONECUT3
hsa-miR-125b-5p	BCL2L2		hsa-miR-125b-5p	PRDM1		hsa-miR-211-5p	SAMD5		hsa-miR-211-5p	MYO18A
hsa-miR-125b-5p	BCL3		hsa-miR-125b-5p	BMPR1B		hsa-miR-211-5p	ONECUT3		hsa-miR-211-5p	C4orf3
hsa-miR-125b-5p	PRDM1		hsa-miR-125b-5p	VPS51		hsa-miR-211-5p	MYO18A		hsa-miR-211-5p	ZNF705A
hsa-miR-125b-5p	BMPR1B		hsa-miR-125b-5p	CASP6		hsa-miR-211-5p	C4orf3		hsa-miR-211-5p	PALM2-AKAP2
hsa-miR-125b-5p	VPS51		hsa-miR-125b-5p	CASP7		hsa-miR-211-5p	ZNF705A		hsa-miR-211-5p	LURAP1
hsa-miR-125b-5p	CASP6		hsa-miR-125b-5p	CBFB		hsa-miR-211-5p	PALM2-AKAP2		hsa-miR-211-5p	KIAA0754
hsa-miR-125b-5p	CASP7		hsa-miR-125b-5p	CCNB1		hsa-miR-211-5p	LURAP1		hsa-miR-211-5p	LINC00598
hsa-miR-125b-5p	CBFB		hsa-miR-125b-5p	CCNE1		hsa-miR-211-5p	KIAA0754		hsa-miR-211-5p	C6orf132
hsa-miR-125b-5p	CCNB1		hsa-miR-125b-5p	CD4		hsa-miR-211-5p	LINC00598		hsa-miR-211-5p	TMEM236
hsa-miR-125b-5p	CCNE1		hsa-miR-125b-5p	SCARB2		hsa-miR-211-5p	C6orf132		hsa-miR-211-5p	ZBTB8B
hsa-miR-125b-5p	CD4		hsa-miR-125b-5p	CDK1		hsa-miR-211-5p	TMEM236		hsa-miR-211-5p	MICA
hsa-miR-125b-5p	SCARB2		hsa-miR-125b-5p	CDC25A		hsa-miR-211-5p	ZBTB8B		hsa-miR-545-3p	CTSV
hsa-miR-125b-5p	CDK1		hsa-miR-125b-5p	CDH5		hsa-miR-211-5p	MICA		hsa-miR-545-3p	ADGRL1
hsa-miR-125b-5p	CDC25A		hsa-miR-125b-5p	CDK6		hsa-miR-545-3p	CTSV		hsa-miR-545-3p	LINC01551
hsa-miR-125b-5p	CDH5		hsa-miR-125b-5p	CDKN2A		hsa-miR-545-3p	ADGRL1		hsa-miR-545-3p	ZFHX3
hsa-miR-125b-5p	CDK6		hsa-miR-125b-5p	CEBPA		hsa-miR-545-3p	LINC01551		hsa-miR-545-3p	ATP5G3
hsa-miR-125b-5p	CDKN2A		hsa-miR-125b-5p	CEBPG		hsa-miR-545-3p			hsa-miR-545-3p	CCND1
hsa-miR-125b-5p	CEBPA		hsa-miR-125b-5p	CNGB1		hsa-miR-545-3p	ZFHX3		hsa-miR-545-3p	DST
hsa-miR-125b-5p	CEBPG		hsa-miR-125b-5p	COX7C		hsa-miR-545-3p	ATP5G3		hsa-miR-545-3p	CDK4
hsa-miR-125b-5p	CNGB1		hsa-miR-125b-5p	CREBBP		hsa-miR-545-3p	CCND1		hsa-miR-545-3p	COL12A1
hsa-miR-125b-5p	COX7C		hsa-miR-125b-5p	MAPK14		hsa-miR-545-3p	DST		hsa-miR-545-3p	CSNK1G3
hsa-miR-125b-5p	CREBBP		hsa-miR-125b-5p	CSNK2A1		hsa-miR-545-3p	CDK4		hsa-miR-545-3p	VCAN
hsa-miR-125b-5p	MAPK14		hsa-miR-125b-5p	CYP1A1		hsa-miR-545-3p	COL12A1		hsa-miR-545-3p	CTSL2
hsa-miR-125b-5p	CSNK2A1		hsa-miR-125b-5p	CYP24A1		hsa-miR-545-3p	CSNK1G3		hsa-miR-545-3p	CYB561
hsa-miR-125b-5p	CYP1A1		hsa-miR-125b-5p	DIO3		hsa-miR-545-3p	VCAN		hsa-miR-545-3p	DDX3X
hsa-miR-125b-5p	CYP24A1		hsa-miR-125b-5p	ARID3A		hsa-miR-545-3p	CTSL2		hsa-miR-545-3p	EN2
hsa-miR-125b-5p	DIO3		hsa-miR-125b-5p	DUSP6		hsa-miR-545-3p	CYB561		hsa-miR-545-3p	SLC29A1
hsa-miR-125b-5p	ARID3A		hsa-miR-125b-5p	E2F2		hsa-miR-545-3p	DDX3X		hsa-miR-545-3p	ESD
hsa-miR-125b-5p	DUSP6		hsa-miR-125b-5p	E2F3		hsa-miR-545-3p	EN2		hsa-miR-545-3p	FCGR2A
hsa-miR-125b-5p	E2F2		hsa-miR-125b-5p	EEF1A1		hsa-miR-545-3p	SLC29A1		hsa-miR-545-3p	FGF2
hsa-miR-125b-5p	E2F3		hsa-miR-125b-5p	MEGF9		hsa-miR-545-3p	ESD		hsa-miR-545-3p	XRCC6
hsa-miR-125b-5p	EEF1A1		hsa-miR-125b-5p	EIF4E		hsa-miR-545-3p	FCGR2A		hsa-miR-545-3p	HMGB3
hsa-miR-125b-5p	MEGF9		hsa-miR-125b-5p	EIF4EBP1		hsa-miR-545-3p	FGF2		hsa-miR-545-3p	HSPA1B
hsa-miR-125b-5p	EIF4E		hsa-miR-125b-5p	EIF5		hsa-miR-545-3p	XRCC6		hsa-miR-545-3p	HSPA5
hsa-miR-125b-5p	EIF4EBP1		hsa-miR-125b-5p	EMD		hsa-miR-545-3p	HMGB3		hsa-miR-545-3p	IFRD1
hsa-miR-125b-5p	EIF5		hsa-miR-125b-5p	ENPEP		hsa-miR-545-3p	HSPA1B		hsa-miR-545-3p	RBPJ
hsa-miR-125b-5p	EMD		hsa-miR-125b-5p	EPHA7		hsa-miR-545-3p	HSPA5		hsa-miR-545-3p	LFNG
hsa-miR-125b-5p	ENPEP		hsa-miR-125b-5p	EPO		hsa-miR-545-3p	IFRD1		hsa-miR-545-3p	LRP1
hsa-miR-125b-5p	EPHA7		hsa-miR-125b-5p	EPOR		hsa-miR-545-3p	RBPJ		hsa-miR-545-3p	SMAD7
hsa-miR-125b-5p	EPO		hsa-miR-125b-5p	ERBB2		hsa-miR-545-3p	LFNG		hsa-miR-545-3p	CD46
hsa-miR-125b-5p	EPOR		hsa-miR-125b-5p	ERBB3		hsa-miR-545-3p	LRP1		hsa-miR-545-3p	MT1E
hsa-miR-125b-5p	ERBB2		hsa-miR-125b-5p	ETF1		hsa-miR-545-3p	SMAD7		hsa-miR-545-3p	TRIM37
hsa-miR-125b-5p	ERBB3		hsa-miR-125b-5p	ETS1		hsa-miR-545-3p	CD46		hsa-miR-545-3p	PLAG1
hsa-miR-125b-5p	ETF1		hsa-miR-125b-5p	EXTL3		hsa-miR-545-3p	MT1E		hsa-miR-545-3p	PLAGL2
hsa-miR-125b-5p	ETS1		hsa-miR-125b-5p	FAT1		hsa-miR-545-3p	TRIM37		hsa-miR-545-3p	PPM1A
hsa-miR-125b-5p	EXTL3		hsa-miR-125b-5p	FBN1		hsa-miR-545-3p	PLAG1		hsa-miR-545-3p	PPP2CA
hsa-miR-125b-5p	FAT1		hsa-miR-125b-5p	FGFR2		hsa-miR-545-3p	PLAGL2		hsa-miR-545-3p	PRKCI
hsa-miR-125b-5p	FBN1		hsa-miR-125b-5p	FUS		hsa-miR-545-3p	PPM1A		hsa-miR-545-3p	PTMA
hsa-miR-125b-5p	FGFR2		hsa-miR-125b-5p	GABRB3		hsa-miR-545-3p	PPP2CA		hsa-miR-545-3p	RPL15
hsa-miR-125b-5p	FUS		hsa-miR-125b-5p	GLI1		hsa-miR-545-3p	PRKCI		hsa-miR-545-3p	RPL18
hsa-miR-125b-5p	GABRB3		hsa-miR-125b-5p	GOLGA1		hsa-miR-545-3p	PTMA		hsa-miR-545-3p	SLC22A3
hsa-miR-125b-5p	GLI1		hsa-miR-125b-5p	GP9		hsa-miR-545-3p	RPL15		hsa-miR-545-3p	SNAI2
hsa-miR-125b-5p	GOLGA1		hsa-miR-125b-5p	GPC1		hsa-miR-545-3p	RPL18		hsa-miR-545-3p	SNRPB2
hsa-miR-125b-5p	GP9		hsa-miR-125b-5p	MKNK2		hsa-miR-545-3p	SLC22A3		hsa-miR-545-3p	SOD2
hsa-miR-125b-5p	GPC1		hsa-miR-125b-5p	GRIN2A		hsa-miR-545-3p	SNAI2		hsa-miR-545-3p	SYP
hsa-miR-125b-5p	MKNK2		hsa-miR-125b-5p	GRINA		hsa-miR-545-3p	SNRPB2		hsa-miR-545-3p	SYPL1
hsa-miR-125b-5p	GRIN2A		hsa-miR-125b-5p	GSS		hsa-miR-545-3p	SOD2		hsa-miR-545-3p	MAP3K7
hsa-miR-125b-5p	GRINA		hsa-miR-125b-5p	H3F3B		hsa-miR-545-3p	SYP		hsa-miR-545-3p	TPM3
hsa-miR-125b-5p	GSS		hsa-miR-125b-5p	HDGF		hsa-miR-545-3p	SYPL1		hsa-miR-545-3p	TUBB2A
hsa-miR-125b-5p	H3F3B		hsa-miR-125b-5p	HIF1A		hsa-miR-545-3p	MAP3K7		hsa-miR-545-3p	WEE1
hsa-miR-125b-5p	HDGF		hsa-miR-125b-5p	HK2		hsa-miR-545-3p	TPM3		hsa-miR-545-3p	WNT5A
hsa-miR-125b-5p	HIF1A		hsa-miR-125b-5p	HMGN1		hsa-miR-545-3p	TUBB2A		hsa-miR-545-3p	ZNF223
hsa-miR-125b-5p	HK2		hsa-miR-125b-5p	HMGA1		hsa-miR-545-3p	WEE1		hsa-miR-545-3p	FXR1
hsa-miR-125b-5p	HMGN1		hsa-miR-125b-5p	FOXA1		hsa-miR-545-3p	WNT5A		hsa-miR-545-3p	FZD6
hsa-miR-125b-5p	HMGA1		hsa-miR-125b-5p	HNRNPK		hsa-miR-545-3p	ZNF223		hsa-miR-545-3p	SLC25A12
hsa-miR-125b-5p	FOXA1		hsa-miR-125b-5p	HOXA13		hsa-miR-545-3p	FXR1		hsa-miR-545-3p	TSC22D2
hsa-miR-125b-5p	HNRNPK		hsa-miR-125b-5p	HOXD1		hsa-miR-545-3p	FZD6		hsa-miR-545-3p	ZEB2
hsa-miR-125b-5p	HOXA13		hsa-miR-125b-5p	HSPA1B		hsa-miR-545-3p	SLC25A12		hsa-miR-545-3p	FIG4
hsa-miR-125b-5p	HOXD1		hsa-miR-125b-5p	HSPD1		hsa-miR-545-3p	TSC22D2		hsa-miR-545-3p	SLC35E2
hsa-miR-125b-5p	HSPA1B		hsa-miR-125b-5p	ICAM2		hsa-miR-545-3p	ZEB2		hsa-miR-545-3p	USP15
hsa-miR-125b-5p	HSPD1		hsa-miR-125b-5p	ID1		hsa-miR-545-3p	FIG4		hsa-miR-545-3p	HNRNPDL
hsa-miR-125b-5p	ICAM2		hsa-miR-125b-5p	ID2		hsa-miR-545-3p	SLC35E2		hsa-miR-545-3p	AKT3
hsa-miR-125b-5p	ID1		hsa-miR-125b-5p	ID3		hsa-miR-545-3p	USP15		hsa-miR-545-3p	FAM13A
hsa-miR-125b-5p	ID2		hsa-miR-125b-5p	IGF2		hsa-miR-545-3p	HNRNPDL		hsa-miR-545-3p	NUP50
hsa-miR-125b-5p	ID3		hsa-miR-125b-5p	IL1RN		hsa-miR-545-3p	AKT3		hsa-miR-545-3p	ZNF275
hsa-miR-125b-5p	IGF2		hsa-miR-125b-5p	IL6		hsa-miR-545-3p	FAM13A		hsa-miR-545-3p	RAB10
hsa-miR-125b-5p	IL1RN		hsa-miR-125b-5p	IL6R		hsa-miR-545-3p	NUP50		hsa-miR-545-3p	YWHAQ
hsa-miR-125b-5p	IL6		hsa-miR-125b-5p	IRF4		hsa-miR-545-3p	ZNF275		hsa-miR-545-3p	RAB32
hsa-miR-125b-5p	IL6R		hsa-miR-125b-5p	ITGB3		hsa-miR-545-3p	RAB10		hsa-miR-545-3p	PRDM4
hsa-miR-125b-5p	IRF4		hsa-miR-125b-5p	KCNA1		hsa-miR-545-3p	YWHAQ		hsa-miR-545-3p	POU6F2
hsa-miR-125b-5p	ITGB3		hsa-miR-125b-5p	KCNS3		hsa-miR-545-3p	RAB32		hsa-miR-545-3p	ATG14
hsa-miR-125b-5p	KCNA1		hsa-miR-125b-5p	KPNB1		hsa-miR-545-3p	PRDM4		hsa-miR-545-3p	DIP2C
hsa-miR-125b-5p	KCNS3		hsa-miR-125b-5p	KRAS		hsa-miR-545-3p	POU6F2		hsa-miR-545-3p	GPATCH8
hsa-miR-125b-5p	KPNB1		hsa-miR-125b-5p	KRTAP5-9		hsa-miR-545-3p	ATG14		hsa-miR-545-3p	RPRD2
hsa-miR-125b-5p	KRAS		hsa-miR-125b-5p	KRT7		hsa-miR-545-3p	DIP2C		hsa-miR-545-3p	PPIP5K2
hsa-miR-125b-5p	KRTAP5-9		hsa-miR-125b-5p	KRT19		hsa-miR-545-3p	GPATCH8		hsa-miR-545-3p	KLHL18
hsa-miR-125b-5p	KRT7		hsa-miR-125b-5p	LIF		hsa-miR-545-3p	RPRD2		hsa-miR-545-3p	ARL2BP
hsa-miR-125b-5p	KRT19		hsa-miR-125b-5p	LIPA		hsa-miR-545-3p	PPIP5K2		hsa-miR-545-3p	GABARAPL1
hsa-miR-125b-5p	LIF		hsa-miR-125b-5p	LSS		hsa-miR-545-3p	KLHL18		hsa-miR-545-3p	ARIH1
hsa-miR-125b-5p	LIPA		hsa-miR-125b-5p	LTA4H		hsa-miR-545-3p	ARL2BP		hsa-miR-545-3p	HIGD1A
hsa-miR-125b-5p	LSS		hsa-miR-125b-5p	MXD1		hsa-miR-545-3p	GABARAPL1		hsa-miR-545-3p	PLA2G2D
hsa-miR-125b-5p	LTA4H		hsa-miR-125b-5p	SMAD4		hsa-miR-545-3p	ARIH1		hsa-miR-545-3p	BRPF3
hsa-miR-125b-5p	MXD1		hsa-miR-125b-5p	MAN1A1		hsa-miR-545-3p	HIGD1A		hsa-miR-545-3p	DISC1
hsa-miR-125b-5p	SMAD4		hsa-miR-125b-5p	MCL1		hsa-miR-545-3p	PLA2G2D		hsa-miR-545-3p	PSAT1
hsa-miR-125b-5p	MAN1A1		hsa-miR-125b-5p	MAP3K11		hsa-miR-545-3p	BRPF3		hsa-miR-545-3p	ZNF691
hsa-miR-125b-5p	MCL1		hsa-miR-125b-5p	MMP2		hsa-miR-545-3p	DISC1		hsa-miR-545-3p	CRIM1
hsa-miR-125b-5p	MAP3K11		hsa-miR-125b-5p	MMP13		hsa-miR-545-3p	PSAT1		hsa-miR-545-3p	ANKMY1
hsa-miR-125b-5p	MMP2		hsa-miR-125b-5p	ABCC1		hsa-miR-545-3p	ZNF691		hsa-miR-545-3p	ZDHHC3
hsa-miR-125b-5p	MMP13		hsa-miR-125b-5p	MTF1		hsa-miR-545-3p	CRIM1		hsa-miR-545-3p	RNF138
hsa-miR-125b-5p	ABCC1		hsa-miR-125b-5p	ND6		hsa-miR-545-3p	ANKMY1		hsa-miR-545-3p	PEX5L
hsa-miR-125b-5p	MTF1		hsa-miR-125b-5p	MUC1		hsa-miR-545-3p	ZDHHC3		hsa-miR-545-3p	ZFR
hsa-miR-125b-5p	ND6		hsa-miR-125b-5p	MX1		hsa-miR-545-3p	RNF138		hsa-miR-545-3p	NLK
hsa-miR-125b-5p	MUC1		hsa-miR-125b-5p	NME2		hsa-miR-545-3p	PEX5L		hsa-miR-545-3p	RAB23
hsa-miR-125b-5p	MX1		hsa-miR-125b-5p	NPM1		hsa-miR-545-3p	ZFR		hsa-miR-545-3p	USP53
hsa-miR-125b-5p	NME2		hsa-miR-125b-5p	NRD1		hsa-miR-545-3p	NLK		hsa-miR-545-3p	MPHOSPH8
hsa-miR-125b-5p	NPM1		hsa-miR-125b-5p	NTRK3		hsa-miR-545-3p	RAB23		hsa-miR-545-3p	TRIM44
hsa-miR-125b-5p	NRD1		hsa-miR-125b-5p	OPRL1		hsa-miR-545-3p	USP53		hsa-miR-545-3p	FNBP1L
hsa-miR-125b-5p	NTRK3		hsa-miR-125b-5p	PAM		hsa-miR-545-3p	MPHOSPH8		hsa-miR-545-3p	PHIP
hsa-miR-125b-5p	OPRL1		hsa-miR-125b-5p	PCBP2		hsa-miR-545-3p	TRIM44		hsa-miR-545-3p	CDCA4
hsa-miR-125b-5p	PAM		hsa-miR-125b-5p	PF4		hsa-miR-545-3p	FNBP1L		hsa-miR-545-3p	SETD5
hsa-miR-125b-5p	PCBP2		hsa-miR-125b-5p	PFKM		hsa-miR-545-3p	PHIP		hsa-miR-545-3p	SLC39A9
hsa-miR-125b-5p	PF4		hsa-miR-125b-5p	PIGF		hsa-miR-545-3p	CDCA4		hsa-miR-545-3p	STRBP
hsa-miR-125b-5p	PFKM		hsa-miR-125b-5p	PIGR		hsa-miR-545-3p	SETD5		hsa-miR-545-3p	CDV3
hsa-miR-125b-5p	PIGF		hsa-miR-125b-5p	PIK3CD		hsa-miR-545-3p	SLC39A9		hsa-miR-545-3p	PEX26
hsa-miR-125b-5p	PIGR		hsa-miR-125b-5p	PKM		hsa-miR-545-3p	STRBP		hsa-miR-545-3p	CTTNBP2NL
hsa-miR-125b-5p	PIK3CD		hsa-miR-125b-5p	PMAIP1		hsa-miR-545-3p	CDV3		hsa-miR-545-3p	CDC42SE2
hsa-miR-125b-5p	PKM		hsa-miR-125b-5p	MED1		hsa-miR-545-3p	PEX26		hsa-miR-545-3p	TWSG1
hsa-miR-125b-5p	PMAIP1		hsa-miR-125b-5p	PPAT		hsa-miR-545-3p	CTTNBP2NL		hsa-miR-545-3p	PLEKHA1
hsa-miR-125b-5p	MED1		hsa-miR-125b-5p	PPP1CA		hsa-miR-545-3p	CDC42SE2		hsa-miR-545-3p	DHX35
hsa-miR-125b-5p	PPAT		hsa-miR-125b-5p	PPP2CA		hsa-miR-545-3p	TWSG1		hsa-miR-545-3p	CLSPN
hsa-miR-125b-5p	PPP1CA		hsa-miR-125b-5p	PRKAG1		hsa-miR-545-3p	PLEKHA1		hsa-miR-545-3p	MAGEF1
hsa-miR-125b-5p	PPP2CA		hsa-miR-125b-5p	MAP2K7		hsa-miR-545-3p	DHX35		hsa-miR-545-3p	ZMAT3
hsa-miR-125b-5p	PRKAG1		hsa-miR-125b-5p	PSMB1		hsa-miR-545-3p	CLSPN		hsa-miR-545-3p	MTMR14
hsa-miR-125b-5p	MAP2K7		hsa-miR-125b-5p	PTBP1		hsa-miR-545-3p	MAGEF1		hsa-miR-545-3p	RAPH1
hsa-miR-125b-5p	PSMB1		hsa-miR-125b-5p	PTGS1		hsa-miR-545-3p	ZMAT3		hsa-miR-545-3p	GRAMD3
hsa-miR-125b-5p	PTBP1		hsa-miR-125b-5p	RAB4A		hsa-miR-545-3p	MTMR14		hsa-miR-545-3p	PDCL3
hsa-miR-125b-5p	PTGS1		hsa-miR-125b-5p	RAF1		hsa-miR-545-3p	RAPH1		hsa-miR-545-3p	GCC1
hsa-miR-125b-5p	RAB4A		hsa-miR-125b-5p	RANBP2		hsa-miR-545-3p	GRAMD3		hsa-miR-545-3p	ATP13A3
hsa-miR-125b-5p	RAF1		hsa-miR-125b-5p	REST		hsa-miR-545-3p	PDCL3		hsa-miR-545-3p	MANEA
hsa-miR-125b-5p	RANBP2		hsa-miR-125b-5p	RNH1		hsa-miR-545-3p	GCC1		hsa-miR-545-3p	C1orf115
hsa-miR-125b-5p	REST		hsa-miR-125b-5p	RPL3		hsa-miR-545-3p	ATP13A3		hsa-miR-545-3p	ZFHX4
hsa-miR-125b-5p	RNH1		hsa-miR-125b-5p	RPL29		hsa-miR-545-3p	MANEA		hsa-miR-545-3p	PIP4K2C
hsa-miR-125b-5p	RPL3		hsa-miR-125b-5p	RPL35A		hsa-miR-545-3p	C1orf115		hsa-miR-545-3p	ZFP91
hsa-miR-125b-5p	RPL29		hsa-miR-125b-5p	RPLP0		hsa-miR-545-3p	ZFHX4		hsa-miR-545-3p	SPRTN
hsa-miR-125b-5p	RPL35A		hsa-miR-125b-5p	RPS3A		hsa-miR-545-3p	PIP4K2C		hsa-miR-545-3p	USP48
hsa-miR-125b-5p	RPLP0		hsa-miR-125b-5p	RPS6KA1		hsa-miR-545-3p	ZFP91		hsa-miR-545-3p	MSANTD4
hsa-miR-125b-5p	RPS3A		hsa-miR-125b-5p	RPS7		hsa-miR-545-3p	SPRTN		hsa-miR-545-3p	CBX2
hsa-miR-125b-5p	RPS6KA1		hsa-miR-125b-5p	RPS12		hsa-miR-545-3p	USP48		hsa-miR-545-3p	ZCCHC3
hsa-miR-125b-5p	RPS7		hsa-miR-125b-5p	RPS28		hsa-miR-545-3p	MSANTD4		hsa-miR-545-3p	MCFD2
hsa-miR-125b-5p	RPS12		hsa-miR-125b-5p	SORT1		hsa-miR-545-3p	CBX2		hsa-miR-545-3p	ZNF622
hsa-miR-125b-5p	RPS28		hsa-miR-125b-5p	S100A8		hsa-miR-545-3p	ZCCHC3		hsa-miR-545-3p	ACBD5
hsa-miR-125b-5p	SORT1		hsa-miR-125b-5p	ATXN1		hsa-miR-545-3p	MCFD2		hsa-miR-545-3p	SLFN11
hsa-miR-125b-5p	S100A8		hsa-miR-125b-5p	SCNN1A		hsa-miR-545-3p	ZNF622		hsa-miR-545-3p	ARHGAP12
hsa-miR-125b-5p	ATXN1		hsa-miR-125b-5p	SDHB		hsa-miR-545-3p	ACBD5		hsa-miR-545-3p	WDFY2
hsa-miR-125b-5p	SCNN1A		hsa-miR-125b-5p	SEL1L		hsa-miR-545-3p	SLFN11		hsa-miR-545-3p	PDZD8
hsa-miR-125b-5p	SDHB		hsa-miR-125b-5p	SET		hsa-miR-545-3p	ARHGAP12		hsa-miR-545-3p	FAM83C
hsa-miR-125b-5p	SEL1L		hsa-miR-125b-5p	SFRP5		hsa-miR-545-3p	WDFY2		hsa-miR-545-3p	LSM11
hsa-miR-125b-5p	SET		hsa-miR-125b-5p	SHMT1		hsa-miR-545-3p	PDZD8		hsa-miR-545-3p	CCDC80
hsa-miR-125b-5p	SFRP5		hsa-miR-125b-5p	SHMT2		hsa-miR-545-3p	FAM83C		hsa-miR-545-3p	AMOTL1
hsa-miR-125b-5p	SHMT1		hsa-miR-125b-5p	SIX1		hsa-miR-545-3p	LSM11		hsa-miR-545-3p	SPRED1
hsa-miR-125b-5p	SHMT2		hsa-miR-125b-5p	SLC7A1		hsa-miR-545-3p	CCDC80		hsa-miR-545-3p	UBXN2A
hsa-miR-125b-5p	SIX1		hsa-miR-125b-5p	SLC19A1		hsa-miR-545-3p	AMOTL1		hsa-miR-545-3p	AGO4
hsa-miR-125b-5p	SLC7A1		hsa-miR-125b-5p	SLC25A1		hsa-miR-545-3p	SPRED1		hsa-miR-545-3p	ZNF367
hsa-miR-125b-5p	SLC19A1		hsa-miR-125b-5p	SMARCD2		hsa-miR-545-3p	UBXN2A		hsa-miR-545-3p	SLC16A9
hsa-miR-125b-5p	SLC25A1		hsa-miR-125b-5p	SMO		hsa-miR-545-3p	AGO4		hsa-miR-545-3p	UBN2
hsa-miR-125b-5p	SMARCD2		hsa-miR-125b-5p	SNRPB		hsa-miR-545-3p	ZNF367		hsa-miR-545-3p	NEGR1
hsa-miR-125b-5p	SMO		hsa-miR-125b-5p	SSR3		hsa-miR-545-3p	SLC16A9		hsa-miR-545-3p	MKX
hsa-miR-125b-5p	SNRPB		hsa-miR-125b-5p	STAT3		hsa-miR-545-3p	UBN2		hsa-miR-545-3p	GPR137C
hsa-miR-125b-5p	SSR3		hsa-miR-125b-5p	SUPT6H		hsa-miR-545-3p	NEGR1		hsa-miR-545-3p	RPL7L1
hsa-miR-125b-5p	STAT3		hsa-miR-125b-5p	TBXAS1		hsa-miR-545-3p	MKX		hsa-miR-545-3p	YIPF6
hsa-miR-125b-5p	SUPT6H		hsa-miR-125b-5p	TDG		hsa-miR-545-3p	GPR137C		hsa-miR-545-3p	ZNF704
hsa-miR-125b-5p	TBXAS1		hsa-miR-125b-5p	PRDX2		hsa-miR-545-3p	RPL7L1		hsa-miR-545-3p	TLCD2
hsa-miR-125b-5p	TDG		hsa-miR-125b-5p	TEF		hsa-miR-545-3p	YIPF6		hsa-miR-545-3p	C16orf52
hsa-miR-125b-5p	PRDX2		hsa-miR-125b-5p	TSPAN8		hsa-miR-545-3p	ZNF704		hsa-miR-545-3p	SIGLEC14
hsa-miR-125b-5p	TEF		hsa-miR-125b-5p	TNFAIP3		hsa-miR-545-3p	TLCD2		hsa-miR-543	PPARGC1A
hsa-miR-125b-5p	TSPAN8		hsa-miR-125b-5p	TP53		hsa-miR-545-3p	C16orf52		hsa-miR-543	PRDX5
hsa-miR-125b-5p	TNFAIP3		hsa-miR-125b-5p	TRAF6		hsa-miR-545-3p	SIGLEC14		hsa-miR-543	BCCIP
hsa-miR-125b-5p	TP53		hsa-miR-125b-5p	UBE2I		hsa-miR-543	PPARGC1A		hsa-miR-543	CNOT6L
hsa-miR-125b-5p	TRAF6		hsa-miR-125b-5p	UGT2B15		hsa-miR-543	PRDX5		hsa-miR-543	EDNRA
hsa-miR-125b-5p	UBE2I		hsa-miR-125b-5p	UGT2B17		hsa-miR-543	BCCIP		hsa-miR-543	KCNAB1
hsa-miR-125b-5p	UGT2B15		hsa-miR-125b-5p	UNG		hsa-miR-543	CNOT6L		hsa-miR-543	STRN
hsa-miR-125b-5p	UGT2B17		hsa-miR-125b-5p	VCL		hsa-miR-543	EDNRA		hsa-miR-543	TGOLN2
hsa-miR-125b-5p	UNG		hsa-miR-125b-5p	VDAC1		hsa-miR-543	KCNAB1		hsa-miR-543	ADD1
hsa-miR-125b-5p	VCL		hsa-miR-125b-5p	VDR		hsa-miR-543	STRN		hsa-miR-543	AMPD3
hsa-miR-125b-5p	VDAC1		hsa-miR-125b-5p	ZNF177		hsa-miR-543	TGOLN2		hsa-miR-543	ATM
hsa-miR-125b-5p	VDR		hsa-miR-125b-5p	BTG2		hsa-miR-543	ADD1		hsa-miR-543	BACH1
hsa-miR-125b-5p	ZNF177		hsa-miR-125b-5p	IFRD2		hsa-miR-543	AMPD3		hsa-miR-543	CLTC
hsa-miR-125b-5p	BTG2		hsa-miR-125b-5p	ZNF212		hsa-miR-543	ATM		hsa-miR-543	COL5A1
hsa-miR-125b-5p	IFRD2		hsa-miR-125b-5p	KMT2D		hsa-miR-543	BACH1		hsa-miR-543	KLF6
hsa-miR-125b-5p	ZNF212		hsa-miR-125b-5p	FXR1		hsa-miR-543	CLTC		hsa-miR-543	CREBBP
hsa-miR-125b-5p	KMT2D		hsa-miR-125b-5p	HMGA2		hsa-miR-543	COL5A1		hsa-miR-543	DDX3X
hsa-miR-125b-5p	FXR1		hsa-miR-125b-5p	TAF15		hsa-miR-543	KLF6		hsa-miR-543	EIF4A2
hsa-miR-125b-5p	HMGA2		hsa-miR-125b-5p	FZD4		hsa-miR-543	CREBBP		hsa-miR-543	EN2
hsa-miR-125b-5p	TAF15		hsa-miR-125b-5p	HIST1H4A		hsa-miR-543	DDX3X		hsa-miR-543	EPS8
hsa-miR-125b-5p	FZD4		hsa-miR-125b-5p	DYRK2		hsa-miR-543	EIF4A2		hsa-miR-543	ETS1
hsa-miR-125b-5p	HIST1H4A		hsa-miR-125b-5p	IRS4		hsa-miR-543	EN2		hsa-miR-543	FKBP1A
hsa-miR-125b-5p	DYRK2		hsa-miR-125b-5p	KHSRP		hsa-miR-543	EPS8		hsa-miR-543	FOS
hsa-miR-125b-5p	IRS4		hsa-miR-125b-5p	PRKRA		hsa-miR-543	ETS1		hsa-miR-543	KRAS
hsa-miR-125b-5p	KHSRP		hsa-miR-125b-5p	STC2		hsa-miR-543	FKBP1A		hsa-miR-543	MDM4
hsa-miR-125b-5p	PRKRA		hsa-miR-125b-5p	DGAT1		hsa-miR-543	FOS		hsa-miR-543	MLLT6
hsa-miR-125b-5p	STC2		hsa-miR-125b-5p	B4GALT3		hsa-miR-543	KRAS		hsa-miR-543	MN1
hsa-miR-125b-5p	DGAT1		hsa-miR-125b-5p	B3GALT4		hsa-miR-543	MDM4		hsa-miR-543	NARS
hsa-miR-125b-5p	B4GALT3		hsa-miR-125b-5p	PABPC4		hsa-miR-543	MLLT6		hsa-miR-543	NDUFB5
hsa-miR-125b-5p	B3GALT4		hsa-miR-125b-5p	TNFRSF10B		hsa-miR-543	MN1		hsa-miR-543	2002-09-01
hsa-miR-125b-5p	PABPC4		hsa-miR-125b-5p	SPHK1		hsa-miR-543	NARS		hsa-miR-543	NOTCH2
hsa-miR-125b-5p	TNFRSF10B		hsa-miR-125b-5p	SGPL1		hsa-miR-543	NDUFB5		hsa-miR-543	NRAS
hsa-miR-125b-5p	SPHK1		hsa-miR-125b-5p	MTMR3		hsa-miR-543	2002-09-01		hsa-miR-543	UBL3
hsa-miR-125b-5p	SGPL1		hsa-miR-125b-5p	SLC7A6		hsa-miR-543	NOTCH2		hsa-miR-543	MAPK1
hsa-miR-125b-5p	MTMR3		hsa-miR-125b-5p	CLDN12		hsa-miR-543	NRAS		hsa-miR-543	DNAJC3
hsa-miR-125b-5p	SLC7A6		hsa-miR-125b-5p	USP8		hsa-miR-543	UBL3		hsa-miR-543	PTEN
hsa-miR-125b-5p	CLDN12		hsa-miR-125b-5p	MTMR4		hsa-miR-543	MAPK1		hsa-miR-543	PTK2
hsa-miR-125b-5p	USP8		hsa-miR-125b-5p	SLC16A4		hsa-miR-543	DNAJC3		hsa-miR-543	RNF6
hsa-miR-125b-5p	MTMR4		hsa-miR-125b-5p	AURKB		hsa-miR-543	PTEN		hsa-miR-543	RREB1
hsa-miR-125b-5p	SLC16A4		hsa-miR-125b-5p	MFHAS1		hsa-miR-543	PTK2		hsa-miR-543	TWIST1
hsa-miR-125b-5p	AURKB		hsa-miR-125b-5p	SLC9A3R2		hsa-miR-543	RNF6		hsa-miR-543	YY1
hsa-miR-125b-5p	MFHAS1		hsa-miR-125b-5p	HOMER2		hsa-miR-543	RREB1		hsa-miR-543	ZNF711
hsa-miR-125b-5p	SLC9A3R2		hsa-miR-125b-5p	RASAL2		hsa-miR-543	TWIST1		hsa-miR-543	ZNF99
hsa-miR-125b-5p	HOMER2		hsa-miR-125b-5p	ADAMTS1		hsa-miR-543	YY1		hsa-miR-543	PTP4A1
hsa-miR-125b-5p	RASAL2		hsa-miR-125b-5p	VPS4B		hsa-miR-543	ZNF711		hsa-miR-543	CSDE1
hsa-miR-125b-5p	ADAMTS1		hsa-miR-125b-5p	TMEM59		hsa-miR-543	ZNF99		hsa-miR-543	HMGA2
hsa-miR-125b-5p	VPS4B		hsa-miR-125b-5p	PTGES		hsa-miR-543	PTP4A1		hsa-miR-543	STX7
hsa-miR-125b-5p	TMEM59		hsa-miR-125b-5p	NCOR2		hsa-miR-543	CSDE1		hsa-miR-543	EIF4G3
hsa-miR-125b-5p	PTGES		hsa-miR-125b-5p	ZNF592		hsa-miR-543	HMGA2		hsa-miR-543	ADAM9
hsa-miR-125b-5p	NCOR2		hsa-miR-125b-5p	NUP93		hsa-miR-543	STX7		hsa-miR-543	PHOX2B
hsa-miR-125b-5p	ZNF592		hsa-miR-125b-5p	EDEM1		hsa-miR-543	EIF4G3		hsa-miR-543	MTA1
hsa-miR-125b-5p	NUP93		hsa-miR-125b-5p	ST18		hsa-miR-543	ADAM9		hsa-miR-543	SOCS5
hsa-miR-125b-5p	EDEM1		hsa-miR-125b-5p	STARD8		hsa-miR-543	PHOX2B		hsa-miR-543	KIAA0226
hsa-miR-125b-5p	ST18		hsa-miR-125b-5p	RNF144A		hsa-miR-543	MTA1		hsa-miR-543	MATR3
hsa-miR-125b-5p	STARD8		hsa-miR-125b-5p	MATR3		hsa-miR-543	SOCS5		hsa-miR-543	PDIA6
hsa-miR-125b-5p	RNF144A		hsa-miR-125b-5p	DHX38		hsa-miR-543	KIAA0226		hsa-miR-543	FAM13A
hsa-miR-125b-5p	MATR3		hsa-miR-125b-5p	IP6K1		hsa-miR-543	MATR3		hsa-miR-543	FAM3C
hsa-miR-125b-5p	DHX38		hsa-miR-125b-5p	KIAA0141		hsa-miR-543	PDIA6		hsa-miR-543	ARID3B
hsa-miR-125b-5p	IP6K1		hsa-miR-125b-5p	CEP170		hsa-miR-543	FAM13A		hsa-miR-543	FNDC3A
hsa-miR-125b-5p	KIAA0141		hsa-miR-125b-5p	UBAP2L		hsa-miR-543	FAM3C		hsa-miR-543	TNRC6B
hsa-miR-125b-5p	CEP170		hsa-miR-125b-5p	RBM8A		hsa-miR-543	ARID3B		hsa-miR-543	PLXND1
hsa-miR-125b-5p	UBAP2L		hsa-miR-125b-5p	THRAP3		hsa-miR-543	FNDC3A		hsa-miR-543	GPATCH8
hsa-miR-125b-5p	RBM8A		hsa-miR-125b-5p	HUWE1		hsa-miR-543	TNRC6B		hsa-miR-543	ARL6IP1
hsa-miR-125b-5p	THRAP3		hsa-miR-125b-5p	RASGRP1		hsa-miR-543	PLXND1		hsa-miR-543	SYNE2
hsa-miR-125b-5p	HUWE1		hsa-miR-125b-5p	SUGP2		hsa-miR-543	GPATCH8		hsa-miR-543	SOGA2
hsa-miR-125b-5p	RASGRP1		hsa-miR-125b-5p	ABCC4		hsa-miR-543	ARL6IP1		hsa-miR-543	SIRT1
hsa-miR-125b-5p	SUGP2		hsa-miR-125b-5p	RGS19		hsa-miR-543	SYNE2		hsa-miR-543	HEBP2
hsa-miR-125b-5p	ABCC4		hsa-miR-125b-5p	BCKDK		hsa-miR-543	SOGA2		hsa-miR-543	C16orf72
hsa-miR-125b-5p	RGS19		hsa-miR-125b-5p	SMYD5		hsa-miR-543	SIRT1		hsa-miR-543	ASCC1
hsa-miR-125b-5p	BCKDK		hsa-miR-125b-5p	PIAS3		hsa-miR-543	HEBP2		hsa-miR-543	GDAP2
hsa-miR-125b-5p	SMYD5		hsa-miR-125b-5p	ARIH2		hsa-miR-543	C16orf72		hsa-miR-543	SPDL1
hsa-miR-125b-5p	PIAS3		hsa-miR-125b-5p	C1D		hsa-miR-543	ASCC1		hsa-miR-543	LIN7C
hsa-miR-125b-5p	ARIH2		hsa-miR-125b-5p	NEBL		hsa-miR-543	GDAP2		hsa-miR-543	STK31
hsa-miR-125b-5p	C1D		hsa-miR-125b-5p	RNASEH2A		hsa-miR-543	SPDL1		hsa-miR-543	GPCPD1
hsa-miR-125b-5p	NEBL		hsa-miR-125b-5p	SMC2		hsa-miR-543	LIN7C		hsa-miR-543	KCNQ5
hsa-miR-125b-5p	RNASEH2A		hsa-miR-125b-5p	ARID3B		hsa-miR-543	STK31		hsa-miR-543	TMPRSS4
hsa-miR-125b-5p	SMC2		hsa-miR-125b-5p	SPHAR		hsa-miR-543	GPCPD1		hsa-miR-543	ARID1B
hsa-miR-125b-5p	ARID3B		hsa-miR-125b-5p	KLF1		hsa-miR-543	KCNQ5		hsa-miR-543	SIPA1L2
hsa-miR-125b-5p	SPHAR		hsa-miR-125b-5p	MAP3K2		hsa-miR-543	TMPRSS4		hsa-miR-543	SLC25A19
hsa-miR-125b-5p	KLF1		hsa-miR-125b-5p	NES		hsa-miR-543	ARID1B		hsa-miR-543	MRPS14
hsa-miR-125b-5p	MAP3K2		hsa-miR-125b-5p	HBS1L		hsa-miR-543	SIPA1L2		hsa-miR-543	PDF
hsa-miR-125b-5p	NES		hsa-miR-125b-5p	ZMYND11		hsa-miR-543	SLC25A19		hsa-miR-543	NOM1
hsa-miR-125b-5p	HBS1L		hsa-miR-125b-5p	SEC24A		hsa-miR-543	MRPS14		hsa-miR-543	CENPO
hsa-miR-125b-5p	ZMYND11		hsa-miR-125b-5p	EHD1		hsa-miR-543	PDF		hsa-miR-543	ZNF703
hsa-miR-125b-5p	SEC24A		hsa-miR-125b-5p	ILVBL		hsa-miR-543	NOM1		hsa-miR-543	NAA50
hsa-miR-125b-5p	EHD1		hsa-miR-125b-5p	ADRM1		hsa-miR-543	CENPO		hsa-miR-543	KLHL15
hsa-miR-125b-5p	ILVBL		hsa-miR-125b-5p	CPSF6		hsa-miR-543	ZNF703		hsa-miR-543	REEP4
hsa-miR-125b-5p	ADRM1		hsa-miR-125b-5p	AKAP2		hsa-miR-543	NAA50		hsa-miR-543	ITCH
hsa-miR-125b-5p	CPSF6		hsa-miR-125b-5p	MAN1B1		hsa-miR-543	KLHL15		hsa-miR-543	MED10
hsa-miR-125b-5p	AKAP2		hsa-miR-125b-5p	LYPLA2		hsa-miR-543	REEP4		hsa-miR-543	KIAA1804
hsa-miR-125b-5p	MAN1B1		hsa-miR-125b-5p	Bak1		hsa-miR-543	ITCH		hsa-miR-543	STX1B
hsa-miR-125b-5p	LYPLA2		hsa-miR-125b-5p	Tef		hsa-miR-543	MED10		hsa-miR-543	GBP4
hsa-miR-125b-5p	Bak1		hsa-miR-125b-5p	CASC3		hsa-miR-543	KIAA1804		hsa-miR-543	RAB3IP
hsa-miR-125b-5p	Tef		hsa-miR-125b-5p	IKZF3		hsa-miR-543	STX1B		hsa-miR-543	INO80C
hsa-miR-125b-5p	CASC3		hsa-miR-125b-5p	IKZF2		hsa-miR-543	GBP4		hsa-miR-543	NCOA7
hsa-miR-125b-5p	IKZF3		hsa-miR-125b-5p	R3HDM2		hsa-miR-543	RAB3IP		hsa-miR-543	PTPDC1
hsa-miR-125b-5p	IKZF2		hsa-miR-125b-5p	MON1B		hsa-miR-543	INO80C		hsa-miR-543	SPTY2D1
hsa-miR-125b-5p	R3HDM2		hsa-miR-125b-5p	BTBD3		hsa-miR-543	NCOA7		hsa-miR-543	TMEM167A
hsa-miR-125b-5p	MON1B		hsa-miR-125b-5p	SPEN		hsa-miR-543	PTPDC1		hsa-miR-543	ZNF550
hsa-miR-125b-5p	BTBD3		hsa-miR-125b-5p	GOLGA8A		hsa-miR-543	SPTY2D1		hsa-miR-543	FUT11
hsa-miR-125b-5p	SPEN		hsa-miR-125b-5p	EMC1		hsa-miR-543	TMEM167A		hsa-miR-543	ADAMTS17
hsa-miR-125b-5p	GOLGA8A		hsa-miR-125b-5p	TNRC6B		hsa-miR-543	ZNF550		hsa-miR-543	U2AF1L4
hsa-miR-125b-5p	EMC1		hsa-miR-125b-5p	PLXND1		hsa-miR-543	FUT11		hsa-miR-543	OTUD1
hsa-miR-125b-5p	TNRC6B		hsa-miR-125b-5p	NUP205		hsa-miR-543	ADAMTS17		hsa-miR-543	LNX2
hsa-miR-125b-5p	PLXND1		hsa-miR-125b-5p	GANAB		hsa-miR-543	U2AF1L4		hsa-miR-543	CNEP1R1
hsa-miR-125b-5p	NUP205		hsa-miR-125b-5p	TBC1D1		hsa-miR-543	OTUD1		hsa-miR-543	ANKRD52
hsa-miR-125b-5p	GANAB		hsa-miR-125b-5p	SIK2		hsa-miR-543	LNX2		hsa-miR-543	ATXN1L
hsa-miR-125b-5p	TBC1D1		hsa-miR-125b-5p	PDS5A		hsa-miR-543	CNEP1R1		hsa-miR-543	SHC4
hsa-miR-125b-5p	SIK2		hsa-miR-125b-5p	EXOC7		hsa-miR-543	ANKRD52		hsa-miR-543	EML6
hsa-miR-125b-5p	PDS5A		hsa-miR-125b-5p	FAM208A		hsa-miR-543	ATXN1L		hsa-miR-543	FKBP1C
hsa-miR-125b-5p	EXOC7		hsa-miR-125b-5p	CRTC1		hsa-miR-543	SHC4		hsa-miR-543	SIGLEC14
hsa-miR-125b-5p	FAM208A		hsa-miR-125b-5p	FRAT2		hsa-miR-543	EML6		hsa-miR-454-3p	PXYLP1
hsa-miR-125b-5p	CRTC1		hsa-miR-125b-5p	DICER1		hsa-miR-543	FKBP1C		hsa-miR-454-3p	ACVR1
hsa-miR-125b-5p	FRAT2		hsa-miR-125b-5p	RYBP		hsa-miR-543	SIGLEC14		hsa-miR-454-3p	ADARB2
hsa-miR-125b-5p	DICER1		hsa-miR-125b-5p	TARDBP		hsa-miR-454-3p	PXYLP1		hsa-miR-454-3p	PARP1
hsa-miR-125b-5p	RYBP		hsa-miR-125b-5p	CBX7		hsa-miR-454-3p			hsa-miR-454-3p	ABCD2
hsa-miR-125b-5p	TARDBP		hsa-miR-125b-5p	SRRM2		hsa-miR-454-3p	ACVR1		hsa-miR-454-3p	XIAP
hsa-miR-125b-5p	CBX7		hsa-miR-125b-5p	NNT		hsa-miR-454-3p	ADARB2		hsa-miR-454-3p	ARHGAP1
hsa-miR-125b-5p	SRRM2		hsa-miR-125b-5p	CARHSP1		hsa-miR-454-3p	PARP1		hsa-miR-454-3p	ATP6V1B2
hsa-miR-125b-5p	NNT		hsa-miR-125b-5p	HSPBP1		hsa-miR-454-3p	ABCD2		hsa-miR-454-3p	ATP6V1C1
hsa-miR-125b-5p	CARHSP1		hsa-miR-125b-5p	TMEM2		hsa-miR-454-3p	XIAP		hsa-miR-454-3p	BMP3
hsa-miR-125b-5p	HSPBP1		hsa-miR-125b-5p	BCL2L13		hsa-miR-454-3p	ARHGAP1		hsa-miR-454-3p	BTG1
hsa-miR-125b-5p	TMEM2		hsa-miR-125b-5p	LSM4		hsa-miR-454-3p	ATP6V1B2		hsa-miR-454-3p	CALM2
hsa-miR-125b-5p	BCL2L13		hsa-miR-125b-5p	BACE2		hsa-miR-454-3p	ATP6V1C1		hsa-miR-454-3p	CCNA2
hsa-miR-125b-5p	LSM4		hsa-miR-125b-5p	THUMPD3		hsa-miR-454-3p	BMP3		hsa-miR-454-3p	CCND2
hsa-miR-125b-5p	BACE2		hsa-miR-125b-5p	ZDHHC5		hsa-miR-454-3p	BTG1		hsa-miR-454-3p	CCT6A
hsa-miR-125b-5p	THUMPD3		hsa-miR-125b-5p	ZNF385A		hsa-miR-454-3p	CALM2		hsa-miR-454-3p	CDK4
hsa-miR-125b-5p	ZDHHC5		hsa-miR-125b-5p	ULK3		hsa-miR-454-3p	CCNA2		hsa-miR-454-3p	CFL2
hsa-miR-125b-5p	ZNF385A		hsa-miR-125b-5p	TIMM10		hsa-miR-454-3p	CCND2		hsa-miR-454-3p	CLCN3
hsa-miR-125b-5p	ULK3		hsa-miR-125b-5p	PABPC1		hsa-miR-454-3p	CCT6A		hsa-miR-454-3p	TPP1
hsa-miR-125b-5p	TIMM10		hsa-miR-125b-5p	GPR160		hsa-miR-454-3p	CDK4		hsa-miR-454-3p	CCR6
hsa-miR-125b-5p	PABPC1		hsa-miR-125b-5p	NPTN		hsa-miR-454-3p	CFL2		hsa-miR-454-3p	KLF6
hsa-miR-125b-5p	GPR160		hsa-miR-125b-5p	BBC3		hsa-miR-454-3p	CLCN3		hsa-miR-454-3p	SLC31A1
hsa-miR-125b-5p	NPTN		hsa-miR-125b-5p	DKK3		hsa-miR-454-3p	TPP1		hsa-miR-454-3p	COX10
hsa-miR-125b-5p	BBC3		hsa-miR-125b-5p	NDOR1		hsa-miR-454-3p	CCR6		hsa-miR-454-3p	DAD1
hsa-miR-125b-5p	DKK3		hsa-miR-125b-5p	RRP7A		hsa-miR-454-3p	KLF6		hsa-miR-454-3p	DAPK1
hsa-miR-125b-5p	NDOR1		hsa-miR-125b-5p	TOR2A		hsa-miR-454-3p	SLC31A1		hsa-miR-454-3p	DYNC1LI2
hsa-miR-125b-5p	RRP7A		hsa-miR-125b-5p	NKIRAS2		hsa-miR-454-3p	COX10		hsa-miR-454-3p	DPYSL2
hsa-miR-125b-5p	TOR2A		hsa-miR-125b-5p	STRN3		hsa-miR-454-3p	DAD1		hsa-miR-454-3p	EDN1
hsa-miR-125b-5p	NKIRAS2		hsa-miR-125b-5p	PSAT1		hsa-miR-454-3p	DAPK1		hsa-miR-454-3p	ESR1
hsa-miR-125b-5p	STRN3		hsa-miR-125b-5p	MYEF2		hsa-miR-454-3p	DYNC1LI2		hsa-miR-454-3p	F2RL1
hsa-miR-125b-5p	PSAT1		hsa-miR-125b-5p	MRTO4		hsa-miR-454-3p	DPYSL2		hsa-miR-454-3p	ACSL4
hsa-miR-125b-5p	MYEF2		hsa-miR-125b-5p	PDZD11		hsa-miR-454-3p	EDN1		hsa-miR-454-3p	FKTN
hsa-miR-125b-5p	MRTO4		hsa-miR-125b-5p	CD320		hsa-miR-454-3p	ESR1		hsa-miR-454-3p	FLNC
hsa-miR-125b-5p	PDZD11		hsa-miR-125b-5p	SIRT7		hsa-miR-454-3p	F2RL1		hsa-miR-454-3p	FRZB
hsa-miR-125b-5p	CD320		hsa-miR-125b-5p	KLF13		hsa-miR-454-3p	ACSL4		hsa-miR-454-3p	G6PC
hsa-miR-125b-5p	SIRT7		hsa-miR-125b-5p	CHMP3		hsa-miR-454-3p	FKTN		hsa-miR-454-3p	GMFB
hsa-miR-125b-5p	KLF13		hsa-miR-125b-5p	CD244		hsa-miR-454-3p	FLNC		hsa-miR-454-3p	GP2
hsa-miR-125b-5p	CHMP3		hsa-miR-125b-5p	LUC7L3		hsa-miR-454-3p	FRZB		hsa-miR-454-3p	GRB10
hsa-miR-125b-5p	CD244		hsa-miR-125b-5p	ZFYVE1		hsa-miR-454-3p	G6PC		hsa-miR-454-3p	HADHB
hsa-miR-125b-5p	LUC7L3		hsa-miR-125b-5p	PANK1		hsa-miR-454-3p	GMFB		hsa-miR-454-3p	HOXA5
hsa-miR-125b-5p	ZFYVE1		hsa-miR-125b-5p	PTOV1		hsa-miR-454-3p	GP2		hsa-miR-454-3p	HOXB3
hsa-miR-125b-5p	PANK1		hsa-miR-125b-5p	CHPF2		hsa-miR-454-3p	GRB10		hsa-miR-454-3p	HOXD11
hsa-miR-125b-5p	PTOV1		hsa-miR-125b-5p	UGT2B28		hsa-miR-454-3p	HADHB		hsa-miR-454-3p	HPRT1
hsa-miR-125b-5p	CHPF2		hsa-miR-125b-5p	HMGCLL1		hsa-miR-454-3p	HOXA5		hsa-miR-454-3p	HSPA8
hsa-miR-125b-5p	UGT2B28		hsa-miR-125b-5p	MTRF1L		hsa-miR-454-3p	HOXB3		hsa-miR-454-3p	IGF2R
hsa-miR-125b-5p	HMGCLL1		hsa-miR-125b-5p	MTMR12		hsa-miR-454-3p	HOXD11		hsa-miR-454-3p	IGFBP5
hsa-miR-125b-5p	MTRF1L		hsa-miR-125b-5p	CCNJ		hsa-miR-454-3p	HPRT1		hsa-miR-454-3p	IRF1
hsa-miR-125b-5p	MTMR12		hsa-miR-125b-5p	TET2		hsa-miR-454-3p	HSPA8		hsa-miR-454-3p	JARID2
hsa-miR-125b-5p	CCNJ		hsa-miR-125b-5p	BCOR		hsa-miR-454-3p	IGF2R		hsa-miR-454-3p	KCNB1
hsa-miR-125b-5p	TET2		hsa-miR-125b-5p	NSUN2		hsa-miR-454-3p	IGFBP5		hsa-miR-454-3p	KLRD1
hsa-miR-125b-5p	BCOR		hsa-miR-125b-5p	SEMA4C		hsa-miR-454-3p	IRF1		hsa-miR-454-3p	LDLR
hsa-miR-125b-5p	NSUN2		hsa-miR-125b-5p	C1orf109		hsa-miR-454-3p	JARID2		hsa-miR-454-3p	LIPA
hsa-miR-125b-5p	SEMA4C		hsa-miR-125b-5p	C17orf80		hsa-miR-454-3p	KCNB1		hsa-miR-454-3p	SMAD4
hsa-miR-125b-5p	C1orf109		hsa-miR-125b-5p	UBR7		hsa-miR-454-3p	KLRD1		hsa-miR-454-3p	MBNL1
hsa-miR-125b-5p	C17orf80		hsa-miR-125b-5p	RFWD3		hsa-miR-454-3p	LDLR		hsa-miR-454-3p	MCC
hsa-miR-125b-5p	UBR7		hsa-miR-125b-5p	LINS		hsa-miR-454-3p	LIPA		hsa-miR-454-3p	MAP3K9
hsa-miR-125b-5p	RFWD3		hsa-miR-125b-5p	UBA6		hsa-miR-454-3p	SMAD4		hsa-miR-454-3p	MOCS2
hsa-miR-125b-5p	LINS		hsa-miR-125b-5p	YOD1		hsa-miR-454-3p	MBNL1		hsa-miR-454-3p	TRIM37
hsa-miR-125b-5p	UBA6		hsa-miR-125b-5p	THUMPD1		hsa-miR-454-3p	MCC		hsa-miR-454-3p	MYH11
hsa-miR-125b-5p	YOD1		hsa-miR-125b-5p	NDC1		hsa-miR-454-3p	MAP3K9		hsa-miR-454-3p	NARS
hsa-miR-125b-5p	THUMPD1		hsa-miR-125b-5p	WDR11		hsa-miR-454-3p	MOCS2		hsa-miR-454-3p	NF2
hsa-miR-125b-5p	NDC1		hsa-miR-125b-5p	ZNF395		hsa-miR-454-3p	TRIM37		hsa-miR-454-3p	NFE2L1
hsa-miR-125b-5p	WDR11		hsa-miR-125b-5p	PCDHGB2		hsa-miR-454-3p	MYH11		hsa-miR-454-3p	NFIB
hsa-miR-125b-5p	ZNF395		hsa-miR-125b-5p	PCDHB10		hsa-miR-454-3p	NARS		hsa-miR-454-3p	CNOT4
hsa-miR-125b-5p	PCDHGB2		hsa-miR-125b-5p	MEPCE		hsa-miR-454-3p	NF2		hsa-miR-454-3p	NPTX1
hsa-miR-125b-5p	PCDHB10		hsa-miR-125b-5p	MMP26		hsa-miR-454-3p	NFE2L1		hsa-miR-454-3p	OMD
hsa-miR-125b-5p	MEPCE		hsa-miR-125b-5p	EIF5A2		hsa-miR-454-3p	NFIB		hsa-miR-454-3p	OSBP
hsa-miR-125b-5p	MMP26		hsa-miR-125b-5p	C15orf39		hsa-miR-454-3p	CNOT4		hsa-miR-454-3p	PCSK6
hsa-miR-125b-5p	EIF5A2		hsa-miR-125b-5p	DHX33		hsa-miR-454-3p	NPTX1		hsa-miR-454-3p	PAFAH1B2
hsa-miR-125b-5p	C15orf39		hsa-miR-125b-5p	SMYD2		hsa-miR-454-3p	OMD		hsa-miR-454-3p	PEX13
hsa-miR-125b-5p	DHX33		hsa-miR-125b-5p	STOX2		hsa-miR-454-3p	OSBP		hsa-miR-454-3p	PIGA
hsa-miR-125b-5p	SMYD2		hsa-miR-125b-5p	PLXDC1		hsa-miR-454-3p	PCSK6		hsa-miR-454-3p	POLR2A
hsa-miR-125b-5p	STOX2		hsa-miR-125b-5p	SMIM8		hsa-miR-454-3p	PAFAH1B2		hsa-miR-454-3p	POLR2D
hsa-miR-125b-5p	PLXDC1		hsa-miR-125b-5p	PLEKHG5		hsa-miR-454-3p	PEX13		hsa-miR-454-3p	PPP1R7
hsa-miR-125b-5p	SMIM8		hsa-miR-125b-5p	TENM2		hsa-miR-454-3p	PIGA		hsa-miR-454-3p	PRKAA1
hsa-miR-125b-5p	PLEKHG5		hsa-miR-125b-5p	PPM1H		hsa-miR-454-3p	POLR2A		hsa-miR-454-3p	PRKCSH
hsa-miR-125b-5p	TENM2		hsa-miR-125b-5p	AHRR		hsa-miR-454-3p	POLR2D		hsa-miR-454-3p	MAPK1
hsa-miR-125b-5p	PPM1H		hsa-miR-125b-5p	CGN		hsa-miR-454-3p	PPP1R7		hsa-miR-454-3p	PRNP
hsa-miR-125b-5p	AHRR		hsa-miR-125b-5p	ZSWIM6		hsa-miR-454-3p	PRKAA1		hsa-miR-454-3p	PSMB5
hsa-miR-125b-5p	CGN		hsa-miR-125b-5p	CTDSP1		hsa-miR-454-3p	PRKCSH		hsa-miR-454-3p	PTPN4
hsa-miR-125b-5p	ZSWIM6		hsa-miR-125b-5p	PCTP		hsa-miR-454-3p	MAPK1		hsa-miR-454-3p	PTPRG
hsa-miR-125b-5p	CTDSP1		hsa-miR-125b-5p	FAM60A		hsa-miR-454-3p	PRNP		hsa-miR-454-3p	RAB5B
hsa-miR-125b-5p	PCTP		hsa-miR-125b-5p	ACE2		hsa-miR-454-3p	PSMB5		hsa-miR-454-3p	RAG1
hsa-miR-125b-5p	FAM60A		hsa-miR-125b-5p	HRH4		hsa-miR-454-3p	PTPN4		hsa-miR-454-3p	RAN
hsa-miR-125b-5p	ACE2		hsa-miR-125b-5p	PERP		hsa-miR-454-3p	PTPRG		hsa-miR-454-3p	RFC2
hsa-miR-125b-5p	HRH4		hsa-miR-125b-5p	IKZF4		hsa-miR-454-3p	RAB5B		hsa-miR-454-3p	RFXAP
hsa-miR-125b-5p	PERP		hsa-miR-125b-5p	UNKL		hsa-miR-454-3p	RAG1		hsa-miR-454-3p	RPL4
hsa-miR-125b-5p	IKZF4		hsa-miR-125b-5p	IPPK		hsa-miR-454-3p	RAN		hsa-miR-454-3p	RPS15A
hsa-miR-125b-5p	UNKL		hsa-miR-125b-5p	RMND5A		hsa-miR-454-3p	RFC2		hsa-miR-454-3p	RPS27A
hsa-miR-125b-5p	IPPK		hsa-miR-125b-5p	WNK1		hsa-miR-454-3p	RFXAP		hsa-miR-454-3p	CLIP1
hsa-miR-125b-5p	RMND5A		hsa-miR-125b-5p	DDX50		hsa-miR-454-3p	RPL4		hsa-miR-454-3p	MSMO1
hsa-miR-125b-5p	WNK1		hsa-miR-125b-5p	NUP37		hsa-miR-454-3p	RPS15A		hsa-miR-454-3p	SRSF2
hsa-miR-125b-5p	DDX50		hsa-miR-125b-5p	DYNC2H1		hsa-miR-454-3p	RPS27A		hsa-miR-454-3p	SNTB1
hsa-miR-125b-5p	NUP37		hsa-miR-125b-5p	SMC6		hsa-miR-454-3p	CLIP1		hsa-miR-454-3p	SNTB2
hsa-miR-125b-5p	DYNC2H1		hsa-miR-125b-5p	LIN28A		hsa-miR-454-3p	MSMO1		hsa-miR-454-3p	SOX4
hsa-miR-125b-5p	SMC6		hsa-miR-125b-5p	EHMT1		hsa-miR-454-3p	SRSF2		hsa-miR-454-3p	TROVE2
hsa-miR-125b-5p	LIN28A		hsa-miR-125b-5p	PIP4K2C		hsa-miR-454-3p	SNTB1		hsa-miR-454-3p	SSTR2
hsa-miR-125b-5p	EHMT1		hsa-miR-125b-5p	ESRP2		hsa-miR-454-3p	SNTB2		hsa-miR-454-3p	TCF7L2
hsa-miR-125b-5p	PIP4K2C		hsa-miR-125b-5p	MYO19		hsa-miR-454-3p	SOX4		hsa-miR-454-3p	TERF2
hsa-miR-125b-5p	ESRP2		hsa-miR-125b-5p	ABTB1		hsa-miR-454-3p	TROVE2		hsa-miR-454-3p	TGFBR2
hsa-miR-125b-5p	MYO19		hsa-miR-125b-5p	SH3BP5L		hsa-miR-454-3p	SSTR2		hsa-miR-454-3p	THRA
hsa-miR-125b-5p	ABTB1		hsa-miR-125b-5p	FBXO38		hsa-miR-454-3p	TCF7L2		hsa-miR-454-3p	TP53
hsa-miR-125b-5p	SH3BP5L		hsa-miR-125b-5p	CSRNP2		hsa-miR-454-3p	TERF2		hsa-miR-454-3p	TRPC3
hsa-miR-125b-5p	FBXO38		hsa-miR-125b-5p	Lin28a		hsa-miR-454-3p	TGFBR2		hsa-miR-454-3p	UBB
hsa-miR-125b-5p	CSRNP2		hsa-miR-125b-5p	SPRTN		hsa-miR-454-3p	THRA		hsa-miR-454-3p	UBE2D2
hsa-miR-125b-5p	Lin28a		hsa-miR-125b-5p	C2orf88		hsa-miR-454-3p	TP53		hsa-miR-454-3p	UBE2D3
hsa-miR-125b-5p	SPRTN		hsa-miR-125b-5p	EIF1AD		hsa-miR-454-3p	TRPC3		hsa-miR-454-3p	UQCRB
hsa-miR-125b-5p	C2orf88		hsa-miR-125b-5p	TMEM101		hsa-miR-454-3p	UBB		hsa-miR-454-3p	YY1
hsa-miR-125b-5p	EIF1AD		hsa-miR-125b-5p	ACSS1		hsa-miR-454-3p	UBE2D2		hsa-miR-454-3p	ZNF711
hsa-miR-125b-5p	TMEM101		hsa-miR-125b-5p	PLEKHA8		hsa-miR-454-3p	UBE2D3		hsa-miR-454-3p	ZNF12
hsa-miR-125b-5p	ACSS1		hsa-miR-125b-5p	MFSD9		hsa-miR-454-3p	UQCRB		hsa-miR-454-3p	ZNF24
hsa-miR-125b-5p	PLEKHA8		hsa-miR-125b-5p	LTV1		hsa-miR-454-3p	YY1		hsa-miR-454-3p	ZNF154
hsa-miR-125b-5p	MFSD9		hsa-miR-125b-5p	FBXL20		hsa-miR-454-3p	ZNF711		hsa-miR-454-3p	ZNF224
hsa-miR-125b-5p	LTV1		hsa-miR-125b-5p	TNKS1BP1		hsa-miR-454-3p	ZNF12		hsa-miR-454-3p	FZD6
hsa-miR-125b-5p	FBXL20		hsa-miR-125b-5p	LBX2		hsa-miR-454-3p	ZNF24		hsa-miR-454-3p	CUL3
hsa-miR-125b-5p	TNKS1BP1		hsa-miR-125b-5p	THAP3		hsa-miR-454-3p	ZNF154		hsa-miR-454-3p	BHLHE40
hsa-miR-125b-5p	LBX2		hsa-miR-125b-5p	BMF		hsa-miR-454-3p	ZNF224		hsa-miR-454-3p	STX16
hsa-miR-125b-5p	THAP3		hsa-miR-125b-5p	STARD13		hsa-miR-454-3p	FZD6		hsa-miR-454-3p	GALNT4
hsa-miR-125b-5p	BMF		hsa-miR-125b-5p	DHX57		hsa-miR-454-3p	CUL3		hsa-miR-454-3p	TNFRSF10B
hsa-miR-125b-5p	STARD13		hsa-miR-125b-5p	FMNL3		hsa-miR-454-3p	BHLHE40		hsa-miR-454-3p	USP13
hsa-miR-125b-5p	DHX57		hsa-miR-125b-5p	ATP6AP1L		hsa-miR-454-3p	STX16		hsa-miR-454-3p	WASL
hsa-miR-125b-5p	FMNL3		hsa-miR-125b-5p	ASB16		hsa-miR-454-3p	GALNT4		hsa-miR-454-3p	GPRC5A
hsa-miR-125b-5p	ATP6AP1L		hsa-miR-125b-5p	TP53INP1		hsa-miR-454-3p	TNFRSF10B		hsa-miR-454-3p	MAP7
hsa-miR-125b-5p	ASB16		hsa-miR-125b-5p	SLC35A4		hsa-miR-454-3p	USP13		hsa-miR-454-3p	ATP6V0D1
hsa-miR-125b-5p	TP53INP1		hsa-miR-125b-5p	LACTB		hsa-miR-454-3p	WASL		hsa-miR-454-3p	PRPF4
hsa-miR-125b-5p	SLC35A4		hsa-miR-125b-5p	GPRIN1		hsa-miR-454-3p	GPRC5A		hsa-miR-454-3p	DLG5
hsa-miR-125b-5p	LACTB		hsa-miR-125b-5p	CCDC124		hsa-miR-454-3p	MAP7		hsa-miR-454-3p	RPS6KA5
hsa-miR-125b-5p	GPRIN1		hsa-miR-125b-5p	ANAPC16		hsa-miR-454-3p	ATP6V0D1		hsa-miR-454-3p	S1PR2
hsa-miR-125b-5p	CCDC124		hsa-miR-125b-5p	DRAM2		hsa-miR-454-3p	PRPF4		hsa-miR-454-3p	PPIG
hsa-miR-125b-5p	ANAPC16		hsa-miR-125b-5p	TRIM71		hsa-miR-454-3p	DLG5		hsa-miR-454-3p	ZFYVE9
hsa-miR-125b-5p	DRAM2		hsa-miR-125b-5p	AGPAT6		hsa-miR-454-3p	RPS6KA5		hsa-miR-454-3p	QKI
hsa-miR-125b-5p	TRIM71		hsa-miR-125b-5p	FAM199X		hsa-miR-454-3p	S1PR2		hsa-miR-454-3p	SECISBP2L
hsa-miR-125b-5p	AGPAT6		hsa-miR-125b-5p	SAMD10		hsa-miR-454-3p	PPIG		hsa-miR-454-3p	MLEC
hsa-miR-125b-5p	FAM199X		hsa-miR-125b-5p	RIMS4		hsa-miR-454-3p	ZFYVE9		hsa-miR-454-3p	CEP170
hsa-miR-125b-5p	SAMD10		hsa-miR-125b-5p	E2F7		hsa-miR-454-3p	QKI		hsa-miR-454-3p	FIG4
hsa-miR-125b-5p	RIMS4		hsa-miR-125b-5p	CMTM4		hsa-miR-454-3p	SECISBP2L		hsa-miR-454-3p	KLHL21
hsa-miR-125b-5p	E2F7		hsa-miR-125b-5p	CBLN2		hsa-miR-454-3p	MLEC		hsa-miR-454-3p	NCAPD2
hsa-miR-125b-5p	CMTM4		hsa-miR-125b-5p	LSM14B		hsa-miR-454-3p	CEP170		hsa-miR-454-3p	MED12
hsa-miR-125b-5p	CBLN2		hsa-miR-125b-5p	C2orf15		hsa-miR-454-3p	FIG4		hsa-miR-454-3p	TSPAN3
hsa-miR-125b-5p	LSM14B		hsa-miR-125b-5p	FAM91A1		hsa-miR-454-3p	KLHL21		hsa-miR-454-3p	TSPAN1
hsa-miR-125b-5p	C2orf15		hsa-miR-125b-5p	ZNF483		hsa-miR-454-3p	NCAPD2		hsa-miR-454-3p	STX6
hsa-miR-125b-5p	FAM91A1		hsa-miR-125b-5p	SLC35G1		hsa-miR-454-3p	MED12		hsa-miR-454-3p	POP7
hsa-miR-125b-5p	ZNF483		hsa-miR-125b-5p	LONRF2		hsa-miR-454-3p	TSPAN3		hsa-miR-454-3p	CDK2AP2
hsa-miR-125b-5p	SLC35G1		hsa-miR-125b-5p	SPATA5		hsa-miR-454-3p	TSPAN1		hsa-miR-454-3p	SF3A1
hsa-miR-125b-5p	LONRF2		hsa-miR-125b-5p	QSOX2		hsa-miR-454-3p	STX6		hsa-miR-454-3p	DLC1
hsa-miR-125b-5p	SPATA5		hsa-miR-125b-5p	RHOV		hsa-miR-454-3p	POP7		hsa-miR-454-3p	ZBTB18
hsa-miR-125b-5p	QSOX2		hsa-miR-125b-5p	NBPF11		hsa-miR-454-3p	CDK2AP2		hsa-miR-454-3p	SEC23B
hsa-miR-125b-5p	RHOV		hsa-miR-125b-5p	TMEM136		hsa-miR-454-3p	SF3A1		hsa-miR-454-3p	CHERP
hsa-miR-125b-5p	NBPF11		hsa-miR-125b-5p	Prtg		hsa-miR-454-3p	DLC1		hsa-miR-454-3p	TXNIP
hsa-miR-125b-5p	TMEM136		hsa-miR-125b-5p	TMEM9		hsa-miR-454-3p	ZBTB18		hsa-miR-454-3p	LEFTY1
hsa-miR-125b-5p	Prtg		hsa-miR-125b-5p	PLA2G4F		hsa-miR-454-3p	SEC23B		hsa-miR-454-3p	SLC12A7
hsa-miR-125b-5p	TMEM9		hsa-miR-125b-5p	NEGR1		hsa-miR-454-3p	CHERP		hsa-miR-454-3p	BLCAP
hsa-miR-125b-5p	PLA2G4F		hsa-miR-125b-5p	SEC14L3		hsa-miR-454-3p	TXNIP		hsa-miR-454-3p	KDELR1
hsa-miR-125b-5p	NEGR1		hsa-miR-125b-5p	HID1		hsa-miR-454-3p	LEFTY1		hsa-miR-454-3p	SERINC3
hsa-miR-125b-5p	SEC14L3		hsa-miR-125b-5p	CDRT4		hsa-miR-454-3p	SLC12A7		hsa-miR-454-3p	PNRC1
hsa-miR-125b-5p	HID1		hsa-miR-125b-5p	C19orf54		hsa-miR-454-3p	BLCAP		hsa-miR-454-3p	LILRA2
hsa-miR-125b-5p	CDRT4		hsa-miR-125b-5p	PPP1R37		hsa-miR-454-3p	KDELR1		hsa-miR-454-3p	FGFR1OP
hsa-miR-125b-5p	C19orf54		hsa-miR-125b-5p	HKR1		hsa-miR-454-3p	SERINC3		hsa-miR-454-3p	CHEK2
hsa-miR-125b-5p	PPP1R37		hsa-miR-125b-5p	MMAB		hsa-miR-454-3p	PNRC1		hsa-miR-454-3p	STK38
hsa-miR-125b-5p	HKR1		hsa-miR-125b-5p	KIF24		hsa-miR-454-3p	LILRA2		hsa-miR-454-3p	PPP6R1
hsa-miR-125b-5p	MMAB		hsa-miR-125b-5p	GALNT18		hsa-miR-454-3p	FGFR1OP		hsa-miR-454-3p	ENPP4
hsa-miR-125b-5p	KIF24		hsa-miR-125b-5p	GJB7		hsa-miR-454-3p	CHEK2		hsa-miR-454-3p	BTBD3
hsa-miR-125b-5p	GALNT18		hsa-miR-125b-5p	LIN28B		hsa-miR-454-3p	STK38		hsa-miR-454-3p	MAPRE3
hsa-miR-125b-5p	GJB7		hsa-miR-125b-5p	FAM174B		hsa-miR-454-3p	PPP6R1		hsa-miR-454-3p	HABP4
hsa-miR-125b-5p	LIN28B		hsa-miR-125b-5p	CENPP		hsa-miR-454-3p	ENPP4		hsa-miR-454-3p	ELL2
hsa-miR-125b-5p	FAM174B		hsa-miR-125b-5p	FAM19A1		hsa-miR-454-3p	BTBD3		hsa-miR-454-3p	HMGXB3
hsa-miR-125b-5p	CENPP		hsa-miR-125b-5p	GOLGA8B		hsa-miR-454-3p	MAPRE3		hsa-miR-454-3p	CNOT1
hsa-miR-125b-5p	FAM19A1		hsa-miR-125b-5p	HIST2H2BF		hsa-miR-454-3p	HABP4		hsa-miR-454-3p	CDK19
hsa-miR-125b-5p	GOLGA8B		hsa-miR-125b-5p	NRARP		hsa-miR-454-3p	ELL2		hsa-miR-454-3p	SPG20
hsa-miR-125b-5p	HIST2H2BF		hsa-miR-125b-5p	ANKRD33B		hsa-miR-454-3p	HMGXB3		hsa-miR-454-3p	TNRC6B
hsa-miR-125b-5p	NRARP		hsa-miR-125b-5p	TIMM23		hsa-miR-454-3p	CNOT1		hsa-miR-454-3p	POGZ
hsa-miR-125b-5p	ANKRD33B		hsa-miR-34c-5p	ARHGAP1		hsa-miR-454-3p	CDK19		hsa-miR-454-3p	FBXO28
hsa-miR-125b-5p	TIMM23		hsa-miR-34c-5p	BCL2		hsa-miR-454-3p	SPG20		hsa-miR-454-3p	DTX4
hsa-miR-34c-5p	ARHGAP1		hsa-miR-34c-5p	BMP3		hsa-miR-454-3p	TNRC6B		hsa-miR-454-3p	RPRD2
hsa-miR-34c-5p	BCL2		hsa-miR-34c-5p	CAV1		hsa-miR-454-3p	POGZ		hsa-miR-454-3p	OTUD3
hsa-miR-34c-5p	BMP3		hsa-miR-34c-5p	RUNX2		hsa-miR-454-3p	FBXO28		hsa-miR-454-3p	CAMSAP2
hsa-miR-34c-5p	CAV1		hsa-miR-34c-5p	CDH1		hsa-miR-454-3p	DTX4		hsa-miR-454-3p	POFUT2
hsa-miR-34c-5p	RUNX2		hsa-miR-34c-5p	CDK4		hsa-miR-454-3p	RPRD2		hsa-miR-454-3p	ATMIN
hsa-miR-34c-5p	CDH1		hsa-miR-34c-5p	CDK6		hsa-miR-454-3p	OTUD3		hsa-miR-454-3p	SATB2
hsa-miR-34c-5p	CDK4		hsa-miR-34c-5p	CDKN1B		hsa-miR-454-3p	CAMSAP2		hsa-miR-454-3p	SIK3
hsa-miR-34c-5p	CDK6		hsa-miR-34c-5p	FOXN3		hsa-miR-454-3p	POFUT2		hsa-miR-454-3p	DICER1
hsa-miR-34c-5p	CDKN1B		hsa-miR-34c-5p	E2F3		hsa-miR-454-3p	ATMIN		hsa-miR-454-3p	ZFYVE26
hsa-miR-34c-5p	FOXN3		hsa-miR-34c-5p	EFNB1		hsa-miR-454-3p	SATB2		hsa-miR-454-3p	SNAPIN
hsa-miR-34c-5p	E2F3		hsa-miR-34c-5p	GAS1		hsa-miR-454-3p	SIK3		hsa-miR-454-3p	UBBP4
hsa-miR-34c-5p	EFNB1		hsa-miR-34c-5p	GMFB		hsa-miR-454-3p	DICER1		hsa-miR-454-3p	TMEM2
hsa-miR-34c-5p	GAS1		hsa-miR-34c-5p	MKNK2		hsa-miR-454-3p	ZFYVE26		hsa-miR-454-3p	CBY1
hsa-miR-34c-5p	GMFB		hsa-miR-34c-5p	GSK3B		hsa-miR-454-3p	SNAPIN		hsa-miR-454-3p	SUN2
hsa-miR-34c-5p	MKNK2		hsa-miR-34c-5p	HMGB1		hsa-miR-454-3p	UBBP4		hsa-miR-454-3p	DSTYK
hsa-miR-34c-5p	GSK3B		hsa-miR-34c-5p	HNF4A		hsa-miR-454-3p	TMEM2		hsa-miR-454-3p	CLIC4
hsa-miR-34c-5p	HMGB1		hsa-miR-34c-5p	HOXA13		hsa-miR-454-3p	CBY1		hsa-miR-454-3p	LTN1
hsa-miR-34c-5p	HNF4A		hsa-miR-34c-5p	HSPA1B		hsa-miR-454-3p	SUN2		hsa-miR-454-3p	ARHGEF26
hsa-miR-34c-5p	HOXA13		hsa-miR-34c-5p	HSP90AA1		hsa-miR-454-3p	DSTYK		hsa-miR-454-3p	HBP1
hsa-miR-34c-5p	HSPA1B		hsa-miR-34c-5p	IL6R		hsa-miR-454-3p	CLIC4		hsa-miR-454-3p	RNF11
hsa-miR-34c-5p	HSP90AA1		hsa-miR-34c-5p	ITGB3		hsa-miR-454-3p	LTN1		hsa-miR-454-3p	SNX5
hsa-miR-34c-5p	IL6R		hsa-miR-34c-5p	ITPR1		hsa-miR-454-3p	ARHGEF26		hsa-miR-454-3p	SALL3
hsa-miR-34c-5p	ITGB3		hsa-miR-34c-5p	JARID2		hsa-miR-454-3p	HBP1		hsa-miR-454-3p	GPR82
hsa-miR-34c-5p	ITPR1		hsa-miR-34c-5p	SMAD4		hsa-miR-454-3p	RNF11		hsa-miR-454-3p	TNRC6A
hsa-miR-34c-5p	JARID2		hsa-miR-34c-5p	MAPT		hsa-miR-454-3p	SNX5		hsa-miR-454-3p	MYLIP
hsa-miR-34c-5p	SMAD4		hsa-miR-34c-5p	MAZ		hsa-miR-454-3p	SALL3		hsa-miR-454-3p	RACGAP1
hsa-miR-34c-5p	MAPT		hsa-miR-34c-5p	MDM4		hsa-miR-454-3p	GPR82		hsa-miR-454-3p	TMOD3
hsa-miR-34c-5p	MAZ		hsa-miR-34c-5p	MET		hsa-miR-454-3p	TNRC6A		hsa-miR-454-3p	PURG
hsa-miR-34c-5p	MDM4		hsa-miR-34c-5p	MKLN1		hsa-miR-454-3p	MYLIP		hsa-miR-454-3p	NRBF2
hsa-miR-34c-5p	MET		hsa-miR-34c-5p	MUC5AC		hsa-miR-454-3p	RACGAP1		hsa-miR-454-3p	ZBTB7B
hsa-miR-34c-5p	MKLN1		hsa-miR-34c-5p	MYB		hsa-miR-454-3p	TMOD3		hsa-miR-454-3p	RDH11
hsa-miR-34c-5p	MUC5AC		hsa-miR-34c-5p	MYC		hsa-miR-454-3p	PURG		hsa-miR-454-3p	IER3IP1
hsa-miR-34c-5p	MYB		hsa-miR-34c-5p	MYCN		hsa-miR-454-3p	NRBF2		hsa-miR-454-3p	RLIM
hsa-miR-34c-5p	MYC		hsa-miR-34c-5p	NEUROD2		hsa-miR-454-3p	ZBTB7B		hsa-miR-454-3p	CERCAM
hsa-miR-34c-5p	MYCN		hsa-miR-34c-5p	CNOT4		hsa-miR-454-3p	RDH11		hsa-miR-454-3p	C3orf18
hsa-miR-34c-5p	NEUROD2		hsa-miR-34c-5p	NOTCH1		hsa-miR-454-3p	IER3IP1		hsa-miR-454-3p	ACP6
hsa-miR-34c-5p	CNOT4		hsa-miR-34c-5p	NOTCH4		hsa-miR-454-3p	RLIM		hsa-miR-454-3p	PDZD11
hsa-miR-34c-5p	NOTCH1		hsa-miR-34c-5p	PDGFRA		hsa-miR-454-3p	CERCAM		hsa-miR-454-3p	MRPL37
hsa-miR-34c-5p	NOTCH4		hsa-miR-34c-5p	PDGFRB		hsa-miR-454-3p	C3orf18		hsa-miR-454-3p	NIP7
hsa-miR-34c-5p	PDGFRA		hsa-miR-34c-5p	PODXL		hsa-miR-454-3p	ACP6		hsa-miR-454-3p	ZNF107
hsa-miR-34c-5p	PDGFRB		hsa-miR-34c-5p	MAP2K1		hsa-miR-454-3p	PDZD11		hsa-miR-454-3p	CINP
hsa-miR-34c-5p	PODXL		hsa-miR-34c-5p	RARG		hsa-miR-454-3p	MRPL37		hsa-miR-454-3p	RAB14
hsa-miR-34c-5p	MAP2K1		hsa-miR-34c-5p	CCL22		hsa-miR-454-3p	NIP7		hsa-miR-454-3p	CHIC1
hsa-miR-34c-5p	RARG		hsa-miR-34c-5p	SRSF2		hsa-miR-454-3p	ZNF107		hsa-miR-454-3p	BRWD1
hsa-miR-34c-5p	CCL22		hsa-miR-34c-5p	SHMT1		hsa-miR-454-3p	CINP		hsa-miR-454-3p	SLC38A2
hsa-miR-34c-5p	SRSF2		hsa-miR-34c-5p	SLC4A2		hsa-miR-454-3p	RAB14		hsa-miR-454-3p	RBM27
hsa-miR-34c-5p	SHMT1		hsa-miR-34c-5p	SNAI1		hsa-miR-454-3p	CHIC1		hsa-miR-454-3p	TMCO1
hsa-miR-34c-5p	SLC4A2		hsa-miR-34c-5p	SOX2		hsa-miR-454-3p	BRWD1		hsa-miR-454-3p	MED18
hsa-miR-34c-5p	SNAI1		hsa-miR-34c-5p	SPAM1		hsa-miR-454-3p	SLC38A2		hsa-miR-454-3p	PIGG
hsa-miR-34c-5p	SOX2		hsa-miR-34c-5p	SSX5		hsa-miR-454-3p	RBM27		hsa-miR-454-3p	PXK
hsa-miR-34c-5p	SPAM1		hsa-miR-34c-5p	HSPA13		hsa-miR-454-3p	TMCO1		hsa-miR-454-3p	RNF125
hsa-miR-34c-5p	SSX5		hsa-miR-34c-5p	SYT1		hsa-miR-454-3p	MED18		hsa-miR-454-3p	CDCA4
hsa-miR-34c-5p	HSPA13		hsa-miR-34c-5p	TGFBR2		hsa-miR-454-3p	PIGG		hsa-miR-454-3p	AKIRIN2
hsa-miR-34c-5p	SYT1		hsa-miR-34c-5p	TSN		hsa-miR-454-3p	PXK		hsa-miR-454-3p	LRRC8D
hsa-miR-34c-5p	TGFBR2		hsa-miR-34c-5p	ZRSR1		hsa-miR-454-3p	RNF125		hsa-miR-454-3p	RBM23
hsa-miR-34c-5p	TSN		hsa-miR-34c-5p	UNG		hsa-miR-454-3p	CDCA4		hsa-miR-454-3p	UBR7
hsa-miR-34c-5p	ZRSR1		hsa-miR-34c-5p	XBP1P1		hsa-miR-454-3p	AKIRIN2		hsa-miR-454-3p	CEP55
hsa-miR-34c-5p	UNG		hsa-miR-34c-5p	YY1		hsa-miR-454-3p	LRRC8D		hsa-miR-454-3p	C11ORF57
hsa-miR-34c-5p	XBP1P1		hsa-miR-34c-5p	ZAP70		hsa-miR-454-3p	RBM23		hsa-miR-454-3p	PPP6R3
hsa-miR-34c-5p	YY1		hsa-miR-34c-5p	SHOC2		hsa-miR-454-3p	UBR7		hsa-miR-454-3p	SLC35E3
hsa-miR-34c-5p	ZAP70		hsa-miR-34c-5p	FOSL1		hsa-miR-454-3p	CEP55		hsa-miR-454-3p	DEPDC1
hsa-miR-34c-5p	SHOC2		hsa-miR-34c-5p	KMT2D		hsa-miR-454-3p	C11ORF57		hsa-miR-454-3p	CHD7
hsa-miR-34c-5p	FOSL1		hsa-miR-34c-5p	UBL4A		hsa-miR-454-3p	PPP6R3		hsa-miR-454-3p	ATF7IP
hsa-miR-34c-5p	KMT2D		hsa-miR-34c-5p	DYRK3		hsa-miR-454-3p	SLC35E3		hsa-miR-454-3p	TMEM30A
hsa-miR-34c-5p	UBL4A		hsa-miR-34c-5p	HIRIP3		hsa-miR-454-3p	DEPDC1		hsa-miR-454-3p	MBNL3
hsa-miR-34c-5p	DYRK3		hsa-miR-34c-5p	NCOA1		hsa-miR-454-3p	CHD7		hsa-miR-454-3p	ERBB2IP
hsa-miR-34c-5p	HIRIP3		hsa-miR-34c-5p	CCNE2		hsa-miR-454-3p	ATF7IP		hsa-miR-454-3p	MFF
hsa-miR-34c-5p	NCOA1		hsa-miR-34c-5p	SYNGR2		hsa-miR-454-3p	TMEM30A		hsa-miR-454-3p	KIAA1191
hsa-miR-34c-5p	CCNE2		hsa-miR-34c-5p	CYTH3		hsa-miR-454-3p	MBNL3		hsa-miR-454-3p	ANKRD50
hsa-miR-34c-5p	SYNGR2		hsa-miR-34c-5p	CTIF		hsa-miR-454-3p	ERBB2IP		hsa-miR-454-3p	CYP20A1
hsa-miR-34c-5p	CYTH3		hsa-miR-34c-5p	RGP1		hsa-miR-454-3p	MFF		hsa-miR-454-3p	MAVS
hsa-miR-34c-5p	CTIF		hsa-miR-34c-5p	ZNF623		hsa-miR-454-3p	KIAA1191		hsa-miR-454-3p	PDP2
hsa-miR-34c-5p	RGP1		hsa-miR-34c-5p	UST		hsa-miR-454-3p	ANKRD50		hsa-miR-454-3p	TAOK1
hsa-miR-34c-5p	ZNF623		hsa-miR-34c-5p	VAV3		hsa-miR-454-3p	CYP20A1		hsa-miR-454-3p	BAHCC1
hsa-miR-34c-5p	UST		hsa-miR-34c-5p	TXNIP		hsa-miR-454-3p	MAVS		hsa-miR-454-3p	PHF12
hsa-miR-34c-5p	VAV3		hsa-miR-34c-5p	FICD		hsa-miR-454-3p	PDP2		hsa-miR-454-3p	ZBTB4
hsa-miR-34c-5p	TXNIP		hsa-miR-34c-5p	BAZ2A		hsa-miR-454-3p	TAOK1		hsa-miR-454-3p	ZNF317
hsa-miR-34c-5p	FICD		hsa-miR-34c-5p	PTENP1		hsa-miR-454-3p	BAHCC1		hsa-miR-454-3p	ZNF529
hsa-miR-34c-5p	BAZ2A		hsa-miR-34c-5p	DDX19B		hsa-miR-454-3p	PHF12		hsa-miR-454-3p	RAP2C
hsa-miR-34c-5p	PTENP1		hsa-miR-34c-5p	CBX3		hsa-miR-454-3p	ZBTB4		hsa-miR-454-3p	MID1IP1
hsa-miR-34c-5p	DDX19B		hsa-miR-34c-5p	ITGA11		hsa-miR-454-3p	ZNF317		hsa-miR-454-3p	RRAGD
hsa-miR-34c-5p	CBX3		hsa-miR-34c-5p	COPZ1		hsa-miR-454-3p	ZNF529		hsa-miR-454-3p	ENPP5
hsa-miR-34c-5p	ITGA11		hsa-miR-34c-5p	CPEB3		hsa-miR-454-3p	RAP2C		hsa-miR-454-3p	MRPS35
hsa-miR-34c-5p	COPZ1		hsa-miR-34c-5p	MAST3		hsa-miR-454-3p	MID1IP1		hsa-miR-454-3p	FAM217B
hsa-miR-34c-5p	CPEB3		hsa-miR-34c-5p	PEG10		hsa-miR-454-3p	RRAGD		hsa-miR-454-3p	KIF13A
hsa-miR-34c-5p	MAST3		hsa-miR-34c-5p	SATB2		hsa-miR-454-3p	ENPP5		hsa-miR-454-3p	SMOC1
hsa-miR-34c-5p	PEG10		hsa-miR-34c-5p	SF3B3		hsa-miR-454-3p	MRPS35		hsa-miR-454-3p	ZMAT3
hsa-miR-34c-5p	SATB2		hsa-miR-34c-5p	SSBP2		hsa-miR-454-3p	FAM217B		hsa-miR-454-3p	NOM1
hsa-miR-34c-5p	SF3B3		hsa-miR-34c-5p	BCL2L13		hsa-miR-454-3p	KIF13A		hsa-miR-454-3p	NABP1
hsa-miR-34c-5p	SSBP2		hsa-miR-34c-5p	FAM127B		hsa-miR-454-3p	SMOC1		hsa-miR-454-3p	RFX7
hsa-miR-34c-5p	BCL2L13		hsa-miR-34c-5p	PHF19		hsa-miR-454-3p	ZMAT3		hsa-miR-454-3p	WNK3
hsa-miR-34c-5p	FAM127B		hsa-miR-34c-5p	PLA2G2D		hsa-miR-454-3p	NOM1		hsa-miR-454-3p	CAPRIN2
hsa-miR-34c-5p	PHF19		hsa-miR-34c-5p	PABPC1		hsa-miR-454-3p	NABP1		hsa-miR-454-3p	GID4
hsa-miR-34c-5p	PLA2G2D		hsa-miR-34c-5p	TNRC18P2		hsa-miR-454-3p	RFX7		hsa-miR-454-3p	PRRG4
hsa-miR-34c-5p	PABPC1		hsa-miR-34c-5p	GIT1		hsa-miR-454-3p	WNK3		hsa-miR-454-3p	GNPTAB
hsa-miR-34c-5p	TNRC18P2		hsa-miR-34c-5p	IER5		hsa-miR-454-3p	CAPRIN2		hsa-miR-454-3p	NKAP
hsa-miR-34c-5p	GIT1		hsa-miR-34c-5p	GALNT7		hsa-miR-454-3p	GID4		hsa-miR-454-3p	PLEKHF2
hsa-miR-34c-5p	IER5		hsa-miR-34c-5p	CLIC5		hsa-miR-454-3p	PRRG4		hsa-miR-454-3p	VPS37B
hsa-miR-34c-5p	GALNT7		hsa-miR-34c-5p	VEZT		hsa-miR-454-3p	GNPTAB		hsa-miR-454-3p	KLHL36
hsa-miR-34c-5p	CLIC5		hsa-miR-34c-5p	SAR1A		hsa-miR-454-3p	NKAP		hsa-miR-454-3p	CSPP1
hsa-miR-34c-5p	VEZT		hsa-miR-34c-5p	TM9SF3		hsa-miR-454-3p	PLEKHF2		hsa-miR-454-3p	ADM2
hsa-miR-34c-5p	SAR1A		hsa-miR-34c-5p	RRAGD		hsa-miR-454-3p	VPS37B		hsa-miR-454-3p	PLEKHS1
hsa-miR-34c-5p	TM9SF3		hsa-miR-34c-5p	AASDHPPT		hsa-miR-454-3p	KLHL36		hsa-miR-454-3p	NAA50
hsa-miR-34c-5p	RRAGD		hsa-miR-34c-5p	MOAP1		hsa-miR-454-3p	CSPP1		hsa-miR-454-3p	RAB11FIP1
hsa-miR-34c-5p	AASDHPPT		hsa-miR-34c-5p	GIGYF1		hsa-miR-454-3p	ADM2		hsa-miR-454-3p	CXorf21
hsa-miR-34c-5p	MOAP1		hsa-miR-34c-5p	DDA1		hsa-miR-454-3p	PLEKHS1		hsa-miR-454-3p	C16ORF70
hsa-miR-34c-5p	GIGYF1		hsa-miR-34c-5p	VPS37B		hsa-miR-454-3p	NAA50		hsa-miR-454-3p	KLHL15
hsa-miR-34c-5p	DDA1		hsa-miR-34c-5p	NANOG		hsa-miR-454-3p	RAB11FIP1		hsa-miR-454-3p	TET1
hsa-miR-34c-5p	VPS37B		hsa-miR-34c-5p	EDEM3		hsa-miR-454-3p	CXorf21		hsa-miR-454-3p	PDRG1
hsa-miR-34c-5p	NANOG		hsa-miR-34c-5p	ULBP2		hsa-miR-454-3p	C16ORF70		hsa-miR-454-3p	PLA2G12A
hsa-miR-34c-5p	EDEM3		hsa-miR-34c-5p	SLC35G2		hsa-miR-454-3p	KLHL15		hsa-miR-454-3p	CDADC1
hsa-miR-34c-5p	ULBP2		hsa-miR-34c-5p	KIAA1715		hsa-miR-454-3p	TET1		hsa-miR-454-3p	PPP1R14C
hsa-miR-34c-5p	SLC35G2		hsa-miR-34c-5p	SESN2		hsa-miR-454-3p	PDRG1		hsa-miR-454-3p	TMTC1
hsa-miR-34c-5p	KIAA1715		hsa-miR-34c-5p	ZNF644		hsa-miR-454-3p	PLA2G12A		hsa-miR-454-3p	RAB34
hsa-miR-34c-5p	SESN2		hsa-miR-34c-5p	ZDHHC16		hsa-miR-454-3p	CDADC1		hsa-miR-454-3p	KCTD10
hsa-miR-34c-5p	ZNF644		hsa-miR-34c-5p	APOPT1		hsa-miR-454-3p	PPP1R14C		hsa-miR-454-3p	KREMEN1
hsa-miR-34c-5p	ZDHHC16		hsa-miR-34c-5p	DCTN5		hsa-miR-454-3p	TMTC1		hsa-miR-454-3p	RPF2
hsa-miR-34c-5p	APOPT1		hsa-miR-34c-5p	FAM104A		hsa-miR-454-3p	RAB34		hsa-miR-454-3p	POLR1B
hsa-miR-34c-5p	DCTN5		hsa-miR-34c-5p	KBTBD6		hsa-miR-454-3p	KCTD10		hsa-miR-454-3p	LZIC
hsa-miR-34c-5p	FAM104A		hsa-miR-34c-5p	PAPLN		hsa-miR-454-3p	KREMEN1		hsa-miR-454-3p	MSANTD4
hsa-miR-34c-5p	KBTBD6		hsa-miR-34c-5p	ZNF551		hsa-miR-454-3p	RPF2		hsa-miR-454-3p	USP32
hsa-miR-34c-5p	PAPLN		hsa-miR-34c-5p	BMF		hsa-miR-454-3p	POLR1B		hsa-miR-454-3p	FAM73B
hsa-miR-34c-5p	ZNF551		hsa-miR-34c-5p	RWDD2A		hsa-miR-454-3p	LZIC		hsa-miR-454-3p	PPP1R15B
hsa-miR-34c-5p	BMF		hsa-miR-34c-5p	MBD6		hsa-miR-454-3p	MSANTD4		hsa-miR-454-3p	MASTL
hsa-miR-34c-5p	RWDD2A		hsa-miR-34c-5p	VASN		hsa-miR-454-3p	USP32		hsa-miR-454-3p	FAM83A
hsa-miR-34c-5p	MBD6		hsa-miR-34c-5p	EVI5L		hsa-miR-454-3p	FAM73B		hsa-miR-454-3p	ZIC5
hsa-miR-34c-5p	VASN		hsa-miR-34c-5p	UBXN2B		hsa-miR-454-3p	PPP1R15B		hsa-miR-454-3p	TRIM4
hsa-miR-34c-5p	EVI5L		hsa-miR-34c-5p	TMEM167A		hsa-miR-454-3p	MASTL		hsa-miR-454-3p	LMLN
hsa-miR-34c-5p	UBXN2B		hsa-miR-34c-5p	VPS37D		hsa-miR-454-3p	FAM83A		hsa-miR-454-3p	KBTBD6
hsa-miR-34c-5p	TMEM167A		hsa-miR-34c-5p	IFNLR1		hsa-miR-454-3p	ZIC5		hsa-miR-454-3p	C16orf45
hsa-miR-34c-5p	VPS37D		hsa-miR-34c-5p	GPR156		hsa-miR-454-3p	TRIM4		hsa-miR-454-3p	STARD13
hsa-miR-34c-5p	IFNLR1		hsa-miR-34c-5p	TPCN2		hsa-miR-454-3p	LMLN		hsa-miR-454-3p	BTF3L4
hsa-miR-34c-5p	GPR156		hsa-miR-34c-5p	MFSD8		hsa-miR-454-3p	KBTBD6		hsa-miR-454-3p	ACBD5
hsa-miR-34c-5p	TPCN2		hsa-miR-34c-5p	POTED		hsa-miR-454-3p	C16orf45		hsa-miR-454-3p	RFT1
hsa-miR-34c-5p	MFSD8		hsa-miR-34c-5p	ATXN1L		hsa-miR-454-3p	STARD13		hsa-miR-454-3p	ASB16
hsa-miR-34c-5p	POTED		hsa-miR-34c-5p	DNAAF3		hsa-miR-454-3p	BTF3L4		hsa-miR-454-3p	FAM114A1
hsa-miR-34c-5p	ATXN1L		hsa-miR-34c-5p	FAM73A		hsa-miR-454-3p	ACBD5		hsa-miR-454-3p	MMGT1
hsa-miR-34c-5p	DNAAF3		hsa-miR-34c-5p	C18orf32		hsa-miR-454-3p	RFT1		hsa-miR-454-3p	ARHGAP12
hsa-miR-34c-5p	FAM73A		hsa-miR-34c-5p	GXYLT2		hsa-miR-454-3p	ASB16		hsa-miR-454-3p	FOXQ1
hsa-miR-34c-5p	C18orf32		hsa-miR-34c-5p	CDH2		hsa-miR-454-3p	FAM114A1		hsa-miR-454-3p	EGLN3
hsa-miR-34c-5p	GXYLT2		hsa-miR-34c-5p	SOX4		hsa-miR-454-3p	MMGT1		hsa-miR-454-3p	MED8
hsa-miR-34c-5p	CDH2		hsa-miR-34c-5p	CLDN1		hsa-miR-454-3p	ARHGAP12		hsa-miR-454-3p	SLC46A1
hsa-miR-34c-5p	SOX4		hsa-miR-144-3p	PQLC2L		hsa-miR-454-3p	FOXQ1		hsa-miR-454-3p	FLYWCH2
hsa-miR-34c-5p	CLDN1		hsa-miR-144-3p	DDIAS		hsa-miR-454-3p	EGLN3		hsa-miR-454-3p	WDR31
hsa-miR-144-3p	PQLC2L		hsa-miR-144-3p	ADAM10		hsa-miR-454-3p	MED8		hsa-miR-454-3p	KCTD12
hsa-miR-144-3p	DDIAS		hsa-miR-144-3p	AP1G1		hsa-miR-454-3p	SLC46A1		hsa-miR-454-3p	NUS1
hsa-miR-144-3p			hsa-miR-144-3p	APP		hsa-miR-454-3p	FLYWCH2		hsa-miR-454-3p	COX20
hsa-miR-144-3p	ADAM10		hsa-miR-144-3p	BCL6		hsa-miR-454-3p	WDR31		hsa-miR-454-3p	ZNF354B
hsa-miR-144-3p	AP1G1		hsa-miR-144-3p	ZFP36L2		hsa-miR-454-3p	KCTD12		hsa-miR-454-3p	ANKRD9
hsa-miR-144-3p	APP		hsa-miR-144-3p	CFTR		hsa-miR-454-3p	NUS1		hsa-miR-454-3p	MRPL52
hsa-miR-144-3p	BCL6		hsa-miR-144-3p	ERCC8		hsa-miR-454-3p	COX20		hsa-miR-454-3p	NIPA1
hsa-miR-144-3p	ZFP36L2		hsa-miR-144-3p	CLK3		hsa-miR-454-3p	ZNF354B		hsa-miR-454-3p	DCUN1D3
hsa-miR-144-3p	CFTR		hsa-miR-144-3p	MAP3K8		hsa-miR-454-3p	ANKRD9		hsa-miR-454-3p	CYB5D1
hsa-miR-144-3p	ERCC8		hsa-miR-144-3p	COX10		hsa-miR-454-3p	MRPL52		hsa-miR-454-3p	TRIM71
hsa-miR-144-3p	CLK3		hsa-miR-144-3p	CPS1		hsa-miR-454-3p	NIPA1		hsa-miR-454-3p	C4orf36
hsa-miR-144-3p	MAP3K8		hsa-miR-144-3p	DAB2		hsa-miR-454-3p	DCUN1D3		hsa-miR-454-3p	JMY
hsa-miR-144-3p	COX10		hsa-miR-144-3p	EIF2S3		hsa-miR-454-3p	CYB5D1		hsa-miR-454-3p	MTPN
hsa-miR-144-3p	CPS1		hsa-miR-144-3p	ETS1		hsa-miR-454-3p	TRIM71		hsa-miR-454-3p	VPS37A
hsa-miR-144-3p	DAB2		hsa-miR-144-3p	EZH2		hsa-miR-454-3p	C4orf36		hsa-miR-454-3p	NACC2
hsa-miR-144-3p	EIF2S3		hsa-miR-144-3p	ACSL4		hsa-miR-454-3p	JMY		hsa-miR-454-3p	ROMO1
hsa-miR-144-3p	ETS1		hsa-miR-144-3p	FGA		hsa-miR-454-3p	MTPN		hsa-miR-454-3p	SAMD8
hsa-miR-144-3p	EZH2		hsa-miR-144-3p	FGB		hsa-miR-454-3p	VPS37A		hsa-miR-454-3p	PTGR2
hsa-miR-144-3p	ACSL4		hsa-miR-144-3p	FGF2		hsa-miR-454-3p	NACC2		hsa-miR-454-3p	ODF4
hsa-miR-144-3p	FGA		hsa-miR-144-3p	FGG		hsa-miR-454-3p	ROMO1		hsa-miR-454-3p	RUNDC1
hsa-miR-144-3p	FGB		hsa-miR-144-3p	MLANA		hsa-miR-454-3p	SAMD8		hsa-miR-454-3p	WIPF2
hsa-miR-144-3p	FGF2		hsa-miR-144-3p	MTOR		hsa-miR-454-3p	PTGR2		hsa-miR-454-3p	ZNF417
hsa-miR-144-3p	FGG		hsa-miR-144-3p	GRIK3		hsa-miR-454-3p	ODF4		hsa-miR-454-3p	IL23R
hsa-miR-144-3p	MLANA		hsa-miR-144-3p	NR3C1		hsa-miR-454-3p	RUNDC1		hsa-miR-454-3p	SIK1
hsa-miR-144-3p	MTOR		hsa-miR-144-3p	HGF		hsa-miR-454-3p	WIPF2		hsa-miR-454-3p	DUSP18
hsa-miR-144-3p	GRIK3		hsa-miR-144-3p	HNRNPAB		hsa-miR-454-3p	ZNF417		hsa-miR-454-3p	MB21D2
hsa-miR-144-3p	NR3C1		hsa-miR-144-3p	HNRNPF		hsa-miR-454-3p	IL23R		hsa-miR-454-3p	THAP6
hsa-miR-144-3p	HGF		hsa-miR-144-3p	HOXA10		hsa-miR-454-3p	SIK1		hsa-miR-454-3p	SLC38A9
hsa-miR-144-3p	HNRNPAB		hsa-miR-144-3p	KPNA2		hsa-miR-454-3p	DUSP18		hsa-miR-454-3p	FAM120AOS
hsa-miR-144-3p	HNRNPF		hsa-miR-144-3p	TNPO1		hsa-miR-454-3p	MB21D2		hsa-miR-454-3p	PRUNE2
hsa-miR-144-3p	HOXA10		hsa-miR-144-3p	LIFR		hsa-miR-454-3p	THAP6		hsa-miR-454-3p	IFNLR1
hsa-miR-144-3p	KPNA2		hsa-miR-144-3p	SMAD4		hsa-miR-454-3p	SLC38A9		hsa-miR-454-3p	PAPD4
hsa-miR-144-3p	TNPO1		hsa-miR-144-3p	MBNL1		hsa-miR-454-3p	FAM120AOS		hsa-miR-454-3p	ZNF800
hsa-miR-144-3p	LIFR		hsa-miR-144-3p	MCL1		hsa-miR-454-3p	PRUNE2		hsa-miR-454-3p	ZNF431
hsa-miR-144-3p	SMAD4		hsa-miR-144-3p	MAP3K4		hsa-miR-454-3p	IFNLR1		hsa-miR-454-3p	SPTSSA
hsa-miR-144-3p	MBNL1		hsa-miR-144-3p	MET		hsa-miR-454-3p	PAPD4		hsa-miR-454-3p	AGO3
hsa-miR-144-3p	MCL1		hsa-miR-144-3p	MKLN1		hsa-miR-454-3p	ZNF800		hsa-miR-454-3p	IPMK
hsa-miR-144-3p	MAP3K4		hsa-miR-144-3p	MYCN		hsa-miR-454-3p	ZNF431		hsa-miR-454-3p	LCLAT1
hsa-miR-144-3p	MET		hsa-miR-144-3p	MYO5A		hsa-miR-454-3p	SPTSSA		hsa-miR-454-3p	ZNF620
hsa-miR-144-3p	MKLN1		hsa-miR-144-3p	NFE2L2		hsa-miR-454-3p	AGO3		hsa-miR-454-3p	UBN2
hsa-miR-144-3p	MYCN		hsa-miR-144-3p	NOTCH1		hsa-miR-454-3p	IPMK		hsa-miR-454-3p	RBM20
hsa-miR-144-3p	MYO5A		hsa-miR-144-3p	PCCB		hsa-miR-454-3p	LCLAT1		hsa-miR-454-3p	EOGT
hsa-miR-144-3p	NFE2L2		hsa-miR-144-3p	PIK3R1		hsa-miR-454-3p	ZNF620		hsa-miR-454-3p	METTL2A
hsa-miR-144-3p	NOTCH1		hsa-miR-144-3p	PLAG1		hsa-miR-454-3p	UBN2		hsa-miR-454-3p	CCDC137
hsa-miR-144-3p	PCCB		hsa-miR-144-3p	PLS1		hsa-miR-454-3p	RBM20		hsa-miR-454-3p	ZNF678
hsa-miR-144-3p	PIK3R1		hsa-miR-144-3p	POU2F1		hsa-miR-454-3p	EOGT		hsa-miR-454-3p	SMTNL2
hsa-miR-144-3p	PLAG1		hsa-miR-144-3p	PPIC		hsa-miR-454-3p	METTL2A		hsa-miR-454-3p	RBM43
hsa-miR-144-3p	PLS1		hsa-miR-144-3p	PPP2R2A		hsa-miR-454-3p	CCDC137		hsa-miR-454-3p	C6orf120
hsa-miR-144-3p	POU2F1		hsa-miR-144-3p	PPP6C		hsa-miR-454-3p	ZNF678		hsa-miR-454-3p	CLEC12B
hsa-miR-144-3p	PPIC		hsa-miR-144-3p	PTEN		hsa-miR-454-3p	SMTNL2		hsa-miR-454-3p	ZNF805
hsa-miR-144-3p	PPP2R2A		hsa-miR-144-3p	PTGS2		hsa-miR-454-3p	RBM43		hsa-miR-454-3p	ZBTB8A
hsa-miR-144-3p	PPP6C		hsa-miR-144-3p	PURB		hsa-miR-454-3p	C6orf120		hsa-miR-454-3p	SFTPA1
hsa-miR-144-3p	PTEN		hsa-miR-144-3p	RAC1		hsa-miR-454-3p	CLEC12B		hsa-miR-454-3p	SLC35E2B
hsa-miR-144-3p	PTGS2		hsa-miR-144-3p	RORA		hsa-miR-454-3p	ZNF805		hsa-miR-454-3p	PRR23A
hsa-miR-144-3p	PURB		hsa-miR-144-3p	RPE		hsa-miR-454-3p	ZBTB8A		hsa-miR-454-3p	ARL17B
hsa-miR-144-3p	RAC1		hsa-miR-144-3p	RREB1		hsa-miR-454-3p	SFTPA1		hsa-miR-454-3p	POC1B-GALNT4
hsa-miR-144-3p	RORA		hsa-miR-144-3p	ATXN1		hsa-miR-454-3p	SLC35E2B
hsa-miR-144-3p	RPE		hsa-miR-144-3p	SLC7A2		hsa-miR-454-3p	PRR23A
hsa-miR-144-3p	RREB1		hsa-miR-144-3p	SPAG1		hsa-miR-454-3p	ARL17B
hsa-miR-144-3p	ATXN1		hsa-miR-144-3p	HSPA13		hsa-miR-454-3p	POC1B-GALNT4
hsa-miR-144-3p	SLC7A2		hsa-miR-144-3p	ZEB1
hsa-miR-144-3p	SPAG1		hsa-miR-144-3p	TMBIM6
hsa-miR-144-3p	HSPA13		hsa-miR-144-3p	TFAP4
hsa-miR-144-3p	ZEB1		hsa-miR-144-3p	NR2F2
hsa-miR-144-3p	TMBIM6		hsa-miR-144-3p	TGFB1
hsa-miR-144-3p	TFAP4		hsa-miR-144-3p	TGFBR3
hsa-miR-144-3p	NR2F2		hsa-miR-144-3p	TLR2
hsa-miR-144-3p	TGFB1		hsa-miR-144-3p	TSPAN6
hsa-miR-144-3p	TGFBR3		hsa-miR-144-3p	TSPYL1
hsa-miR-144-3p	TLR2		hsa-miR-144-3p	TTN
hsa-miR-144-3p	TSPAN6		hsa-miR-144-3p	UBE2A
hsa-miR-144-3p	TSPYL1		hsa-miR-144-3p	WNT7A
hsa-miR-144-3p	TTN		hsa-miR-144-3p	WRN
hsa-miR-144-3p	UBE2A		hsa-miR-144-3p	ZFX
hsa-miR-144-3p	WNT7A		hsa-miR-144-3p	ZNF207
hsa-miR-144-3p	WRN		hsa-miR-144-3p	PTP4A1
hsa-miR-144-3p	ZFX		hsa-miR-144-3p	BTG2
hsa-miR-144-3p	ZNF207		hsa-miR-144-3p	PABPN1
hsa-miR-144-3p	PTP4A1		hsa-miR-144-3p	ARID1A
hsa-miR-144-3p	BTG2		hsa-miR-144-3p	FZD6
hsa-miR-144-3p	PABPN1		hsa-miR-144-3p	HIST1H3B
hsa-miR-144-3p	ARID1A		hsa-miR-144-3p	SMARCA5
hsa-miR-144-3p	FZD6		hsa-miR-144-3p	STX16
hsa-miR-144-3p	HIST1H3B		hsa-miR-144-3p	CCNK
hsa-miR-144-3p	SMARCA5		hsa-miR-144-3p	SGPL1
hsa-miR-144-3p	STX16		hsa-miR-144-3p	SEMA5A
hsa-miR-144-3p	CCNK		hsa-miR-144-3p	TBX18
hsa-miR-144-3p	SGPL1		hsa-miR-144-3p	GPR50
hsa-miR-144-3p	SEMA5A		hsa-miR-144-3p	TTC37
hsa-miR-144-3p	TBX18		hsa-miR-144-3p	BZW1
hsa-miR-144-3p	GPR50		hsa-miR-144-3p	MLEC
hsa-miR-144-3p	TTC37		hsa-miR-144-3p	TSC22D2
hsa-miR-144-3p	BZW1		hsa-miR-144-3p	SPATA2
hsa-miR-144-3p	MLEC		hsa-miR-144-3p	ZEB2
hsa-miR-144-3p	TSC22D2		hsa-miR-144-3p	ZC3H11A
hsa-miR-144-3p	SPATA2		hsa-miR-144-3p	RBM8A
hsa-miR-144-3p	ZEB2		hsa-miR-144-3p	BCL2L11
hsa-miR-144-3p	ZC3H11A		hsa-miR-144-3p	APPBP2
hsa-miR-144-3p	RBM8A		hsa-miR-144-3p	CCT2
hsa-miR-144-3p	BCL2L11		hsa-miR-144-3p	STAMBP
hsa-miR-144-3p	APPBP2		hsa-miR-144-3p	LEFTY1
hsa-miR-144-3p	CCT2		hsa-miR-144-3p	DIDO1
hsa-miR-144-3p	STAMBP		hsa-miR-144-3p	ADAMTS5
hsa-miR-144-3p	LEFTY1		hsa-miR-144-3p	FNDC3A
hsa-miR-144-3p	DIDO1		hsa-miR-144-3p	ELL2
hsa-miR-144-3p	ADAMTS5		hsa-miR-144-3p	ANKRD12
hsa-miR-144-3p	FNDC3A		hsa-miR-144-3p	BICD2
hsa-miR-144-3p	ELL2		hsa-miR-144-3p	PHF3
hsa-miR-144-3p	ANKRD12		hsa-miR-144-3p	MORC3
hsa-miR-144-3p	BICD2		hsa-miR-144-3p	CADM1
hsa-miR-144-3p	PHF3		hsa-miR-144-3p	SLC39A6
hsa-miR-144-3p	MORC3		hsa-miR-144-3p	MOB4
hsa-miR-144-3p	CADM1		hsa-miR-144-3p	CLIC4
hsa-miR-144-3p	SLC39A6		hsa-miR-144-3p	LSM14A
hsa-miR-144-3p	MOB4		hsa-miR-144-3p	ZBTB20
hsa-miR-144-3p	CLIC4		hsa-miR-144-3p	CHORDC1
hsa-miR-144-3p	LSM14A		hsa-miR-144-3p	NGFRAP1
hsa-miR-144-3p	ZBTB20		hsa-miR-144-3p	TNRC18P2
hsa-miR-144-3p	CHORDC1		hsa-miR-144-3p	ANKRD11
hsa-miR-144-3p	NGFRAP1		hsa-miR-144-3p	USP25
hsa-miR-144-3p	TNRC18P2		hsa-miR-144-3p	ITSN2
hsa-miR-144-3p	ANKRD11		hsa-miR-144-3p	TMED5
hsa-miR-144-3p	USP25		hsa-miR-144-3p	GOLGA7
hsa-miR-144-3p	ITSN2		hsa-miR-144-3p	NT5C3A
hsa-miR-144-3p	TMED5		hsa-miR-144-3p	ZBTB7A
hsa-miR-144-3p	GOLGA7		hsa-miR-144-3p	PEX5L
hsa-miR-144-3p	NT5C3A		hsa-miR-144-3p	DYNC2LI1
hsa-miR-144-3p	ZBTB7A		hsa-miR-144-3p	SIX4
hsa-miR-144-3p	PEX5L		hsa-miR-144-3p	PANK1
hsa-miR-144-3p	DYNC2LI1		hsa-miR-144-3p	IL20RB
hsa-miR-144-3p	SIX4		hsa-miR-144-3p	DCUN1D1
hsa-miR-144-3p	PANK1		hsa-miR-144-3p	NEURL1B
hsa-miR-144-3p	IL20RB		hsa-miR-144-3p	RNF111
hsa-miR-144-3p	DCUN1D1		hsa-miR-144-3p	MFSD6
hsa-miR-144-3p	NEURL1B		hsa-miR-144-3p	ZCCHC2
hsa-miR-144-3p	RNF111		hsa-miR-144-3p	INO80D
hsa-miR-144-3p	MFSD6		hsa-miR-144-3p	CMTM6
hsa-miR-144-3p	ZCCHC2		hsa-miR-144-3p	DNAJC28
hsa-miR-144-3p	INO80D		hsa-miR-144-3p	FKBP14
hsa-miR-144-3p	CMTM6		hsa-miR-144-3p	OXR1
hsa-miR-144-3p	DNAJC28		hsa-miR-144-3p	LRRC1
hsa-miR-144-3p	FKBP14		hsa-miR-144-3p	FBXW7
hsa-miR-144-3p	OXR1		hsa-miR-144-3p	YOD1
hsa-miR-144-3p	LRRC1		hsa-miR-144-3p	MAML3
hsa-miR-144-3p	FBXW7		hsa-miR-144-3p	ATF7IP
hsa-miR-144-3p	YOD1		hsa-miR-144-3p	GNG12
hsa-miR-144-3p	MAML3		hsa-miR-144-3p	KCNQ5
hsa-miR-144-3p	ATF7IP		hsa-miR-144-3p	EIF5A2
hsa-miR-144-3p	GNG12		hsa-miR-144-3p	NLN
hsa-miR-144-3p	KCNQ5		hsa-miR-144-3p	ARID1B
hsa-miR-144-3p	EIF5A2		hsa-miR-144-3p	TAOK1
hsa-miR-144-3p	NLN		hsa-miR-144-3p	KIAA1462
hsa-miR-144-3p	ARID1B		hsa-miR-144-3p	RAP2C
hsa-miR-144-3p	TAOK1		hsa-miR-144-3p	ZNF350
hsa-miR-144-3p	KIAA1462		hsa-miR-144-3p	FAM217B
hsa-miR-144-3p	RAP2C		hsa-miR-144-3p	CERK
hsa-miR-144-3p	ZNF350		hsa-miR-144-3p	WNK1
hsa-miR-144-3p	FAM217B		hsa-miR-144-3p	PLEKHA3
hsa-miR-144-3p	CERK		hsa-miR-144-3p	CHAC1
hsa-miR-144-3p	WNK1		hsa-miR-144-3p	AKIRIN1
hsa-miR-144-3p	PLEKHA3		hsa-miR-144-3p	SLC35F5
hsa-miR-144-3p	CHAC1		hsa-miR-144-3p	C2orf44
hsa-miR-144-3p	AKIRIN1		hsa-miR-144-3p	COASY
hsa-miR-144-3p	SLC35F5		hsa-miR-144-3p	LZIC
hsa-miR-144-3p	C2orf44		hsa-miR-144-3p	LCOR
hsa-miR-144-3p	COASY		hsa-miR-144-3p	LMNB2
hsa-miR-144-3p	LZIC		hsa-miR-144-3p	NACC1
hsa-miR-144-3p	LCOR		hsa-miR-144-3p	LYSMD3
hsa-miR-144-3p	LMNB2		hsa-miR-144-3p	NUS1
hsa-miR-144-3p	NACC1		hsa-miR-144-3p	RAB39B
hsa-miR-144-3p	LYSMD3		hsa-miR-144-3p	ARAP2
hsa-miR-144-3p	NUS1		hsa-miR-144-3p	SFXN4
hsa-miR-144-3p	RAB39B		hsa-miR-144-3p	NAA30
hsa-miR-144-3p	ARAP2		hsa-miR-144-3p	JMY
hsa-miR-144-3p	SFXN4		hsa-miR-144-3p	ZNF480
hsa-miR-144-3p	NAA30		hsa-miR-144-3p	ZNF827
hsa-miR-144-3p	JMY		hsa-miR-144-3p	ZNF645
hsa-miR-144-3p	ZNF480		hsa-miR-144-3p	FAM122B
hsa-miR-144-3p	ZNF827		hsa-miR-144-3p	TMTC3
hsa-miR-144-3p	ZNF645		hsa-miR-144-3p	DENND5B
hsa-miR-144-3p	FAM122B		hsa-miR-144-3p	TOR1AIP2
hsa-miR-144-3p	TMTC3		hsa-miR-144-3p	ZNF800
hsa-miR-144-3p	DENND5B		hsa-miR-144-3p	AGO4
hsa-miR-144-3p	TOR1AIP2		hsa-miR-144-3p	TMEM192
hsa-miR-144-3p	ZNF800		hsa-miR-144-3p	ARL5B
hsa-miR-144-3p	AGO4		hsa-miR-144-3p	MMS22L
hsa-miR-144-3p	TMEM192		hsa-miR-144-3p	UBN2
hsa-miR-144-3p	ARL5B		hsa-miR-144-3p	CNEP1R1
hsa-miR-144-3p	MMS22L		hsa-miR-144-3p	SLC46A3
hsa-miR-144-3p	UBN2		hsa-miR-144-3p	RPL7L1
hsa-miR-144-3p	CNEP1R1		hsa-miR-144-3p	DCAF12L2
hsa-miR-144-3p	SLC46A3		hsa-miR-144-3p	ATXN1L
hsa-miR-144-3p	RPL7L1		hsa-miR-144-3p	ZNF284
hsa-miR-144-3p	DCAF12L2		hsa-miR-144-3p	NANOGNB
hsa-miR-144-3p	ATXN1L		hsa-miR-144-3p	TEX9
hsa-miR-144-3p	ZNF284		hsa-miR-144-3p	ZNF749
hsa-miR-144-3p	NANOGNB		hsa-miR-144-3p	FAM69A
hsa-miR-144-3p	TEX9		hsa-miR-144-3p	SAMD12
hsa-miR-144-3p	ZNF749		hsa-miR-144-3p	C1orf147
hsa-miR-144-3p	FAM69A		hsa-miR-144-3p	BCL2L2-PABPN1
hsa-miR-144-3p	SAMD12		hsa-miR-144-3p	HSPE1-MOB4
hsa-miR-144-3p	C1orf147		hsa-miR-144-3p	NDUFC2-KCTD14
hsa-miR-144-3p	BCL2L2-PABPN1
hsa-miR-144-3p	HSPE1-MOB4
hsa-miR-144-3p	NDUFC2-KCTD14

## Sheet: Total targets
Up Target		Unique up target		Down Target		Uniq Down Target		Combined up and Down		Uniq Combined up and Down
NOCT		NOCT		C11orf98		C11orf98		NOCT		NOCT
TKFC		TKFC		ABCF1		ABCF1		TKFC		TKFC
CUL1		CUL1		ADCY9		ADCY9		CUL1		CUL1
POMT2		POMT2		ADD2		ADD2		POMT2		POMT2
C21orf62-AS1		C21orf62-AS1		AGTR1		AGTR1		C21orf62-AS1		C21orf62-AS1
CEP126		CEP126		ANXA5		ANXA5		CEP126		CEP126
IFT22		IFT22		CA8		CA8		IFT22		IFT22
COA7		COA7		CDK1		CDK1		COA7		COA7
MRPL57		MRPL57		CHEK1		CHEK1		MRPL57		MRPL57
RITA1		RITA1		CHML		CHML		RITA1		RITA1
FAAP24		FAAP24		KLF6		KLF6		FAAP24		FAAP24
PXYLP1		PXYLP1		CRK		CRK		PXYLP1		PXYLP1
DDIAS		DDIAS		CD55		CD55		DDIAS		DDIAS
C11orf98		C11orf98		DGKG		DGKG		C11orf98		C11orf98
ACOX1		ACOX1		DDX3X		DDX3X		ACOX1		ACOX1
PARP1		PARP1		DUSP7		DUSP7		PARP1		PARP1
APOH		APOH		DUSP8		DUSP8		APOH		APOH
RHOC		RHOC		EIF2B1		EIF2B1		RHOC		RHOC
ATIC		ATIC		ELF2		ELF2		ATIC		ATIC
ATP1B3		ATP1B3		ETS2		ETS2		ATP1B3		ATP1B3
ATP6V1C1		ATP6V1C1		ETV6		ETV6		ATP6V1C1		ATP6V1C1
BACH1		BACH1		F2RL1		F2RL1		BACH1		BACH1
CCND1		CCND1		ACSL4		ACSL4		CCND1		CCND1
BCL2L2		BCL2L2		FKBP1A		FKBP1A		BCL2L2		BCL2L2
BMP8B		BMP8B		FOXL1		FOXL1		BMP8B		BMP8B
BTG1		BTG1		GDNF		GDNF		BTG1		BTG1
CAPZA2		CAPZA2		GRID1		GRID1		CAPZA2		CAPZA2
CCND2		CCND2		GSK3B		GSK3B		CCND2		CCND2
CD28		CD28		GTF2A1		GTF2A1		CD28		CD28
CLCN3		CLCN3		GTF2B		GTF2B		CLCN3		CLCN3
COX6B1		COX6B1		HIVEP1		HIVEP1		COX6B1		COX6B1
COX10		COX10		HNRNPU		HNRNPU		COX10		COX10
CPT1A		CPT1A		HOXA11		HOXA11		CPT1A		CPT1A
CREB1		CREB1		NDST1		NDST1		CREB1		CREB1
CRK		CRK		IFNAR1		IFNAR1		CRK		CRK
CSNK1A1		CSNK1A1		IGFBP1		IGFBP1		CSNK1A1		CSNK1A1
CYB5A		CYB5A		ITPKB		ITPKB		CYB5A		CYB5A
DAD1		DAD1		JAG2		JAG2		DAD1		DAD1
DPYSL2		DPYSL2		TNPO1		TNPO1		DPYSL2		DPYSL2
DUSP2		DUSP2		LBR		LBR		DUSP2		DUSP2
EIF2S1		EIF2S1		LDHA		LDHA		EIF2S1		EIF2S1
EPHA2		EPHA2		LDLR		LDLR		EPHA2		EPHA2
ELAVL2		ELAVL2		LRP6		LRP6		ELAVL2		ELAVL2
ELK4		ELK4		SMAD3		SMAD3		ELK4		ELK4
MARK2		MARK2		MCAM		MCAM		MARK2		MARK2
NR2F6		NR2F6		DNAJB9		DNAJB9		NR2F6		NR2F6
ESR1		ESR1		MDM2		MDM2		ESR1		ESR1
ESR2		ESR2		MET		MET		ESR2		ESR2
F2RL1		F2RL1		MLLT3		MLLT3		F2RL1		F2RL1
FANCA		FANCA		MSX2		MSX2		FANCA		FANCA
FGF7		FGF7		MYBL1		MYBL1		FGF7		FGF7
GABPB1		GABPB1		MYBPC1		MYBPC1		GABPB1		GABPB1
GALNT3		GALNT3		NTRK3		NTRK3		GALNT3		GALNT3
GATA6		GATA6		OCRL		OCRL		GATA6		GATA6
GLO1		GLO1		PIK3CG		PIK3CG		GLO1		GLO1
GOLGA2		GOLGA2		PLAGL1		PLAGL1		GOLGA2		GOLGA2
MKNK2		MKNK2		POU2F1		POU2F1		MKNK2		MKNK2
GTF2H3		GTF2H3		POU2F2		POU2F2		GTF2H3		GTF2H3
HADHB		HADHB		PPP2R5E		PPP2R5E		HADHB		HADHB
HAS2		HAS2		PRKCD		PRKCD		HAS2		HAS2
HAS3		HAS3		RAB3B		RAB3B		HAS3		HAS3
HIP1		HIP1		RANBP1		RANBP1		HIP1		HIP1
HIVEP2		HIVEP2		REST		REST		HIVEP2		HIVEP2
HMGB1		HMGB1		RREB1		RREB1		HMGB1		HMGB1
HOXB3		HOXB3		SC5D		SC5D		HOXB3		HOXB3
IFNAR2		IFNAR2		CXCL5		CXCL5		IFNAR2		IFNAR2
IGF1R		IGF1R		SLC7A2		SLC7A2		IGF1R		IGF1R
FOXK2		FOXK2		SLC8A1		SLC8A1		FOXK2		FOXK2
IPP		IPP		SNRPD3		SNRPD3		IPP		IPP
IRF2		IRF2		SNX2		SNX2		IRF2		IRF2
ITGA2		ITGA2		SOD2		SOD2		ITGA2		ITGA2
KCNA7		KCNA7		SP1		SP1		KCNA7		KCNA7
KCND3		KCND3		SRP72		SRP72		KCND3		KCND3
KCNJ8		KCNJ8		HSPA13		HSPA13		KCNJ8		KCNJ8
KCNMB1		KCNMB1		SYP		SYP		KCNMB1		KCNMB1
KPNA2		KPNA2		TFDP1		TFDP1		KPNA2		KPNA2
LDLR		LDLR		TGIF1		TGIF1		LDLR		LDLR
ABLIM1		ABLIM1		THBS1		THBS1		ABLIM1		ABLIM1
MAP1B		MAP1B		TPD52		TPD52		MAP1B		MAP1B
MBNL1		MBNL1		TRAF6		TRAF6		MBNL1		MBNL1
MCM7		MCM7		VEGFA		VEGFA		MCM7		MCM7
MFAP2		MFAP2		XRCC3		XRCC3		MFAP2		MFAP2
MSH3		MSH3		YWHAZ		YWHAZ		MSH3		MSH3
MYO1F		MYO1F		MAP3K12		MAP3K12		MYO1F		MYO1F
MYH9		MYH9		ZXDA		ZXDA		MYH9		MYH9
MYO1D		MYO1D		CSDE1		CSDE1		MYO1D		MYO1D
NFIB		NFIB		FZD5		FZD5		NFIB		NFIB
DDR2		DDR2		PDHX		PDHX		DDR2		DDR2
PAK2		PAK2		MFAP5		MFAP5		PAK2		PAK2
PDE4C		PDE4C		NRIP1		NRIP1		PDE4C		PDE4C
PDHB		PDHB		HIST1H3B		HIST1H3B		PDHB		PDHB
PDPK1		PDPK1		STX7		STX7		PDPK1		PDPK1
PER1		PER1		RECK		RECK		PER1		PER1
PFKP		PFKP		CUL2		CUL2		PFKP		PFKP
PIGA		PIGA		KHSRP		KHSRP		PIGA		PIGA
POU2F1		POU2F1		KLF7		KLF7		POU2F1		POU2F1
PRIM1		PRIM1		TNFSF9		TNFSF9		PRIM1		PRIM1
PRKACB		PRKACB		TRIP10		TRIP10		PRKACB		PRKACB
PTGIS		PTGIS		KIF3B		KIF3B		PTGIS		PTGIS
QSOX1		QSOX1		ARHGAP29		ARHGAP29		QSOX1		QSOX1
RANGAP1		RANGAP1		SLC25A27		SLC25A27		RANGAP1		RANGAP1
RBBP6		RBBP6		ATP6V1G1		ATP6V1G1		RBBP6		RBBP6
REST		REST		ZNF516		ZNF516		REST		REST
RTN2		RTN2		USP6NL		USP6NL		RTN2		RTN2
CCL5		CCL5		LAPTM4A		LAPTM4A		CCL5		CCL5
SLC1A5		SLC1A5		PHACTR2		PHACTR2		SLC1A5		SLC1A5
SLC6A4		SLC6A4		HUWE1		HUWE1		SLC6A4		SLC6A4
SPIB		SPIB		MBNL2		MBNL2		SPIB		SPIB
HSPA13		HSPA13		RBM7		RBM7		HSPA13		HSPA13
STX4		STX4		ZNF267		ZNF267		STX4		STX4
ADAM17		ADAM17		ZER1		ZER1		ADAM17		ADAM17
TCEB1		TCEB1		NUP50		NUP50		TCEB1		TCEB1
TFAP4		TFAP4		ZNF275		ZNF275		TFAP4		TFAP4
NR2F2		NR2F2		TCERG1		TCERG1		NR2F2		NR2F2
TSPAN6		TSPAN6		COPS8		COPS8		TSPAN6		TSPAN6
GPR137B		GPR137B		HNRNPA0		HNRNPA0		GPR137B		GPR137B
NR2C2		NR2C2		BTG3		BTG3		NR2C2		NR2C2
TXK		TXK		DDX52		DDX52		TXK		TXK
UBE2V2		UBE2V2		TPPP		TPPP		UBE2V2		UBE2V2
WEE1		WEE1		DUSP10		DUSP10		WEE1		WEE1
ZNF7		ZNF7		XPOT		XPOT		ZNF7		ZNF7
ZNF12		ZNF12		ZFP30		ZFP30		ZNF12		ZNF12
ZNF174		ZNF174		ZNF507		ZNF507		ZNF174		ZNF174
CCDC6		CCDC6		PLEKHA6		PLEKHA6		CCDC6		CCDC6
SERF1A		SERF1A		ZHX3		ZHX3		SERF1A		SERF1A
FZD6		FZD6		ZNF609		ZNF609		FZD6		FZD6
FZD9		FZD9		PRRC2C		PRRC2C		FZD9		FZD9
HIST1H2BG		HIST1H2BG		TRIM2		TRIM2		HIST1H2BG		HIST1H2BG
ULK1		ULK1		LARP1		LARP1		ULK1		ULK1
CUL3		CUL3		SIK3		SIK3		CUL3		CUL3
MAPKAPK5		MAPKAPK5		SLC7A11		SLC7A11		MAPKAPK5		MAPKAPK5
DEGS1		DEGS1		PRKD3		PRKD3		DEGS1		DEGS1
TNFRSF10B		TNFRSF10B		OSBP2		OSBP2		TNFRSF10B		TNFRSF10B
EIF2B2		EIF2B2		ZNF318		ZNF318		EIF2B2		EIF2B2
HIST1H2BJ		HIST1H2BJ		SLC24A2		SLC24A2		HIST1H2BJ		HIST1H2BJ
F2RL3		F2RL3		SLC39A6		SLC39A6		F2RL3		F2RL3
TM4SF5		TM4SF5		MGAT4C		MGAT4C		TM4SF5		TM4SF5
RPL14		RPL14		POT1		POT1		RPL14		RPL14
PRPF4		PRPF4		ZBTB20		ZBTB20		PRPF4		PRPF4
ATG12		ATG12		SENP3		SENP3		ATG12		ATG12
SLC28A1		SLC28A1		FBXL3		FBXL3		SLC28A1		SLC28A1
LPAR2		LPAR2		RGS17		RGS17		LPAR2		LPAR2
ZBED1		ZBED1		SNX5		SNX5		ZBED1		ZBED1
ZNF264		ZNF264		SULT1B1		SULT1B1		ZNF264		ZNF264
KCNK6		KCNK6		TNRC18P2		TNRC18P2		KCNK6		KCNK6
MED17		MED17		CLEC2D		CLEC2D		MED17		MED17
SH3BP5		SH3BP5		USP25		USP25		SH3BP5		SH3BP5
ENTPD4		ENTPD4		C6orf48		C6orf48		ENTPD4		ENTPD4
SOCS5		SOCS5		GLRX2		GLRX2		SOCS5		SOCS5
CEP104		CEP104		APIP		APIP		CEP104		CEP104
KIAA0513		KIAA0513		CERCAM		CERCAM		KIAA0513		KIAA0513
DLGAP5		DLGAP5		HSPA14		HSPA14		DLGAP5		DLGAP5
DAZAP2		DAZAP2		ZBTB7A		ZBTB7A		DAZAP2		DAZAP2
MELK		MELK		TRIAP1		TRIAP1		MELK		MELK
KLHL21		KLHL21		TRMT112		TRMT112		KLHL21		KLHL21
RABGAP1L		RABGAP1L		RSF1		RSF1		RABGAP1L		RABGAP1L
HS3ST1		HS3ST1		SIX4		SIX4		HS3ST1		HS3ST1
USP15		USP15		XRN1		XRN1		USP15		USP15
NR1D2		NR1D2		TMCO1		TMCO1		NR1D2		NR1D2
ZBTB33		ZBTB33		RSBN1		RSBN1		ZBTB33		ZBTB33
MED16		MED16		ZNHIT6		ZNHIT6		MED16		MED16
ABI2		ABI2		LEPROT		LEPROT		ABI2		ABI2
SERF2		SERF2		ZRANB1		ZRANB1		SERF2		SERF2
NME6		NME6		BNC2		BNC2		NME6		NME6
GDF11		GDF11		BCOR		BCOR		GDF11		GDF11
HNRNPR		HNRNPR		ACER3		ACER3		HNRNPR		HNRNPR
CDIPT		CDIPT		KLHL9		KLHL9		CDIPT		CDIPT
TIMM17A		TIMM17A		AJAP1		AJAP1		TIMM17A		TIMM17A
N4BP2L2		N4BP2L2		EMC7		EMC7		N4BP2L2		N4BP2L2
ZBTB18		ZBTB18		TM9SF3		TM9SF3		ZBTB18		ZBTB18
SEC23B		SEC23B		PMEPA1		PMEPA1		SEC23B		SEC23B
POLR3F		POLR3F		STOX2		STOX2		POLR3F		POLR3F
TXNIP		TXNIP		CABP4		CABP4		TXNIP		TXNIP
LEFTY1		LEFTY1		CNOT6		CNOT6		LEFTY1		LEFTY1
DCTN6		DCTN6		ZNF608		ZNF608		DCTN6		DCTN6
GNB5		GNB5		NUFIP2		NUFIP2		GNB5		GNB5
TRAF3IP2		TRAF3IP2		ZNF319		ZNF319		TRAF3IP2		TRAF3IP2
SRCAP		SRCAP		DDX55		DDX55		SRCAP		SRCAP
BLCAP		BLCAP		MIER1		MIER1		BLCAP		BLCAP
PNRC1		PNRC1		CYP4F11		CYP4F11		PNRC1		PNRC1
LIAS		LIAS		CREBZF		CREBZF		LIAS		LIAS
TRIOBP		TRIOBP		BACH2		BACH2		TRIOBP		TRIOBP
DNAJB4		DNAJB4		PAPD5		PAPD5		DNAJB4		DNAJB4
POLR3A		POLR3A		HHIP		HHIP		POLR3A		POLR3A
NUDT3		NUDT3		DCLRE1C		DCLRE1C		NUDT3		NUDT3
HSPA4L		HSPA4L		MEAF6		MEAF6		HSPA4L		HSPA4L
UBOX5		UBOX5		NABP1		NABP1		UBOX5		UBOX5
MSRB2		MSRB2		PLEKHA3		PLEKHA3		MSRB2		MSRB2
HABP4		HABP4		C1orf50		C1orf50		HABP4		HABP4
EMC1		EMC1		ARSJ		ARSJ		EMC1		EMC1
AVL9		AVL9		ZFAND1		ZFAND1		AVL9		AVL9
TNRC6B		TNRC6B		ZNF556		ZNF556		TNRC6B		TNRC6B
FBXL7		FBXL7		C4orf29		C4orf29		FBXL7		FBXL7
RPRD2		RPRD2		RAB11FIP1		RAB11FIP1		RPRD2		RPRD2
WWC1		WWC1		KLHL15		KLHL15		WWC1		WWC1
SATB2		SATB2		TTYH3		TTYH3		SATB2		SATB2
MAN2B2		MAN2B2		APOL6		APOL6		MAN2B2		MAN2B2
PSD3		PSD3		KIAA1109		KIAA1109		PSD3		PSD3
SF3B3		SF3B3		POLR1B		POLR1B		SF3B3		SF3B3
ICMT		ICMT		PHF6		PHF6		ICMT		ICMT
CBX5		CBX5		ZBED3		ZBED3		CBX5		CBX5
ZFYVE26		ZFYVE26		HPS3		HPS3		ZFYVE26		ZFYVE26
TTC9		TTC9		PPP1R15B		PPP1R15B		TTC9		TTC9
SUZ12		SUZ12		SCIN		SCIN		SUZ12		SUZ12
ACOT9		ACOT9		TRIM4		TRIM4		ACOT9		ACOT9
SLC7A11		SLC7A11		ZNF551		ZNF551		SLC7A11		SLC7A11
BHMT2		BHMT2		MCFD2		MCFD2		BHMT2		BHMT2
HYPK		HYPK		HAUS8		HAUS8		HYPK		HYPK
FBXL2		FBXL2		MMGT1		MMGT1		FBXL2		FBXL2
IFFO1		IFFO1		LYSMD3		LYSMD3		IFFO1		IFFO1
ZNF385A		ZNF385A		CCDC38		CCDC38		ZNF385A		ZNF385A
KBTBD2		KBTBD2		MSI2		MSI2		KBTBD2		KBTBD2
WSB1		WSB1		UHMK1		UHMK1		WSB1		WSB1
TIMM10		TIMM10		SGPP2		SGPP2		TIMM10		TIMM10
BSCL2		BSCL2		CPEB2		CPEB2		BSCL2		BSCL2
SNX5		SNX5		GRPEL2		GRPEL2		SNX5		SNX5
MORC1		MORC1		AMER1		AMER1		MORC1		MORC1
RNF115		RNF115		TRPM6		TRPM6		RNF115		RNF115
LSM3		LSM3		C18orf25		C18orf25		LSM3		LSM3
CRCP		CRCP		RC3H1		RC3H1		CRCP		CRCP
APEX2		APEX2		EXOC8		EXOC8		APEX2		APEX2
POLM		POLM		CKAP2L		CKAP2L		POLM		POLM
CECR2		CECR2		ITPRIPL1		ITPRIPL1		CECR2		CECR2
OSTM1		OSTM1		KLHL23		KLHL23		OSTM1		OSTM1
C11orf54		C11orf54		CCDC80		CCDC80		C11orf54		C11orf54
SPCS1		SPCS1		ITPRIPL2		ITPRIPL2		SPCS1		SPCS1
ATAD2		ATAD2		AGO3		AGO3		ATAD2		ATAD2
TMOD3		TMOD3		FAM76A		FAM76A		TMOD3		TMOD3
MINK1		MINK1		MPEG1		MPEG1		MINK1		MINK1
SLC35C2		SLC35C2		DOK6		DOK6		SLC35C2		SLC35C2
SH3GLB1		SH3GLB1		LRRC63		LRRC63		SH3GLB1		SH3GLB1
APH1A		APH1A		VGLL2		VGLL2		APH1A		APH1A
SAR1B		SAR1B		PRR14L		PRR14L		SAR1B		SAR1B
IRAK4		IRAK4		CADM2		CADM2		IRAK4		IRAK4
KLF3		KLF3		GPATCH11		GPATCH11		KLF3		KLF3
TLR7		TLR7		SVIP		SVIP		TLR7		TLR7
ERGIC2		ERGIC2		SLC46A3		SLC46A3		ERGIC2		ERGIC2
SUCO		SUCO		EOGT		EOGT		SUCO		SUCO
LIMA1		LIMA1		RGMB		RGMB		LIMA1		LIMA1
LGSN		LGSN		ZNF850		ZNF850		LGSN		LGSN
CMPK1		CMPK1		GPR141		GPR141		CMPK1		CMPK1
ARID4B		ARID4B		RPSAP58		RPSAP58		ARID4B		ARID4B
FXYD5		FXYD5		LIN28B		LIN28B		FXYD5		FXYD5
CYCS		CYCS		ANKRD33B		ANKRD33B		CYCS		CYCS
DNAJC10		DNAJC10		C16orf52		C16orf52		DNAJC10		DNAJC10
SGTB		SGTB		PHF24		PHF24		SGTB		SGTB
MED18		MED18		TIGAR		TIGAR		MED18		MED18
DPP8		DPP8		ARFGEF3		ARFGEF3		DPP8		DPP8
INO80D		INO80D		PRR29		PRR29		INO80D		INO80D
OCIAD1		OCIAD1		SDHAF4		SDHAF4		OCIAD1		OCIAD1
GEMIN8		GEMIN8		ADCY5		ADCY5		GEMIN8		GEMIN8
SLC35F6		SLC35F6		ADCYAP1R1		ADCYAP1R1		SLC35F6		SLC35F6
RMND1		RMND1		ADORA3		ADORA3		RMND1		RMND1
C14orf119		C14orf119		AK2		AK2		C14orf119		C14orf119
FKBP14		FKBP14		ARHGAP6		ARHGAP6		FKBP14		FKBP14
C9orf40		C9orf40		ARSE		ARSE		C9orf40		C9orf40
C14orf105		C14orf105		ASGR1		ASGR1		C14orf105		C14orf105
KIAA1551		KIAA1551		SERPINC1		SERPINC1		KIAA1551		KIAA1551
ZNF532		ZNF532		ZFHX3		ZFHX3		ZNF532		ZNF532
SBNO1		SBNO1		BCL2		BCL2		SBNO1		SBNO1
TMEM19		TMEM19		BCL7A		BCL7A		TMEM19		TMEM19
TMEM100		TMEM100		BID		BID		TMEM100		TMEM100
VPS53		VPS53		BMPR1A		BMPR1A		VPS53		VPS53
RBM41		RBM41		MYRF		MYRF		RBM41		RBM41
RFK		RFK		CACNA1C		CACNA1C		RFK		RFK
YOD1		YOD1		CAMK2G		CAMK2G		YOD1		YOD1
ETNK1		ETNK1		CD28		CD28		ETNK1		ETNK1
FEM1A		FEM1A		CD44		CD44		FEM1A		FEM1A
BCAS4		BCAS4		CDH4		CDH4		BCAS4		BCAS4
TMEM127		TMEM127		CDH5		CDH5		TMEM127		TMEM127
ZNF446		ZNF446		CDH8		CDH8		ZNF446		ZNF446
MFN1		MFN1		CCR5		CCR5		MFN1		MFN1
IPO9		IPO9		CPT1B		CPT1B		IPO9		IPO9
TSR1		TSR1		ATF6B		ATF6B		TSR1		TSR1
CEP72		CEP72		DDIT3		DDIT3		CEP72		CEP72
LRIF1		LRIF1		DHODH		DHODH		LRIF1		LRIF1
MBNL3		MBNL3		DYRK1A		DYRK1A		MBNL3		MBNL3
FOXJ2		FOXJ2		EPHA4		EPHA4		FOXJ2		FOXJ2
PARD3		PARD3		ETF1		ETF1		PARD3		PARD3
FEM1C		FEM1C		ETV3		ETV3		FEM1C		FEM1C
ZNFX1		ZNFX1		ACSL4		FOXC1		ZNFX1		ZNFX1
RAB22A		RAB22A		FOXC1		GALNT1		RAB22A		RAB22A
SERINC1		SERINC1		GALNT1		GLP1R		SERINC1		SERINC1
SORCS2		SORCS2		GLP1R		GP2		SORCS2		SORCS2
TAOK1		TAOK1		GP2		HARS		TAOK1		TAOK1
SLAIN2		SLAIN2		HARS		HLA-DRB1		SLAIN2		SLAIN2
ZNF317		ZNF317		HLA-DRB1		HLA-DRB5		ZNF317		ZNF317
FAM160B1		FAM160B1		HLA-DRB5		HLCS		FAM160B1		FAM160B1
SUGP1		SUGP1		HLCS		HMX1		SUGP1		SUGP1
GATAD1		GATAD1		HMX1		HNRNPA2B1		GATAD1		GATAD1
LY6G5B		LY6G5B		HNRNPA2B1		HOXC8		LY6G5B		LY6G5B
SLC22A23		SLC22A23		HOXC8		HTR1F		SLC22A23		SLC22A23
MCUR1		MCUR1		HTR1F		IGF2R		MCUR1		MCUR1
KIF13A		KIF13A		IGF2R		IGFBP5		KIF13A		KIF13A
ABCG8		ABCG8		IGFBP5		IL11		ABCG8		ABCG8
PAPD5		PAPD5		IL11		ITPR1		PAPD5		PAPD5
ZMAT3		ZMAT3		ITPR1		KCNMA1		ZMAT3		ZMAT3
MPP5		MPP5		KCNMA1		LIPC		MPP5		MPP5
GIGYF1		GIGYF1		LIPC		LSAMP		GIGYF1		GIGYF1
C11orf1		C11orf1		LSAMP		M6PR		C11orf1		C11orf1
EXO5		EXO5		M6PR		CAPRIN1		EXO5		EXO5
CAPRIN2		CAPRIN2		CAPRIN1		SMAD6		CAPRIN2		CAPRIN2
MTMR9		MTMR9		SMAD6		MAFG		MTMR9		MTMR9
TMEM38A		TMEM38A		MAFG		MAGEB4		TMEM38A		TMEM38A
PRRG4		PRRG4		MAGEB4		MBNL1		PRRG4		PRRG4
C1orf50		C1orf50		MBNL1		MDFI		C1orf50		C1orf50
ZNF426		ZNF426		MDFI		MMP9		ZNF426		ZNF426
HMBOX1		HMBOX1		MMP9		ALDH6A1		HMBOX1		HMBOX1
NOL9		NOL9		ALDH6A1		MUC4		NOL9		NOL9
CLIP4		CLIP4		MUC4		NFATC1		CLIP4		CLIP4
ZNF665		ZNF665		NFATC1		NOTCH1		ZNF665		ZNF665
C12orf49		C12orf49		NOTCH1		NPTX1		C12orf49		C12orf49
AGMAT		AGMAT		NPTX1		PDE3A		AGMAT		AGMAT
METTL8		METTL8		PDE3A		PHKG1		METTL8		METTL8
TNIP3		TNIP3		PHKG1		PLAG1		TNIP3		TNIP3
SYNPO2L		SYNPO2L		PLAG1		PLCG1		SYNPO2L		SYNPO2L
DNAJB14		DNAJB14		PLCG1		SERPINF2		DNAJB14		DNAJB14
PCNXL2		PCNXL2		SERPINF2		POU3F2		PCNXL2		PCNXL2
FOXRED2		FOXRED2		POU2F1		PPP1CC		FOXRED2		FOXRED2
GPR157		GPR157		POU2F2		PPP3R1		GPR157		GPR157
C4orf29		C4orf29		POU3F2		MAP2K1		C4orf29		C4orf29
TMEM134		TMEM134		PPP1CC		PRLR		TMEM134		TMEM134
RNF34		RNF34		PPP3R1		RAB5B		RNF34		RNF34
RAB11FIP1		RAB11FIP1		MAP2K1		DPF2		RAB11FIP1		RAB11FIP1
ORAI2		ORAI2		PRLR		RORB		ORAI2		ORAI2
SLC35F5		SLC35F5		RAB5B		RRM2		SLC35F5		SLC35F5
TNKS2		TNKS2		DPF2		ATXN1		TNKS2		TNKS2
PLA2G12A		PLA2G12A		RORB		ATXN7		PLA2G12A		PLA2G12A
FAHD1		FAHD1		RRM2		SHOX2		FAHD1		FAHD1
DNAL1		DNAL1		ATXN1		SLC1A1		DNAL1		DNAL1
CRISPLD2		CRISPLD2		ATXN7		SNAI2		CRISPLD2		CRISPLD2
MIXL1		MIXL1		SHOX2		SOS2		MIXL1		MIXL1
KREMEN1		KREMEN1		SLC1A1		SOX4		KREMEN1		KREMEN1
QRFPR		QRFPR		SNAI2		SPIB		QRFPR		QRFPR
GTF2IRD2		GTF2IRD2		SOD2		SSRP1		GTF2IRD2		GTF2IRD2
CHCHD5		CHCHD5		SOS2		TCF7L2		CHCHD5		CHCHD5
YIPF4		YIPF4		SOX4		TCF12		YIPF4		YIPF4
SLC25A33		SLC25A33		SP1		TGFB1		SLC25A33		SLC25A33
FAM213A		FAM213A		SPIB		TGFBR2		FAM213A		FAM213A
GINS4		GINS4		SSRP1		UFD1L		GINS4		GINS4
DDI2		DDI2		TCF7L2		VASP		DDI2		DDI2
HOOK3		HOOK3		TCF12		ZNF22		HOOK3		HOOK3
DCTN5		DCTN5		TGFB1		PRDM2		DCTN5		DCTN5
KIAA1841		KIAA1841		TGFBR2		DPF3		KIAA1841		KIAA1841
MYPN		MYPN		UFD1L		GAN		MYPN		MYPN
ZNF347		ZNF347		VASP		MKKS		ZNF347		ZNF347
PIGO		PIGO		ZNF22		FZD8		PIGO		PIGO
ZNF514		ZNF514		PRDM2		SPOP		ZNF514		ZNF514
MFSD2A		MFSD2A		DPF3		SLC43A1		MFSD2A		MFSD2A
FAM73B		FAM73B		GAN		DENR		FAM73B		FAM73B
MASTL		MASTL		MKKS		STC2		MASTL		MASTL
WDR73		WDR73		FZD8		CDC23		WDR73		WDR73
UNK		UNK		SPOP		HRK		UNK		UNK
FHDC1		FHDC1		SLC43A1		WISP1		FHDC1		FHDC1
KBTBD6		KBTBD6		DENR		ALDH1A2		KBTBD6		KBTBD6
EFCAB11		EFCAB11		STC2		SGPL1		EFCAB11		EFCAB11
C5orf30		C5orf30		CDC23		AP1S2		C5orf30		C5orf30
COX19		COX19		HRK		CCRL2		COX19		COX19
ZNF682		ZNF682		WISP1		SLC16A5		ZNF682		ZNF682
CDKN2AIPNL		CDKN2AIPNL		ALDH1A2		SYNGR1		CDKN2AIPNL		CDKN2AIPNL
C19orf40		C19orf40		SGPL1		TIAF1		C19orf40		C19orf40
C12orf65		C12orf65		AP1S2		ZBTB22		C12orf65		C12orf65
LIN52		LIN52		CCRL2		GTF3C3		LIN52		LIN52
MYLK3		MYLK3		SLC16A5		SLC22A6		MYLK3		MYLK3
ASB16		ASB16		SYNGR1		CREB5		ASB16		ASB16
FAM114A1		FAM114A1		TIAF1		SH3PXD2A		FAM114A1		FAM114A1
HAUS8		HAUS8		ZBTB22		BZW1		HAUS8		HAUS8
ZNF554		ZNF554		GTF3C3		HDAC9		ZNF554		ZNF554
RAB42		RAB42		SLC22A6		KNTC1		RAB42		RAB42
DIS3L		DIS3L		CREB5		TSC22D2		DIS3L		DIS3L
ABHD15		ABHD15		SH3PXD2A		ZNF623		ABHD15		ABHD15
SNAP47		SNAP47		BZW1		NUAK1		SNAP47		SNAP47
THEM4		THEM4		HDAC9		TECPR2		THEM4		THEM4
ISCA2		ISCA2		KNTC1		G3BP2		ISCA2		ISCA2
C15orf40		C15orf40		TSC22D2		SH2B3		C15orf40		C15orf40
TNFAIP8L1		TNFAIP8L1		ZNF623		FEM1B		TNFAIP8L1		TNFAIP8L1
CCSAP		CCSAP		NUAK1		INADL		CCSAP		CCSAP
RNF19B		RNF19B		TECPR2		DCAF7		RNF19B		RNF19B
ICA1L		ICA1L		G3BP2		VAV3		ICA1L		ICA1L
GRK7		GRK7		SH2B3		TXNIP		GRK7		GRK7
ADAT2		ADAT2		FEM1B		NFAT5		ADAT2		ADAT2
PTPDC1		PTPDC1		INADL		POP4		PTPDC1		PTPDC1
BRI3BP		BRI3BP		DCAF7		RPP40		BRI3BP		BRI3BP
SAMD8		SAMD8		VAV3		SRCAP		SAMD8		SAMD8
ZNF785		ZNF785		TXNIP		WDR3		ZNF785		ZNF785
ZNF578		ZNF578		NFAT5		RAB10		ZNF578		ZNF578
MANEAL		MANEAL		POP4		SERINC3		MANEAL		MANEAL
SIK1		SIK1		RPP40		PNRC1		SIK1		SIK1
GPR155		GPR155		SRCAP		SLC27A2		GPR155		GPR155
CREBRF		CREBRF		WDR3		TLK2		CREBRF		CREBRF
CNKSR3		CNKSR3		RAB10		NUPL2		CNKSR3		CNKSR3
CXorf38		CXorf38		SERINC3		PTPRT		CXorf38		CXorf38
SPRED1		SPRED1		PNRC1		NUDT3		SPRED1		SPRED1
UBXN2A		UBXN2A		SLC27A2		AKAP13		UBXN2A		UBXN2A
FAM9C		FAM9C		TLK2		AKAP2		FAM9C		FAM9C
AGO3		AGO3		TPPP		PADI2		AGO3		AGO3
LDHD		LDHD		NUPL2		GPR45		LDHD		LDHD
CCDC125		CCDC125		PTPRT		IKZF2		CCDC125		CCDC125
RASGEF1A		RASGEF1A		NUDT3		VASH1		RASGEF1A		RASGEF1A
KIF6		KIF6		AKAP13		CLUAP1		KIF6		KIF6
FOXK1		FOXK1		AKAP2		ZBTB43		FOXK1		FOXK1
RNASEH1		RNASEH1		DUSP10		FSTL4		RNASEH1		RNASEH1
LCLAT1		LCLAT1		PADI2		MRPS27		LCLAT1		LCLAT1
CADM2		CADM2		GPR45		IQCE		CADM2		CADM2
UBN2		UBN2		IKZF2		DNAJC16		UBN2		UBN2
ANKS4B		ANKS4B		VASH1		ANGPTL2		ANKS4B		ANKS4B
NEK8		NEK8		CLUAP1		BRD4		NEK8		NEK8
PTRF		PTRF		ZBTB43		SEZ6L		PTRF		PTRF
FAM102B		FAM102B		FSTL4		CDC42EP4		FAM102B		FAM102B
GPRIN3		GPRIN3		MRPS27		TMEFF2		GPRIN3		GPRIN3
ARL10		ARL10		IQCE		DNAJB5		ARL10		ARL10
ZNF454		ZNF454		DNAJC16		SEC31B		ZNF454		ZNF454
RGMB		RGMB		ANGPTL2		NGDN		RGMB		RGMB
NHSL2		NHSL2		BRD4		TOR1AIP1		NHSL2		NHSL2
STAC2		STAC2		SEZ6L		CHORDC1		STAC2		STAC2
WDR53		WDR53		CDC42EP4		AFF4		WDR53		WDR53
DNAJB13		DNAJB13		TMEFF2		AGO2		DNAJB13		DNAJB13
DRAXIN		DRAXIN		DNAJB5		BBS9		DRAXIN		DRAXIN
FAM89A		FAM89A		SEC31B		RACGAP1		FAM89A		FAM89A
GTF2IRD2B		GTF2IRD2B		NGDN		HCFC2		GTF2IRD2B		GTF2IRD2B
NUGGC		NUGGC		TOR1AIP1		PRICKLE4		NUGGC		NUGGC
RBM12B		RBM12B		ZBTB20		A1CF		RBM12B		RBM12B
ZNF805		ZNF805		CHORDC1		AMOTL2		ZNF805		ZNF805
LRRD1		LRRD1		AFF4		SNX9		LRRD1		LRRD1
SAMD12		SAMD12		AGO2		UBE2J1		SAMD12		SAMD12
ZBTB34		ZBTB34		BBS9		ANKFY1		ZBTB34		ZBTB34
ZYG11A		ZYG11A		RACGAP1		RAB14		ZYG11A		ZYG11A
C18orf32		C18orf32		HCFC2		RBM27		C18orf32		C18orf32
GDF5OS		GDF5OS		PRICKLE4		UGT2B28		GDF5OS		GDF5OS
LINC00598		LINC00598		A1CF		CCDC93		LINC00598		LINC00598
GTF2H2C		GTF2H2C		AMOTL2		FNBP1L		GTF2H2C		GTF2H2C
SERF1B		SERF1B		SNX9		CHCHD3		SERF1B		SERF1B
CCDC30		CCDC30		UBE2J1		2001-03-01		CCDC30		CCDC30
MICA		MICA		ANKFY1		TTC38		MICA		MICA
RPL17-C18orf32		RPL17-C18orf32		RAB14		ZWILCH		RPL17-C18orf32		RPL17-C18orf32
PENK		PENK		RBM27		RNMTL1		PENK		PENK
ACP1		ACP1		UGT2B28		SLC38A7		ACP1		ACP1
ACVR2B		ACVR2B		CCDC93		ELP2		ACVR2B		ACVR2B
ADH1B		ADH1B		FNBP1L		SYNJ2BP		ADH1B		ADH1B
BMI1		BMI1		CHCHD3		SLC39A9		BMI1		BMI1
BTG1		COX6A1		2001-03-01		STRBP		COX6A1		COX6A1
COX6A1		CSTF2		TTC38		PI4K2A		CSTF2		CSTF2
CREB1		DLX2		ZWILCH		ASIC4		DLX2		DLX2
CSTF2		DSG2		RNMTL1		GALNT10		DSG2		DSG2
DLX2		DUSP6		SLC38A7		ENAH		DUSP6		DUSP6
DSG2		EIF4A2		ELP2		WWC3		EIF4A2		EIF4A2
DUSP6		MSH6		SYNJ2BP		C21orf62		MSH6		MSH6
EIF4A2		HMGB2		SLC39A9		ARNTL2		HMGB2		HMGB2
MSH6		INSIG1		STRBP		C12orf5		INSIG1		INSIG1
HMGB1		ITGA3		PI4K2A		VN1R1		ITGA3		ITGA3
HMGB2		MDM2		ASIC4		KIAA1244		MDM2		MDM2
INSIG1		MID1		GALNT10		RAB22A		MID1		MID1
ITGA3		PPP1R10		ENAH		AS3MT		PPP1R10		PPP1R10
LDLR		PRKCB		WWC3		MTA3		PRKCB		PRKCB
MBNL1		PURA		C21orf62		SRGAP1		PURA		PURA
MDM2		RAC1		ARNTL2		SORCS2		RAC1		RAC1
MID1		REL		C12orf5		ZNF398		REL		REL
PPP1R10		ROCK1		VN1R1		KIAA1462		ROCK1		ROCK1
PRKCB		RORA		KIAA1244		CACHD1		RORA		RORA
PURA		RPS16		RAB22A		SEMA4G		RPS16		RPS16
RAC1		MSMO1		AS3MT		LY6G6D		MSMO1		MSMO1
REL		SLC6A8		MTA3		MESDC1		SLC6A8		SLC6A8
ROCK1		SNTB2		SRGAP1		CACNG8		SNTB2		SNTB2
RORA		SP100		SORCS2		BCAN		SP100		SP100
RPS16		KLF10		ZNF398		SH2D4A		KLF10		KLF10
MSMO1		TP53		KIAA1462		BLOC1S5		TP53		TP53
SLC6A8		TWIST1		CACHD1		SMOC1		TWIST1		TWIST1
SNTB2		ZNF136		SEMA4G		LRRC4		ZNF136		ZNF136
SP100		VEZF1		LY6G6D		PDF		VEZF1		VEZF1
KLF10		FZD5		MESDC1		MRPS15		FZD5		FZD5
TP53		SHOC2		CACNG8		SOWAHC		SHOC2		SHOC2
TWIST1		HAT1		BACH2		ZNF747		HAT1		HAT1
WEE1		SPAG9		BCAN		ELOVL6		SPAG9		SPAG9
ZNF136		MYOM2		SH2D4A		ZNF576		MYOM2		MYOM2
VEZF1		NOLC1		BLOC1S5		NOX5		NOLC1		NOLC1
FZD5		PTTG1		SMOC1		CEP97		PTTG1		PTTG1
SHOC2		COPB2		LRRC4		STEAP4		COPB2		COPB2
HAT1		C14orf2		PDF		ZYG11B		C14orf2		C14orf2
SPAG9		C2CD5		MRPS15		GTDC1		C2CD5		C2CD5
MYOM2		ABCC4		SOWAHC		ZNF385D		ABCC4		ABCC4
NOLC1		SEMA4D		ZNF747		MCTP1		SEMA4D		SEMA4D
PTTG1		SEC24A		ELOVL6		FBXO31		SEC24A		SEC24A
COPB2		ZNF652		ZNF576		RNF122		ZNF652		ZNF652
ZNF264		RHOBTB3		NOX5		TM4SF20		RHOBTB3		RHOBTB3
C14orf2		PHF8		CEP97		TMEM156		PHF8		PHF8
C2CD5		MAU2		STEAP4		WWC2		MAU2		MAU2
ABCC4		TTC33		ZYG11B		SH3BP5L		TTC33		TTC33
SEMA4D		KPNA6		GTDC1		FCRL4		KPNA6		KPNA6
SEC24A		POLA2		ZNF385D		SPNS1		POLA2		POLA2
ZNF652		DSTYK		MCTP1		RBM48		DSTYK		DSTYK
RHOBTB3		MGAT4C		FBXO31		CHCHD5		MGAT4C		MGAT4C
PHF8		SYF2		RNF122		DNAJC30		SYF2		SYF2
MAU2		TES		TM4SF20		RAB11FIP4		TES		TES
TTC33		GREM1		TMEM156		FAXC		GREM1		GREM1
KPNA6		HBP1		WWC2		IL1F10		HBP1		HBP1
POLA2		RNF11		SH3BP5L		FAM167B		RNF11		RNF11
DSTYK		BRPF3		FCRL4		SAMD1		BRPF3		BRPF3
MGAT4C		BRD7		SPNS1		AP5B1		BRD7		BRD7
SYF2		TRIM44		RBM48		ELMSAN1		TRIM44		TRIM44
TES		CLN6		CHCHD5		CHRDL1		CLN6		CLN6
GREM1		SLC35A5		DNAJC30		ATP6AP1L		SLC35A5		SLC35A5
HBP1		NDUFAF7		RAB11FIP4		MEX3A		NDUFAF7		NDUFAF7
RNF11		RUFY2		FAXC		MYOCD		RUFY2		RUFY2
BRPF3		VAC14		IL1F10		SYAP1		VAC14		VAC14
BRD7		SIPA1L2		FAM167B		ABCC12		SIPA1L2		SIPA1L2
TRIM44		ZBTB4		SAMD1		MED8		ZBTB4		ZBTB4
OCIAD1		CREBZF		AP5B1		FAM83F		CREBZF		CREBZF
CLN6		AASDHPPT		ELMSAN1		XKR4		AASDHPPT		AASDHPPT
SLC35A5		PAPOLG		CHRDL1		ZNF689		PAPOLG		PAPOLG
NDUFAF7		WNK1		ATP6AP1L		ABHD15		WNK1		WNK1
RUFY2		GID4		MEX3A		CLNK		GID4		GID4
VAC14		FA2H		MYOCD		ARAP2		FA2H		FA2H
SIPA1L2		E2F8		SYAP1		AGAP1		E2F8		E2F8
ZBTB4		PUS3		ABCC12		C11orf74		PUS3		PUS3
CREBZF		UTP15		MED8		C17orf64		UTP15		UTP15
AASDHPPT		LCOR		FAM83F		CCDC43		LCOR		LCOR
PAPOLG		SFT2D3		XKR4		SLC43A2		SFT2D3		SFT2D3
WNK1		PPIL4		ZNF689		EID2B		PPIL4		PPIL4
GID4		ARAP2		ABHD15		KLHL40		ARAP2		ARAP2
FA2H		ANAPC16		CLNK		ADAT2		ANAPC16		ANAPC16
E2F8		SLC36A4		ARAP2		XRRA1		SLC36A4		SLC36A4
PUS3		C1orf216		AGAP1		ODF4		C1orf216		C1orf216
CRISPLD2		UBXN2B		C11orf74		KCTD11		UBXN2B		UBXN2B
UTP15		ASB11		C17orf64		SYT6		ASB11		ASB11
LCOR		ALG10B		CCDC43		PHF13		ALG10B		ALG10B
SFT2D3		SLC16A14		SLC43A2		ZNF362		SLC16A14		SLC16A14
PPIL4		TOR1AIP2		EID2B		C1orf64		TOR1AIP2		TOR1AIP2
ARAP2		ZNF800		KLHL40		TTC39B		ZNF800		ZNF800
ANAPC16		ZNF585A		ADAT2		TMTC2		ZNF585A		ZNF585A
SLC36A4		ATXN7L1		XRRA1		PAQR7		ATXN7L1		ATXN7L1
C1orf216		COX6A1P2		ODF4		MIER3		COX6A1P2		COX6A1P2
UBXN2B		LURAP1L		KCTD11		ZNF48		LURAP1L		LURAP1L
ASB11		ZNF181		SYT6		SLC39A11		ZNF181		ZNF181
BRI3BP		ZNF546		PHF13		UNC13D		ZNF546		ZNF546
ALG10B		IRF2BP2		ZNF362		LRRC55		IRF2BP2		IRF2BP2
SLC16A14		CD59		C1orf64		ZCCHC24		CD59		CD59
CREBRF		ZNF543		TTC39B		OPN5		ZNF543		ZNF543
TOR1AIP2		ABL1		TMTC2		KIAA1324L		ABL1		ABL1
ZNF800		ACADS		PAQR7		ZDHHC20		ACADS		ACADS
AGO3		ACLY		MIER3		LY6G6F		ACLY		ACLY
ZNF585A		ADM		ZNF48		B4GALNT3		ADM		ADM
ATXN7L1		AKT1		SLC39A11		NUDT7		AKT1		AKT1
COX6A1P2		XIAP		UNC13D		KANSL1		XIAP		XIAP
LURAP1L		ARF3		LRRC55		HCAR2		ARF3		ARF3
ZNF181		ATP5B		ZCCHC24		ANKRD45		ATP5B		ATP5B
ZNF546		BAK1		OPN5		PRSS38		BAK1		BAK1
IRF2BP2		BAX		KIAA1324L		MYLK4		BAX		BAX
CD59		BCL2		ZDHHC20		ZSCAN22		BCL2		BCL2
ZNF543		BCL3		LY6G6F		PLCXD3		BCL3		BCL3
ABL1		PRDM1		B4GALNT3		IRF2BP2		PRDM1		PRDM1
ACADS		BMPR1B		NUDT7		SFT2D2		BMPR1B		BMPR1B
ACLY		VPS51		KANSL1		ZKSCAN4		VPS51		VPS51
ADM		CASP6		HCAR2		TBPL2		CASP6		CASP6
PARP1		CASP7		ANKRD45		SAMD5		CASP7		CASP7
AKT1		CBFB		PRSS38		ONECUT3		CBFB		CBFB
XIAP		CCNB1		MYLK4		MYO18A		CCNB1		CCNB1
ARF3		CCNE1		ZSCAN22		C4orf3		CCNE1		CCNE1
ATP5B		CD4		PLCXD3		ZNF705A		CD4		CD4
BACH1		SCARB2		IRF2BP2		PALM2-AKAP2		SCARB2		SCARB2
BAK1		CDK1		SFT2D2		LURAP1		CDK1		CDK1
BAX		CDC25A		ZKSCAN4		KIAA0754		CDC25A		CDC25A
BCL2		CDH5		TBPL2		LINC00598		CDH5		CDH5
BCL2L2		CDK6		SAMD5		C6orf132		CDK6		CDK6
BCL3		CDKN2A		ONECUT3		TMEM236		CDKN2A		CDKN2A
PRDM1		CEBPA		MYO18A		ZBTB8B		CEBPA		CEBPA
BMPR1B		CEBPG		C4orf3		MICA		CEBPG		CEBPG
VPS51		CNGB1		ZNF705A		CTSV		CNGB1		CNGB1
CASP6		COX7C		PALM2-AKAP2		ADGRL1		COX7C		COX7C
CASP7		CREBBP		LURAP1		LINC01551		CREBBP		CREBBP
CBFB		MAPK14		KIAA0754		ATP5G3		MAPK14		MAPK14
CCNB1		CSNK2A1		LINC00598		CCND1		CSNK2A1		CSNK2A1
CCNE1		CYP1A1		C6orf132		DST		CYP1A1		CYP1A1
CD4		CYP24A1		TMEM236		CDK4		CYP24A1		CYP24A1
SCARB2		DIO3		ZBTB8B		COL12A1		DIO3		DIO3
CDK1		ARID3A		MICA		CSNK1G3		ARID3A		ARID3A
CDC25A		E2F2		CTSV		VCAN		E2F2		E2F2
CDH5		E2F3		ADGRL1		CTSL2		E2F3		E2F3
CDK6		EEF1A1		LINC01551		CYB561		EEF1A1		EEF1A1
CDKN2A		MEGF9		ZFHX3		EN2		MEGF9		MEGF9
CEBPA		EIF4E		ATP5G3		SLC29A1		EIF4E		EIF4E
CEBPG		EIF4EBP1		CCND1		ESD		EIF4EBP1		EIF4EBP1
CNGB1		EIF5		DST		FCGR2A		EIF5		EIF5
COX7C		EMD		CDK4		FGF2		EMD		EMD
CREBBP		ENPEP		COL12A1		XRCC6		ENPEP		ENPEP
MAPK14		EPHA7		CSNK1G3		HMGB3		EPHA7		EPHA7
CSNK2A1		EPO		VCAN		HSPA1B		EPO		EPO
CYP1A1		EPOR		CTSL2		HSPA5		EPOR		EPOR
CYP24A1		ERBB2		CYB561		IFRD1		ERBB2		ERBB2
DIO3		ERBB3		DDX3X		RBPJ		ERBB3		ERBB3
ARID3A		ETF1		EN2		LFNG		ETF1		ETF1
DUSP6		ETS1		SLC29A1		LRP1		ETS1		ETS1
E2F2		EXTL3		ESD		SMAD7		EXTL3		EXTL3
E2F3		FAT1		FCGR2A		CD46		FAT1		FAT1
EEF1A1		FBN1		FGF2		MT1E		FBN1		FBN1
MEGF9		FGFR2		XRCC6		TRIM37		FGFR2		FGFR2
EIF4E		FUS		HMGB3		PLAGL2		FUS		FUS
EIF4EBP1		GABRB3		HSPA1B		PPM1A		GABRB3		GABRB3
EIF5		GLI1		HSPA5		PPP2CA		GLI1		GLI1
EMD		GOLGA1		IFRD1		PRKCI		GOLGA1		GOLGA1
ENPEP		GP9		RBPJ		PTMA		GP9		GP9
EPHA7		GPC1		LFNG		RPL15		GPC1		GPC1
EPO		GRIN2A		LRP1		RPL18		GRIN2A		GRIN2A
EPOR		GRINA		SMAD7		SLC22A3		GRINA		GRINA
ERBB2		GSS		CD46		SNRPB2		GSS		GSS
ERBB3		H3F3B		MT1E		SYPL1		H3F3B		H3F3B
ETF1		HDGF		TRIM37		MAP3K7		HDGF		HDGF
ETS1		HIF1A		PLAG1		TPM3		HIF1A		HIF1A
EXTL3		HK2		PLAGL2		TUBB2A		HK2		HK2
FAT1		HMGN1		PPM1A		WEE1		HMGN1		HMGN1
FBN1		HMGA1		PPP2CA		WNT5A		HMGA1		HMGA1
FGFR2		FOXA1		PRKCI		ZNF223		FOXA1		FOXA1
FUS		HNRNPK		PTMA		FXR1		HNRNPK		HNRNPK
GABRB3		HOXA13		RPL15		FZD6		HOXA13		HOXA13
GLI1		HOXD1		RPL18		SLC25A12		HOXD1		HOXD1
GOLGA1		HSPA1B		SLC22A3		ZEB2		HSPA1B		HSPA1B
GP9		HSPD1		SNAI2		FIG4		HSPD1		HSPD1
GPC1		ICAM2		SNRPB2		SLC35E2		ICAM2		ICAM2
MKNK2		ID1		SOD2		USP15		ID1		ID1
GRIN2A		ID2		SYP		HNRNPDL		ID2		ID2
GRINA		ID3		SYPL1		AKT3		ID3		ID3
GSS		IGF2		MAP3K7		FAM13A		IGF2		IGF2
H3F3B		IL1RN		TPM3		YWHAQ		IL1RN		IL1RN
HDGF		IL6		TUBB2A		RAB32		IL6		IL6
HIF1A		IL6R		WEE1		PRDM4		IL6R		IL6R
HK2		IRF4		WNT5A		POU6F2		IRF4		IRF4
HMGN1		ITGB3		ZNF223		ATG14		ITGB3		ITGB3
HMGA1		KCNA1		FXR1		DIP2C		KCNA1		KCNA1
FOXA1		KCNS3		FZD6		GPATCH8		KCNS3		KCNS3
HNRNPK		KPNB1		SLC25A12		RPRD2		KPNB1		KPNB1
HOXA13		KRAS		TSC22D2		PPIP5K2		KRAS		KRAS
HOXD1		KRTAP5-9		ZEB2		KLHL18		KRTAP5-9		KRTAP5-9
HSPA1B		KRT7		FIG4		ARL2BP		KRT7		KRT7
HSPD1		KRT19		SLC35E2		GABARAPL1		KRT19		KRT19
ICAM2		LIF		USP15		ARIH1		LIF		LIF
ID1		LIPA		HNRNPDL		HIGD1A		LIPA		LIPA
ID2		LSS		AKT3		PLA2G2D		LSS		LSS
ID3		LTA4H		FAM13A		BRPF3		LTA4H		LTA4H
IGF2		MXD1		NUP50		DISC1		MXD1		MXD1
IL1RN		SMAD4		ZNF275		PSAT1		SMAD4		SMAD4
IL6		MAN1A1		RAB10		ZNF691		MAN1A1		MAN1A1
IL6R		MCL1		YWHAQ		CRIM1		MCL1		MCL1
IRF4		MAP3K11		RAB32		ANKMY1		MAP3K11		MAP3K11
ITGB3		MMP2		PRDM4		ZDHHC3		MMP2		MMP2
KCNA1		MMP13		POU6F2		RNF138		MMP13		MMP13
KCNS3		ABCC1		ATG14		PEX5L		ABCC1		ABCC1
KPNB1		MTF1		DIP2C		ZFR		MTF1		MTF1
KRAS		ND6		GPATCH8		NLK		ND6		ND6
KRTAP5-9		MUC1		RPRD2		RAB23		MUC1		MUC1
KRT7		MX1		PPIP5K2		USP53		MX1		MX1
KRT19		NME2		KLHL18		MPHOSPH8		NME2		NME2
LIF		NPM1		ARL2BP		TRIM44		NPM1		NPM1
LIPA		NRD1		GABARAPL1		PHIP		NRD1		NRD1
LSS		NTRK3		ARIH1		CDCA4		NTRK3		NTRK3
LTA4H		OPRL1		HIGD1A		SETD5		OPRL1		OPRL1
MXD1		PAM		PLA2G2D		CDV3		PAM		PAM
SMAD4		PCBP2		BRPF3		PEX26		PCBP2		PCBP2
MAN1A1		PF4		DISC1		CTTNBP2NL		PF4		PF4
MCL1		PFKM		PSAT1		CDC42SE2		PFKM		PFKM
MAP3K11		PIGF		ZNF691		TWSG1		PIGF		PIGF
MMP2		PIGR		CRIM1		PLEKHA1		PIGR		PIGR
MMP13		PIK3CD		ANKMY1		DHX35		PIK3CD		PIK3CD
ABCC1		PKM		ZDHHC3		CLSPN		PKM		PKM
MTF1		PMAIP1		RNF138		MAGEF1		PMAIP1		PMAIP1
ND6		MED1		PEX5L		ZMAT3		MED1		MED1
MUC1		PPAT		ZFR		MTMR14		PPAT		PPAT
MX1		PPP1CA		NLK		RAPH1		PPP1CA		PPP1CA
NME2		PPP2CA		RAB23		GRAMD3		PPP2CA		PPP2CA
NPM1		PRKAG1		USP53		PDCL3		PRKAG1		PRKAG1
NRD1		MAP2K7		MPHOSPH8		GCC1		MAP2K7		MAP2K7
NTRK3		PSMB1		TRIM44		ATP13A3		PSMB1		PSMB1
OPRL1		PTBP1		FNBP1L		MANEA		PTBP1		PTBP1
PAM		PTGS1		PHIP		C1orf115		PTGS1		PTGS1
PCBP2		RAB4A		CDCA4		ZFHX4		RAB4A		RAB4A
PF4		RAF1		SETD5		PIP4K2C		RAF1		RAF1
PFKM		RANBP2		SLC39A9		ZFP91		RANBP2		RANBP2
PIGF		RNH1		STRBP		SPRTN		RNH1		RNH1
PIGR		RPL3		CDV3		USP48		RPL3		RPL3
PIK3CD		RPL29		PEX26		MSANTD4		RPL29		RPL29
PKM		RPL35A		CTTNBP2NL		CBX2		RPL35A		RPL35A
PMAIP1		RPLP0		CDC42SE2		ZCCHC3		RPLP0		RPLP0
MED1		RPS3A		TWSG1		ZNF622		RPS3A		RPS3A
PPAT		RPS6KA1		PLEKHA1		ACBD5		RPS6KA1		RPS6KA1
PPP1CA		RPS7		DHX35		SLFN11		RPS7		RPS7
PPP2CA		RPS12		CLSPN		ARHGAP12		RPS12		RPS12
PRKAG1		RPS28		MAGEF1		WDFY2		RPS28		RPS28
MAP2K7		SORT1		ZMAT3		PDZD8		SORT1		SORT1
PSMB1		S100A8		MTMR14		FAM83C		S100A8		S100A8
PTBP1		ATXN1		RAPH1		LSM11		ATXN1		ATXN1
PTGS1		SCNN1A		GRAMD3		AMOTL1		SCNN1A		SCNN1A
RAB4A		SDHB		PDCL3		SPRED1		SDHB		SDHB
RAF1		SEL1L		GCC1		UBXN2A		SEL1L		SEL1L
RANBP2		SET		ATP13A3		AGO4		SET		SET
REST		SFRP5		MANEA		ZNF367		SFRP5		SFRP5
RNH1		SHMT1		C1orf115		SLC16A9		SHMT1		SHMT1
RPL3		SHMT2		ZFHX4		UBN2		SHMT2		SHMT2
RPL29		SIX1		PIP4K2C		NEGR1		SIX1		SIX1
RPL35A		SLC7A1		ZFP91		MKX		SLC7A1		SLC7A1
RPLP0		SLC19A1		SPRTN		GPR137C		SLC19A1		SLC19A1
RPS3A		SLC25A1		USP48		RPL7L1		SLC25A1		SLC25A1
RPS6KA1		SMARCD2		MSANTD4		YIPF6		SMARCD2		SMARCD2
RPS7		SMO		CBX2		ZNF704		SMO		SMO
RPS12		SNRPB		ZCCHC3		TLCD2		SNRPB		SNRPB
RPS28		SSR3		MCFD2		SIGLEC14		SSR3		SSR3
SORT1		STAT3		ZNF622		PPARGC1A		STAT3		STAT3
S100A8		SUPT6H		ACBD5		PRDX5		SUPT6H		SUPT6H
ATXN1		TBXAS1		SLFN11		BCCIP		TBXAS1		TBXAS1
SCNN1A		TDG		ARHGAP12		CNOT6L		TDG		TDG
SDHB		PRDX2		WDFY2		EDNRA		PRDX2		PRDX2
SEL1L		TEF		PDZD8		KCNAB1		TEF		TEF
SET		TSPAN8		FAM83C		STRN		TSPAN8		TSPAN8
SFRP5		TNFAIP3		LSM11		TGOLN2		TNFAIP3		TNFAIP3
SHMT1		TRAF6		CCDC80		ADD1		TRAF6		TRAF6
SHMT2		UBE2I		AMOTL1		AMPD3		UBE2I		UBE2I
SIX1		UGT2B15		SPRED1		ATM		UGT2B15		UGT2B15
SLC7A1		UGT2B17		UBXN2A		BACH1		UGT2B17		UGT2B17
SLC19A1		UNG		AGO4		CLTC		UNG		UNG
SLC25A1		VCL		ZNF367		COL5A1		VCL		VCL
SMARCD2		VDAC1		SLC16A9		CREBBP		VDAC1		VDAC1
SMO		VDR		UBN2		EIF4A2		VDR		VDR
SNRPB		ZNF177		NEGR1		EPS8		ZNF177		ZNF177
SSR3		BTG2		MKX		ETS1		BTG2		BTG2
STAT3		IFRD2		GPR137C		FOS		IFRD2		IFRD2
SUPT6H		ZNF212		RPL7L1		KRAS		ZNF212		ZNF212
TBXAS1		KMT2D		YIPF6		MDM4		KMT2D		KMT2D
TDG		FXR1		ZNF704		MLLT6		FXR1		FXR1
PRDX2		HMGA2		TLCD2		MN1		HMGA2		HMGA2
TEF		TAF15		C16orf52		NARS		TAF15		TAF15
TSPAN8		FZD4		SIGLEC14		NDUFB5		FZD4		FZD4
TNFAIP3		HIST1H4A		PPARGC1A		2002-09-01		HIST1H4A		HIST1H4A
TP53		DYRK2		PRDX5		NOTCH2		DYRK2		DYRK2
TRAF6		IRS4		BCCIP		NRAS		IRS4		IRS4
UBE2I		KHSRP		CNOT6L		UBL3		KHSRP		KHSRP
UGT2B15		PRKRA		EDNRA		MAPK1		PRKRA		PRKRA
UGT2B17		STC2		KCNAB1		DNAJC3		STC2		STC2
UNG		DGAT1		STRN		PTEN		DGAT1		DGAT1
VCL		B4GALT3		TGOLN2		PTK2		B4GALT3		B4GALT3
VDAC1		B3GALT4		ADD1		RNF6		B3GALT4		B3GALT4
VDR		PABPC4		AMPD3		TWIST1		PABPC4		PABPC4
ZNF177		SPHK1		ATM		YY1		SPHK1		SPHK1
BTG2		SGPL1		BACH1		ZNF711		SGPL1		SGPL1
IFRD2		MTMR3		CLTC		ZNF99		MTMR3		MTMR3
ZNF212		SLC7A6		COL5A1		PTP4A1		SLC7A6		SLC7A6
KMT2D		CLDN12		KLF6		HMGA2		CLDN12		CLDN12
FXR1		USP8		CREBBP		EIF4G3		USP8		USP8
HMGA2		MTMR4		DDX3X		ADAM9		MTMR4		MTMR4
TAF15		SLC16A4		EIF4A2		PHOX2B		SLC16A4		SLC16A4
FZD4		AURKB		EN2		MTA1		AURKB		AURKB
HIST1H4A		MFHAS1		EPS8		SOCS5		MFHAS1		MFHAS1
DYRK2		SLC9A3R2		ETS1		KIAA0226		SLC9A3R2		SLC9A3R2
IRS4		HOMER2		FKBP1A		MATR3		HOMER2		HOMER2
KHSRP		RASAL2		FOS		PDIA6		RASAL2		RASAL2
PRKRA		ADAMTS1		KRAS		FAM3C		ADAMTS1		ADAMTS1
STC2		VPS4B		MDM4		ARID3B		VPS4B		VPS4B
DGAT1		TMEM59		MLLT6		FNDC3A		TMEM59		TMEM59
B4GALT3		PTGES		MN1		TNRC6B		PTGES		PTGES
B3GALT4		NCOR2		NARS		PLXND1		NCOR2		NCOR2
PABPC4		ZNF592		NDUFB5		ARL6IP1		ZNF592		ZNF592
TNFRSF10B		NUP93		2002-09-01		SYNE2		NUP93		NUP93
SPHK1		EDEM1		NOTCH2		SOGA2		EDEM1		EDEM1
SGPL1		ST18		NRAS		SIRT1		ST18		ST18
MTMR3		STARD8		UBL3		HEBP2		STARD8		STARD8
SLC7A6		RNF144A		MAPK1		C16orf72		RNF144A		RNF144A
CLDN12		MATR3		DNAJC3		ASCC1		MATR3		MATR3
USP8		DHX38		PTEN		GDAP2		DHX38		DHX38
MTMR4		IP6K1		PTK2		SPDL1		IP6K1		IP6K1
SLC16A4		KIAA0141		RNF6		LIN7C		KIAA0141		KIAA0141
AURKB		CEP170		RREB1		STK31		CEP170		CEP170
MFHAS1		UBAP2L		TWIST1		GPCPD1		UBAP2L		UBAP2L
SLC9A3R2		RBM8A		YY1		KCNQ5		RBM8A		RBM8A
HOMER2		THRAP3		ZNF711		TMPRSS4		THRAP3		THRAP3
RASAL2		HUWE1		ZNF99		ARID1B		HUWE1		HUWE1
ADAMTS1		RASGRP1		PTP4A1		SIPA1L2		RASGRP1		RASGRP1
VPS4B		SUGP2		CSDE1		SLC25A19		SUGP2		SUGP2
TMEM59		RGS19		HMGA2		MRPS14		RGS19		RGS19
PTGES		BCKDK		STX7		NOM1		BCKDK		BCKDK
NCOR2		SMYD5		EIF4G3		CENPO		SMYD5		SMYD5
ZNF592		PIAS3		ADAM9		ZNF703		PIAS3		PIAS3
NUP93		ARIH2		PHOX2B		NAA50		ARIH2		ARIH2
EDEM1		C1D		MTA1		REEP4		C1D		C1D
ST18		NEBL		SOCS5		ITCH		NEBL		NEBL
STARD8		RNASEH2A		KIAA0226		MED10		RNASEH2A		RNASEH2A
RNF144A		SMC2		MATR3		KIAA1804		SMC2		SMC2
MATR3		ARID3B		PDIA6		STX1B		ARID3B		ARID3B
DHX38		SPHAR		FAM13A		GBP4		SPHAR		SPHAR
IP6K1		KLF1		FAM3C		RAB3IP		KLF1		KLF1
KIAA0141		MAP3K2		ARID3B		INO80C		MAP3K2		MAP3K2
CEP170		NES		FNDC3A		NCOA7		NES		NES
UBAP2L		HBS1L		TNRC6B		PTPDC1		HBS1L		HBS1L
RBM8A		ZMYND11		PLXND1		SPTY2D1		ZMYND11		ZMYND11
THRAP3		EHD1		GPATCH8		TMEM167A		EHD1		EHD1
HUWE1		ILVBL		ARL6IP1		ZNF550		ILVBL		ILVBL
RASGRP1		ADRM1		SYNE2		FUT11		ADRM1		ADRM1
SUGP2		CPSF6		SOGA2		ADAMTS17		CPSF6		CPSF6
ABCC4		AKAP2		SIRT1		U2AF1L4		AKAP2		AKAP2
RGS19		MAN1B1		HEBP2		OTUD1		MAN1B1		MAN1B1
BCKDK		LYPLA2		C16orf72		LNX2		LYPLA2		LYPLA2
SMYD5		CASC3		ASCC1		CNEP1R1		CASC3		CASC3
PIAS3		IKZF3		GDAP2		ANKRD52		IKZF3		IKZF3
ARIH2		IKZF2		SPDL1		ATXN1L		IKZF2		IKZF2
C1D		R3HDM2		LIN7C		SHC4		R3HDM2		R3HDM2
NEBL		MON1B		STK31		EML6		MON1B		MON1B
RNASEH2A		BTBD3		GPCPD1		FKBP1C		BTBD3		BTBD3
SMC2		SPEN		KCNQ5		PXYLP1		SPEN		SPEN
ARID3B		GOLGA8A		TMPRSS4		ACVR1		GOLGA8A		GOLGA8A
SPHAR		PLXND1		ARID1B		ADARB2		PLXND1		PLXND1
KLF1		NUP205		SIPA1L2		PARP1		NUP205		NUP205
MAP3K2		GANAB		SLC25A19		ABCD2		GANAB		GANAB
NES		TBC1D1		MRPS14		XIAP		TBC1D1		TBC1D1
HBS1L		SIK2		PDF		ARHGAP1		SIK2		SIK2
ZMYND11		PDS5A		NOM1		ATP6V1B2		PDS5A		PDS5A
SEC24A		EXOC7		CENPO		ATP6V1C1		EXOC7		EXOC7
EHD1		FAM208A		ZNF703		BMP3		FAM208A		FAM208A
ILVBL		CRTC1		NAA50		BTG1		CRTC1		CRTC1
ADRM1		FRAT2		KLHL15		CALM2		FRAT2		FRAT2
CPSF6		DICER1		REEP4		CCNA2		DICER1		DICER1
AKAP2		RYBP		ITCH		CCND2		RYBP		RYBP
MAN1B1		TARDBP		MED10		CCT6A		TARDBP		TARDBP
LYPLA2		CBX7		KIAA1804		CFL2		CBX7		CBX7
Bak1		SRRM2		STX1B		CLCN3		SRRM2		SRRM2
Tef		NNT		GBP4		TPP1		NNT		NNT
CASC3		CARHSP1		RAB3IP		CCR6		CARHSP1		CARHSP1
IKZF3		HSPBP1		INO80C		SLC31A1		HSPBP1		HSPBP1
IKZF2		TMEM2		NCOA7		COX10		TMEM2		TMEM2
R3HDM2		BCL2L13		PTPDC1		DAD1		BCL2L13		BCL2L13
MON1B		LSM4		SPTY2D1		DAPK1		LSM4		LSM4
BTBD3		BACE2		TMEM167A		DYNC1LI2		BACE2		BACE2
SPEN		THUMPD3		ZNF550		DPYSL2		THUMPD3		THUMPD3
GOLGA8A		ZDHHC5		FUT11		EDN1		ZDHHC5		ZDHHC5
EMC1		ULK3		ADAMTS17		ESR1		ULK3		ULK3
TNRC6B		PABPC1		U2AF1L4		FKTN		PABPC1		PABPC1
PLXND1		GPR160		OTUD1		FLNC		GPR160		GPR160
NUP205		NPTN		LNX2		FRZB		NPTN		NPTN
GANAB		BBC3		CNEP1R1		G6PC		BBC3		BBC3
TBC1D1		DKK3		ANKRD52		GMFB		DKK3		DKK3
SIK2		NDOR1		ATXN1L		GRB10		NDOR1		NDOR1
PDS5A		RRP7A		SHC4		HADHB		RRP7A		RRP7A
EXOC7		TOR2A		EML6		HOXA5		TOR2A		TOR2A
FAM208A		NKIRAS2		FKBP1C		HOXB3		NKIRAS2		NKIRAS2
CRTC1		STRN3		SIGLEC14		HOXD11		STRN3		STRN3
FRAT2		PSAT1		PXYLP1		HPRT1		PSAT1		PSAT1
DICER1		MYEF2		ACVR1		HSPA8		MYEF2		MYEF2
RYBP		MRTO4		ADARB2		IRF1		MRTO4		MRTO4
TARDBP		PDZD11		PARP1		JARID2		PDZD11		PDZD11
CBX7		CD320		ABCD2		KCNB1		CD320		CD320
SRRM2		SIRT7		XIAP		KLRD1		SIRT7		SIRT7
NNT		KLF13		ARHGAP1		LIPA		KLF13		KLF13
CARHSP1		CHMP3		ATP6V1B2		SMAD4		CHMP3		CHMP3
HSPBP1		CD244		ATP6V1C1		MCC		CD244		CD244
TMEM2		LUC7L3		BMP3		MAP3K9		LUC7L3		LUC7L3
BCL2L13		ZFYVE1		BTG1		MOCS2		ZFYVE1		ZFYVE1
LSM4		PANK1		CALM2		MYH11		PANK1		PANK1
BACE2		PTOV1		CCNA2		NF2		PTOV1		PTOV1
THUMPD3		CHPF2		CCND2		NFE2L1		CHPF2		CHPF2
ZDHHC5		UGT2B28		CCT6A		NFIB		UGT2B28		UGT2B28
ZNF385A		HMGCLL1		CDK4		CNOT4		HMGCLL1		HMGCLL1
ULK3		MTRF1L		CFL2		OMD		MTRF1L		MTRF1L
TIMM10		MTMR12		CLCN3		OSBP		MTMR12		MTMR12
PABPC1		CCNJ		TPP1		PCSK6		CCNJ		CCNJ
GPR160		TET2		CCR6		PAFAH1B2		TET2		TET2
NPTN		BCOR		KLF6		PEX13		BCOR		BCOR
BBC3		NSUN2		SLC31A1		PIGA		NSUN2		NSUN2
DKK3		SEMA4C		COX10		POLR2A		SEMA4C		SEMA4C
NDOR1		C1orf109		DAD1		POLR2D		C1orf109		C1orf109
RRP7A		C17orf80		DAPK1		PPP1R7		C17orf80		C17orf80
TOR2A		UBR7		DYNC1LI2		PRKAA1		UBR7		UBR7
NKIRAS2		RFWD3		DPYSL2		PRKCSH		RFWD3		RFWD3
STRN3		LINS		EDN1		PRNP		LINS		LINS
PSAT1		UBA6		ESR1		PSMB5		UBA6		UBA6
MYEF2		THUMPD1		F2RL1		PTPN4		THUMPD1		THUMPD1
MRTO4		NDC1		ACSL4		PTPRG		NDC1		NDC1
PDZD11		WDR11		FKTN		RAG1		WDR11		WDR11
CD320		ZNF395		FLNC		RAN		ZNF395		ZNF395
SIRT7		PCDHGB2		FRZB		RFC2		PCDHGB2		PCDHGB2
KLF13		PCDHB10		G6PC		RFXAP		PCDHB10		PCDHB10
CHMP3		MEPCE		GMFB		RPL4		MEPCE		MEPCE
CD244		MMP26		GP2		RPS15A		MMP26		MMP26
LUC7L3		EIF5A2		GRB10		RPS27A		EIF5A2		EIF5A2
ZFYVE1		C15orf39		HADHB		CLIP1		C15orf39		C15orf39
PANK1		DHX33		HOXA5		MSMO1		DHX33		DHX33
PTOV1		SMYD2		HOXB3		SRSF2		SMYD2		SMYD2
CHPF2		STOX2		HOXD11		SNTB1		STOX2		STOX2
UGT2B28		PLXDC1		HPRT1		SNTB2		PLXDC1		PLXDC1
HMGCLL1		SMIM8		HSPA8		TROVE2		SMIM8		SMIM8
MTRF1L		PLEKHG5		IGF2R		SSTR2		PLEKHG5		PLEKHG5
MTMR12		TENM2		IGFBP5		TERF2		TENM2		TENM2
CCNJ		PPM1H		IRF1		THRA		PPM1H		PPM1H
TET2		AHRR		JARID2		TP53		AHRR		AHRR
BCOR		CGN		KCNB1		TRPC3		CGN		CGN
NSUN2		ZSWIM6		KLRD1		UBB		ZSWIM6		ZSWIM6
SEMA4C		CTDSP1		LDLR		UBE2D2		CTDSP1		CTDSP1
C1orf109		PCTP		LIPA		UBE2D3		PCTP		PCTP
C17orf80		FAM60A		SMAD4		UQCRB		FAM60A		FAM60A
UBR7		ACE2		MBNL1		ZNF12		ACE2		ACE2
RFWD3		HRH4		MCC		ZNF24		HRH4		HRH4
LINS		PERP		MAP3K9		ZNF154		PERP		PERP
UBA6		IKZF4		MOCS2		ZNF224		IKZF4		IKZF4
YOD1		UNKL		TRIM37		CUL3		UNKL		UNKL
THUMPD1		IPPK		MYH11		BHLHE40		IPPK		IPPK
NDC1		RMND5A		NARS		STX16		RMND5A		RMND5A
WDR11		DDX50		NF2		GALNT4		DDX50		DDX50
ZNF395		NUP37		NFE2L1		TNFRSF10B		NUP37		NUP37
PCDHGB2		DYNC2H1		NFIB		USP13		DYNC2H1		DYNC2H1
PCDHB10		SMC6		CNOT4		WASL		SMC6		SMC6
MEPCE		LIN28A		NPTX1		GPRC5A		LIN28A		LIN28A
MMP26		EHMT1		OMD		MAP7		EHMT1		EHMT1
EIF5A2		PIP4K2C		OSBP		ATP6V0D1		PIP4K2C		PIP4K2C
C15orf39		ESRP2		PCSK6		PRPF4		ESRP2		ESRP2
DHX33		MYO19		PAFAH1B2		DLG5		MYO19		MYO19
SMYD2		ABTB1		PEX13		RPS6KA5		ABTB1		ABTB1
STOX2		SH3BP5L		PIGA		S1PR2		SH3BP5L		SH3BP5L
PLXDC1		FBXO38		POLR2A		PPIG		FBXO38		FBXO38
SMIM8		CSRNP2		POLR2D		ZFYVE9		CSRNP2		CSRNP2
PLEKHG5		SPRTN		PPP1R7		QKI		SPRTN		SPRTN
TENM2		C2orf88		PRKAA1		SECISBP2L		C2orf88		C2orf88
PPM1H		EIF1AD		PRKCSH		MLEC		EIF1AD		EIF1AD
AHRR		TMEM101		MAPK1		CEP170		TMEM101		TMEM101
CGN		ACSS1		PRNP		KLHL21		ACSS1		ACSS1
ZSWIM6		PLEKHA8		PSMB5		NCAPD2		PLEKHA8		PLEKHA8
CTDSP1		MFSD9		PTPN4		MED12		MFSD9		MFSD9
PCTP		LTV1		PTPRG		TSPAN3		LTV1		LTV1
FAM60A		FBXL20		RAB5B		TSPAN1		FBXL20		FBXL20
ACE2		TNKS1BP1		RAG1		STX6		TNKS1BP1		TNKS1BP1
HRH4		LBX2		RAN		POP7		LBX2		LBX2
PERP		THAP3		RFC2		CDK2AP2		THAP3		THAP3
IKZF4		BMF		RFXAP		SF3A1		BMF		BMF
UNKL		STARD13		RPL4		DLC1		STARD13		STARD13
IPPK		DHX57		RPS15A		ZBTB18		DHX57		DHX57
RMND5A		FMNL3		RPS27A		SEC23B		FMNL3		FMNL3
WNK1		ATP6AP1L		CLIP1		CHERP		ATP6AP1L		ATP6AP1L
DDX50		TP53INP1		MSMO1		LEFTY1		TP53INP1		TP53INP1
NUP37		SLC35A4		SRSF2		SLC12A7		SLC35A4		SLC35A4
DYNC2H1		LACTB		SNTB1		BLCAP		LACTB		LACTB
SMC6		GPRIN1		SNTB2		KDELR1		GPRIN1		GPRIN1
LIN28A		CCDC124		SOX4		LILRA2		CCDC124		CCDC124
EHMT1		DRAM2		TROVE2		FGFR1OP		DRAM2		DRAM2
PIP4K2C		TRIM71		SSTR2		CHEK2		TRIM71		TRIM71
ESRP2		AGPAT6		TCF7L2		STK38		AGPAT6		AGPAT6
MYO19		FAM199X		TERF2		PPP6R1		FAM199X		FAM199X
ABTB1		SAMD10		TGFBR2		ENPP4		SAMD10		SAMD10
SH3BP5L		RIMS4		THRA		BTBD3		RIMS4		RIMS4
FBXO38		E2F7		TP53		MAPRE3		E2F7		E2F7
CSRNP2		CMTM4		TRPC3		HABP4		CMTM4		CMTM4
Lin28a		CBLN2		UBB		ELL2		CBLN2		CBLN2
SPRTN		LSM14B		UBE2D2		HMGXB3		LSM14B		LSM14B
C2orf88		C2orf15		UBE2D3		CNOT1		C2orf15		C2orf15
EIF1AD		FAM91A1		UQCRB		CDK19		FAM91A1		FAM91A1
TMEM101		ZNF483		YY1		SPG20		ZNF483		ZNF483
ACSS1		SLC35G1		ZNF711		POGZ		SLC35G1		SLC35G1
PLEKHA8		LONRF2		ZNF12		FBXO28		LONRF2		LONRF2
MFSD9		SPATA5		ZNF24		DTX4		SPATA5		SPATA5
LTV1		QSOX2		ZNF154		OTUD3		QSOX2		QSOX2
FBXL20		RHOV		ZNF224		CAMSAP2		RHOV		RHOV
TNKS1BP1		NBPF11		FZD6		POFUT2		NBPF11		NBPF11
LBX2		TMEM136		CUL3		ATMIN		TMEM136		TMEM136
THAP3		Prtg		BHLHE40		SATB2		Prtg		Prtg
BMF		TMEM9		STX16		DICER1		TMEM9		TMEM9
STARD13		PLA2G4F		GALNT4		ZFYVE26		PLA2G4F		PLA2G4F
DHX57		NEGR1		TNFRSF10B		SNAPIN		NEGR1		NEGR1
FMNL3		SEC14L3		USP13		UBBP4		SEC14L3		SEC14L3
ATP6AP1L		HID1		WASL		TMEM2		HID1		HID1
ASB16		CDRT4		GPRC5A		CBY1		CDRT4		CDRT4
TP53INP1		C19orf54		MAP7		SUN2		C19orf54		C19orf54
SLC35A4		PPP1R37		ATP6V0D1		DSTYK		PPP1R37		PPP1R37
LACTB		HKR1		PRPF4		CLIC4		HKR1		HKR1
GPRIN1		MMAB		DLG5		LTN1		MMAB		MMAB
CCDC124		KIF24		RPS6KA5		ARHGEF26		KIF24		KIF24
ANAPC16		GALNT18		S1PR2		HBP1		GALNT18		GALNT18
DRAM2		GJB7		PPIG		RNF11		GJB7		GJB7
TRIM71		LIN28B		ZFYVE9		SALL3		LIN28B		LIN28B
AGPAT6		FAM174B		QKI		GPR82		FAM174B		FAM174B
FAM199X		CENPP		SECISBP2L		TNRC6A		CENPP		CENPP
SAMD10		FAM19A1		MLEC		MYLIP		FAM19A1		FAM19A1
RIMS4		GOLGA8B		CEP170		TMOD3		GOLGA8B		GOLGA8B
E2F7		HIST2H2BF		FIG4		PURG		HIST2H2BF		HIST2H2BF
CMTM4		NRARP		KLHL21		NRBF2		NRARP		NRARP
CBLN2		ANKRD33B		NCAPD2		ZBTB7B		ANKRD33B		ANKRD33B
LSM14B		TIMM23		MED12		RDH11		TIMM23		TIMM23
C2orf15		ARHGAP1		TSPAN3		IER3IP1		ARHGAP1		ARHGAP1
FAM91A1		BMP3		TSPAN1		RLIM		BMP3		BMP3
ZNF483		CAV1		STX6		C3orf18		CAV1		CAV1
SLC35G1		RUNX2		POP7		ACP6		RUNX2		RUNX2
LONRF2		CDH1		CDK2AP2		PDZD11		CDH1		CDH1
SPATA5		CDK4		SF3A1		MRPL37		CDK4		CDK4
QSOX2		CDKN1B		DLC1		NIP7		CDKN1B		CDKN1B
RHOV		FOXN3		ZBTB18		ZNF107		FOXN3		FOXN3
NBPF11		EFNB1		SEC23B		CINP		EFNB1		EFNB1
TMEM136		GAS1		CHERP		CHIC1		GAS1		GAS1
Prtg		GMFB		TXNIP		BRWD1		GMFB		GMFB
TMEM9		GSK3B		LEFTY1		SLC38A2		GSK3B		GSK3B
PLA2G4F		HNF4A		SLC12A7		MED18		HNF4A		HNF4A
NEGR1		HSP90AA1		BLCAP		PIGG		HSP90AA1		HSP90AA1
SEC14L3		ITPR1		KDELR1		PXK		ITPR1		ITPR1
HID1		JARID2		SERINC3		RNF125		JARID2		JARID2
CDRT4		MAPT		PNRC1		AKIRIN2		MAPT		MAPT
C19orf54		MAZ		LILRA2		LRRC8D		MAZ		MAZ
PPP1R37		MDM4		FGFR1OP		RBM23		MDM4		MDM4
HKR1		MET		CHEK2		UBR7		MET		MET
MMAB		MKLN1		STK38		CEP55		MKLN1		MKLN1
KIF24		MUC5AC		PPP6R1		C11ORF57		MUC5AC		MUC5AC
GALNT18		MYB		ENPP4		PPP6R3		MYB		MYB
GJB7		MYC		BTBD3		SLC35E3		MYC		MYC
LIN28B		MYCN		MAPRE3		DEPDC1		MYCN		MYCN
FAM174B		NEUROD2		HABP4		CHD7		NEUROD2		NEUROD2
CENPP		CNOT4		ELL2		ATF7IP		CNOT4		CNOT4
FAM19A1		NOTCH1		HMGXB3		TMEM30A		NOTCH1		NOTCH1
GOLGA8B		NOTCH4		CNOT1		MBNL3		NOTCH4		NOTCH4
HIST2H2BF		PDGFRA		CDK19		ERBB2IP		PDGFRA		PDGFRA
NRARP		PDGFRB		SPG20		MFF		PDGFRB		PDGFRB
ANKRD33B		PODXL		TNRC6B		KIAA1191		PODXL		PODXL
TIMM23		MAP2K1		POGZ		ANKRD50		MAP2K1		MAP2K1
ARHGAP1		RARG		FBXO28		CYP20A1		RARG		RARG
BCL2		CCL22		DTX4		MAVS		CCL22		CCL22
BMP3		SRSF2		RPRD2		PDP2		SRSF2		SRSF2
CAV1		SLC4A2		OTUD3		TAOK1		SLC4A2		SLC4A2
RUNX2		SNAI1		CAMSAP2		BAHCC1		SNAI1		SNAI1
CDH1		SOX2		POFUT2		PHF12		SOX2		SOX2
CDK4		SPAM1		ATMIN		ZBTB4		SPAM1		SPAM1
CDK6		SSX5		SATB2		ZNF317		SSX5		SSX5
CDKN1B		SYT1		SIK3		ZNF529		SYT1		SYT1
FOXN3		TGFBR2		DICER1		RAP2C		TGFBR2		TGFBR2
E2F3		TSN		ZFYVE26		MID1IP1		TSN		TSN
EFNB1		ZRSR1		SNAPIN		RRAGD		ZRSR1		ZRSR1
GAS1		XBP1P1		UBBP4		ENPP5		XBP1P1		XBP1P1
GMFB		YY1		TMEM2		MRPS35		YY1		YY1
MKNK2		ZAP70		CBY1		FAM217B		ZAP70		ZAP70
GSK3B		FOSL1		SUN2		KIF13A		FOSL1		FOSL1
HMGB1		UBL4A		DSTYK		RFX7		UBL4A		UBL4A
HNF4A		DYRK3		CLIC4		WNK3		DYRK3		DYRK3
HOXA13		HIRIP3		LTN1		CAPRIN2		HIRIP3		HIRIP3
HSPA1B		NCOA1		ARHGEF26		GID4		NCOA1		NCOA1
HSP90AA1		CCNE2		HBP1		PRRG4		CCNE2		CCNE2
IL6R		SYNGR2		RNF11		GNPTAB		SYNGR2		SYNGR2
ITGB3		CYTH3		SNX5		NKAP		CYTH3		CYTH3
ITPR1		CTIF		SALL3		PLEKHF2		CTIF		CTIF
JARID2		RGP1		GPR82		VPS37B		RGP1		RGP1
SMAD4		ZNF623		TNRC6A		KLHL36		ZNF623		ZNF623
MAPT		UST		MYLIP		CSPP1		UST		UST
MAZ		VAV3		RACGAP1		ADM2		VAV3		VAV3
MDM4		FICD		TMOD3		PLEKHS1		FICD		FICD
MET		BAZ2A		PURG		CXorf21		BAZ2A		BAZ2A
MKLN1		PTENP1		NRBF2		C16ORF70		PTENP1		PTENP1
MUC5AC		DDX19B		ZBTB7B		TET1		DDX19B		DDX19B
MYB		CBX3		RDH11		PDRG1		CBX3		CBX3
MYC		ITGA11		IER3IP1		PLA2G12A		ITGA11		ITGA11
MYCN		COPZ1		RLIM		CDADC1		COPZ1		COPZ1
NEUROD2		CPEB3		CERCAM		PPP1R14C		CPEB3		CPEB3
CNOT4		MAST3		C3orf18		TMTC1		MAST3		MAST3
NOTCH1		PEG10		ACP6		RAB34		PEG10		PEG10
NOTCH4		SSBP2		PDZD11		KCTD10		SSBP2		SSBP2
PDGFRA		FAM127B		MRPL37		KREMEN1		FAM127B		FAM127B
PDGFRB		PHF19		NIP7		RPF2		PHF19		PHF19
PODXL		PLA2G2D		ZNF107		LZIC		PLA2G2D		PLA2G2D
MAP2K1		TNRC18P2		CINP		USP32		TNRC18P2		TNRC18P2
RARG		GIT1		RAB14		FAM73B		GIT1		GIT1
CCL22		IER5		CHIC1		MASTL		IER5		IER5
SRSF2		GALNT7		BRWD1		FAM83A		GALNT7		GALNT7
SHMT1		CLIC5		SLC38A2		ZIC5		CLIC5		CLIC5
SLC4A2		VEZT		RBM27		LMLN		VEZT		VEZT
SNAI1		SAR1A		TMCO1		KBTBD6		SAR1A		SAR1A
SOX2		TM9SF3		MED18		C16orf45		TM9SF3		TM9SF3
SPAM1		RRAGD		PIGG		STARD13		RRAGD		RRAGD
SSX5		MOAP1		PXK		BTF3L4		MOAP1		MOAP1
HSPA13		DDA1		RNF125		RFT1		DDA1		DDA1
SYT1		VPS37B		CDCA4		ASB16		VPS37B		VPS37B
TGFBR2		NANOG		AKIRIN2		FAM114A1		NANOG		NANOG
TSN		EDEM3		LRRC8D		FOXQ1		EDEM3		EDEM3
ZRSR1		ULBP2		RBM23		EGLN3		ULBP2		ULBP2
UNG		SLC35G2		UBR7		SLC46A1		SLC35G2		SLC35G2
XBP1P1		KIAA1715		CEP55		FLYWCH2		KIAA1715		KIAA1715
YY1		SESN2		C11ORF57		WDR31		SESN2		SESN2
ZAP70		ZNF644		PPP6R3		KCTD12		ZNF644		ZNF644
SHOC2		ZDHHC16		SLC35E3		NUS1		ZDHHC16		ZDHHC16
FOSL1		APOPT1		DEPDC1		COX20		APOPT1		APOPT1
KMT2D		FAM104A		CHD7		ZNF354B		FAM104A		FAM104A
UBL4A		PAPLN		ATF7IP		ANKRD9		PAPLN		PAPLN
DYRK3		ZNF551		TMEM30A		MRPL52		ZNF551		ZNF551
HIRIP3		RWDD2A		MBNL3		NIPA1		RWDD2A		RWDD2A
NCOA1		MBD6		ERBB2IP		DCUN1D3		MBD6		MBD6
CCNE2		VASN		MFF		CYB5D1		VASN		VASN
SYNGR2		EVI5L		KIAA1191		TRIM71		EVI5L		EVI5L
CYTH3		TMEM167A		ANKRD50		C4orf36		TMEM167A		TMEM167A
CTIF		VPS37D		CYP20A1		JMY		VPS37D		VPS37D
RGP1		IFNLR1		MAVS		MTPN		IFNLR1		IFNLR1
ZNF623		GPR156		PDP2		VPS37A		GPR156		GPR156
UST		TPCN2		TAOK1		NACC2		TPCN2		TPCN2
VAV3		MFSD8		BAHCC1		ROMO1		MFSD8		MFSD8
TXNIP		POTED		PHF12		SAMD8		POTED		POTED
FICD		ATXN1L		ZBTB4		PTGR2		ATXN1L		ATXN1L
BAZ2A		DNAAF3		ZNF317		RUNDC1		DNAAF3		DNAAF3
PTENP1		FAM73A		ZNF529		WIPF2		FAM73A		FAM73A
DDX19B		GXYLT2		RAP2C		ZNF417		GXYLT2		GXYLT2
CBX3		CDH2		MID1IP1		IL23R		CDH2		CDH2
ITGA11		SOX4		RRAGD		SIK1		SOX4		SOX4
COPZ1		CLDN1		ENPP5		DUSP18		CLDN1		CLDN1
CPEB3		PQLC2L		MRPS35		MB21D2		PQLC2L		PQLC2L
MAST3		ADAM10		FAM217B		THAP6		ADAM10		ADAM10
PEG10		AP1G1		KIF13A		SLC38A9		AP1G1		AP1G1
SATB2		APP		SMOC1		FAM120AOS		APP		APP
SF3B3		BCL6		ZMAT3		PRUNE2		BCL6		BCL6
SSBP2		ZFP36L2		NOM1		IFNLR1		ZFP36L2		ZFP36L2
BCL2L13		CFTR		NABP1		PAPD4		CFTR		CFTR
FAM127B		ERCC8		RFX7		ZNF800		ERCC8		ERCC8
PHF19		CLK3		WNK3		ZNF431		CLK3		CLK3
PLA2G2D		MAP3K8		CAPRIN2		SPTSSA		MAP3K8		MAP3K8
PABPC1		CPS1		GID4		IPMK		CPS1		CPS1
TNRC18P2		DAB2		PRRG4		LCLAT1		DAB2		DAB2
GIT1		EIF2S3		GNPTAB		ZNF620		EIF2S3		EIF2S3
IER5		EZH2		NKAP		RBM20		EZH2		EZH2
GALNT7		ACSL4		PLEKHF2		METTL2A		ACSL4		ACSL4
CLIC5		FGA		VPS37B		CCDC137		FGA		FGA
VEZT		FGB		KLHL36		ZNF678		FGB		FGB
SAR1A		FGF2		CSPP1		SMTNL2		FGF2		FGF2
TM9SF3		FGG		ADM2		RBM43		FGG		FGG
RRAGD		MLANA		PLEKHS1		C6orf120		MLANA		MLANA
AASDHPPT		MTOR		NAA50		CLEC12B		MTOR		MTOR
MOAP1		GRIK3		RAB11FIP1		ZNF805		GRIK3		GRIK3
GIGYF1		NR3C1		CXorf21		ZBTB8A		NR3C1		NR3C1
DDA1		HGF		C16ORF70		SFTPA1		HGF		HGF
VPS37B		HNRNPAB		KLHL15		SLC35E2B		HNRNPAB		HNRNPAB
NANOG		HNRNPF		TET1		PRR23A		HNRNPF		HNRNPF
EDEM3		HOXA10		PDRG1		ARL17B		HOXA10		HOXA10
ULBP2		TNPO1		PLA2G12A		POC1B-GALNT4		TNPO1		TNPO1
SLC35G2		LIFR		CDADC1				LIFR		LIFR
KIAA1715		MAP3K4		PPP1R14C				MAP3K4		MAP3K4
SESN2		MYO5A		TMTC1				MYO5A		MYO5A
ZNF644		NFE2L2		RAB34				NFE2L2		NFE2L2
ZDHHC16		PCCB		KCTD10				PCCB		PCCB
APOPT1		PIK3R1		KREMEN1				PIK3R1		PIK3R1
DCTN5		PLAG1		RPF2				PLAG1		PLAG1
FAM104A		PLS1		POLR1B				PLS1		PLS1
KBTBD6		PPIC		LZIC				PPIC		PPIC
PAPLN		PPP2R2A		MSANTD4				PPP2R2A		PPP2R2A
ZNF551		PPP6C		USP32				PPP6C		PPP6C
BMF		PTEN		FAM73B				PTEN		PTEN
RWDD2A		PTGS2		PPP1R15B				PTGS2		PTGS2
MBD6		PURB		MASTL				PURB		PURB
VASN		RPE		FAM83A				RPE		RPE
EVI5L		RREB1		ZIC5				RREB1		RREB1
UBXN2B		SLC7A2		TRIM4				SLC7A2		SLC7A2
TMEM167A		SPAG1		LMLN				SPAG1		SPAG1
VPS37D		ZEB1		KBTBD6				ZEB1		ZEB1
IFNLR1		TMBIM6		C16orf45				TMBIM6		TMBIM6
GPR156		TGFB1		STARD13				TGFB1		TGFB1
TPCN2		TGFBR3		BTF3L4				TGFBR3		TGFBR3
MFSD8		TLR2		ACBD5				TLR2		TLR2
POTED		TSPYL1		RFT1				TSPYL1		TSPYL1
ATXN1L		TTN		ASB16				TTN		TTN
DNAAF3		UBE2A		FAM114A1				UBE2A		UBE2A
FAM73A		WNT7A		MMGT1				WNT7A		WNT7A
C18orf32		WRN		ARHGAP12				WRN		WRN
GXYLT2		ZFX		FOXQ1				ZFX		ZFX
CDH2		ZNF207		EGLN3				ZNF207		ZNF207
SOX4		PTP4A1		MED8				PTP4A1		PTP4A1
CLDN1		PABPN1		SLC46A1				PABPN1		PABPN1
PQLC2L		ARID1A		FLYWCH2				ARID1A		ARID1A
DDIAS		HIST1H3B		WDR31				HIST1H3B		HIST1H3B
ADAM10		SMARCA5		KCTD12				SMARCA5		SMARCA5
AP1G1		STX16		NUS1				STX16		STX16
APP		CCNK		COX20				CCNK		CCNK
BCL6		SEMA5A		ZNF354B				SEMA5A		SEMA5A
ZFP36L2		TBX18		ANKRD9				TBX18		TBX18
CFTR		GPR50		MRPL52				GPR50		GPR50
ERCC8		TTC37		NIPA1				TTC37		TTC37
CLK3		BZW1		DCUN1D3				BZW1		BZW1
MAP3K8		MLEC		CYB5D1				MLEC		MLEC
COX10		TSC22D2		TRIM71				TSC22D2		TSC22D2
CPS1		SPATA2		C4orf36				SPATA2		SPATA2
DAB2		ZEB2		JMY				ZEB2		ZEB2
EIF2S3		ZC3H11A		MTPN				ZC3H11A		ZC3H11A
ETS1		BCL2L11		VPS37A				BCL2L11		BCL2L11
EZH2		APPBP2		NACC2				APPBP2		APPBP2
ACSL4		CCT2		ROMO1				CCT2		CCT2
FGA		STAMBP		SAMD8				STAMBP		STAMBP
FGB		DIDO1		PTGR2				DIDO1		DIDO1
FGF2		ADAMTS5		ODF4				ADAMTS5		ADAMTS5
FGG		FNDC3A		RUNDC1				FNDC3A		FNDC3A
MLANA		ELL2		WIPF2				ELL2		ELL2
MTOR		ANKRD12		ZNF417				ANKRD12		ANKRD12
GRIK3		BICD2		IL23R				BICD2		BICD2
NR3C1		PHF3		SIK1				PHF3		PHF3
HGF		MORC3		DUSP18				MORC3		MORC3
HNRNPAB		CADM1		MB21D2				CADM1		CADM1
HNRNPF		SLC39A6		THAP6				SLC39A6		SLC39A6
HOXA10		MOB4		SLC38A9				MOB4		MOB4
KPNA2		CLIC4		FAM120AOS				CLIC4		CLIC4
TNPO1		LSM14A		PRUNE2				LSM14A		LSM14A
LIFR		ZBTB20		IFNLR1				ZBTB20		ZBTB20
SMAD4		CHORDC1		PAPD4				CHORDC1		CHORDC1
MBNL1		NGFRAP1		ZNF800				NGFRAP1		NGFRAP1
MCL1		ANKRD11		ZNF431				ANKRD11		ANKRD11
MAP3K4		USP25		SPTSSA				USP25		USP25
MET		ITSN2		AGO3				ITSN2		ITSN2
MKLN1		TMED5		IPMK				TMED5		TMED5
MYCN		GOLGA7		LCLAT1				GOLGA7		GOLGA7
MYO5A		NT5C3A		ZNF620				NT5C3A		NT5C3A
NFE2L2		ZBTB7A		UBN2				ZBTB7A		ZBTB7A
NOTCH1		PEX5L		RBM20				PEX5L		PEX5L
PCCB		DYNC2LI1		EOGT				DYNC2LI1		DYNC2LI1
PIK3R1		SIX4		METTL2A				SIX4		SIX4
PLAG1		IL20RB		CCDC137				IL20RB		IL20RB
PLS1		DCUN1D1		ZNF678				DCUN1D1		DCUN1D1
POU2F1		NEURL1B		SMTNL2				NEURL1B		NEURL1B
PPIC		RNF111		RBM43				RNF111		RNF111
PPP2R2A		MFSD6		C6orf120				MFSD6		MFSD6
PPP6C		ZCCHC2		CLEC12B				ZCCHC2		ZCCHC2
PTEN		CMTM6		ZNF805				CMTM6		CMTM6
PTGS2		DNAJC28		ZBTB8A				DNAJC28		DNAJC28
PURB		OXR1		SFTPA1				OXR1		OXR1
RAC1		LRRC1		SLC35E2B				LRRC1		LRRC1
RORA		FBXW7		PRR23A				FBXW7		FBXW7
RPE		MAML3		ARL17B				MAML3		MAML3
RREB1		ATF7IP		POC1B-GALNT4				ATF7IP		ATF7IP
ATXN1		GNG12						GNG12		GNG12
SLC7A2		KCNQ5						KCNQ5		KCNQ5
SPAG1		NLN						NLN		NLN
HSPA13		ARID1B						ARID1B		ARID1B
ZEB1		KIAA1462						KIAA1462		KIAA1462
TMBIM6		RAP2C						RAP2C		RAP2C
TFAP4		ZNF350						ZNF350		ZNF350
NR2F2		FAM217B						FAM217B		FAM217B
TGFB1		CERK						CERK		CERK
TGFBR3		PLEKHA3						PLEKHA3		PLEKHA3
TLR2		CHAC1						CHAC1		CHAC1
TSPAN6		AKIRIN1						AKIRIN1		AKIRIN1
TSPYL1		C2orf44						C2orf44		C2orf44
TTN		COASY						COASY		COASY
UBE2A		LZIC						LZIC		LZIC
WNT7A		LMNB2						LMNB2		LMNB2
WRN		NACC1						NACC1		NACC1
ZFX		LYSMD3						LYSMD3		LYSMD3
ZNF207		NUS1						NUS1		NUS1
PTP4A1		RAB39B						RAB39B		RAB39B
BTG2		SFXN4						SFXN4		SFXN4
PABPN1		NAA30						NAA30		NAA30
ARID1A		JMY						JMY		JMY
FZD6		ZNF480						ZNF480		ZNF480
HIST1H3B		ZNF827						ZNF827		ZNF827
SMARCA5		ZNF645						ZNF645		ZNF645
STX16		FAM122B						FAM122B		FAM122B
CCNK		TMTC3						TMTC3		TMTC3
SGPL1		DENND5B						DENND5B		DENND5B
SEMA5A		AGO4						AGO4		AGO4
TBX18		TMEM192						TMEM192		TMEM192
GPR50		ARL5B						ARL5B		ARL5B
TTC37		MMS22L						MMS22L		MMS22L
BZW1		CNEP1R1						CNEP1R1		CNEP1R1
MLEC		SLC46A3						SLC46A3		SLC46A3
TSC22D2		RPL7L1						RPL7L1		RPL7L1
SPATA2		DCAF12L2						DCAF12L2		DCAF12L2
ZEB2		ZNF284						ZNF284		ZNF284
ZC3H11A		NANOGNB						NANOGNB		NANOGNB
RBM8A		TEX9						TEX9		TEX9
BCL2L11		ZNF749						ZNF749		ZNF749
APPBP2		FAM69A						FAM69A		FAM69A
CCT2		C1orf147						C1orf147		C1orf147
STAMBP		BCL2L2-PABPN1						BCL2L2-PABPN1		BCL2L2-PABPN1
LEFTY1		HSPE1-MOB4						HSPE1-MOB4		HSPE1-MOB4
DIDO1		NDUFC2-KCTD14						NDUFC2-KCTD14		NDUFC2-KCTD14
ADAMTS5								C11orf98		ABCF1
FNDC3A								ABCF1		ADCY9
ELL2								ADCY9		ADD2
ANKRD12								ADD2		AGTR1
BICD2								AGTR1		ANXA5
PHF3								ANXA5		CA8
MORC3								CA8		CHEK1
CADM1								CDK1		CHML
SLC39A6								CHEK1		KLF6
MOB4								CHML		CD55
CLIC4								KLF6		DGKG
LSM14A								CRK		DDX3X
ZBTB20								CD55		DUSP7
CHORDC1								DGKG		DUSP8
NGFRAP1								DDX3X		EIF2B1
TNRC18P2								DUSP7		ELF2
ANKRD11								DUSP8		ETS2
USP25								EIF2B1		ETV6
ITSN2								ELF2		FKBP1A
TMED5								ETS2		FOXL1
GOLGA7								ETV6		GDNF
NT5C3A								F2RL1		GRID1
ZBTB7A								ACSL4		GTF2A1
PEX5L								FKBP1A		GTF2B
DYNC2LI1								FOXL1		HIVEP1
SIX4								GDNF		HNRNPU
PANK1								GRID1		HOXA11
IL20RB								GSK3B		NDST1
DCUN1D1								GTF2A1		IFNAR1
NEURL1B								GTF2B		IGFBP1
RNF111								HIVEP1		ITPKB
MFSD6								HNRNPU		JAG2
ZCCHC2								HOXA11		LBR
INO80D								NDST1		LDHA
CMTM6								IFNAR1		LRP6
DNAJC28								IGFBP1		SMAD3
FKBP14								ITPKB		MCAM
OXR1								JAG2		DNAJB9
LRRC1								TNPO1		MLLT3
FBXW7								LBR		MSX2
YOD1								LDHA		MYBL1
MAML3								LDLR		MYBPC1
ATF7IP								LRP6		OCRL
GNG12								SMAD3		PIK3CG
KCNQ5								MCAM		PLAGL1
EIF5A2								DNAJB9		POU2F2
NLN								MDM2		PPP2R5E
ARID1B								MET		PRKCD
TAOK1								MLLT3		RAB3B
KIAA1462								MSX2		RANBP1
RAP2C								MYBL1		SC5D
ZNF350								MYBPC1		CXCL5
FAM217B								NTRK3		SLC8A1
CERK								OCRL		SNRPD3
WNK1								PIK3CG		SNX2
PLEKHA3								PLAGL1		SOD2
CHAC1								POU2F1		SP1
AKIRIN1								POU2F2		SRP72
SLC35F5								PPP2R5E		SYP
C2orf44								PRKCD		TFDP1
COASY								RAB3B		TGIF1
LZIC								RANBP1		THBS1
LCOR								REST		TPD52
LMNB2								RREB1		VEGFA
NACC1								SC5D		XRCC3
LYSMD3								CXCL5		YWHAZ
NUS1								SLC7A2		MAP3K12
RAB39B								SLC8A1		ZXDA
ARAP2								SNRPD3		CSDE1
SFXN4								SNX2		PDHX
NAA30								SOD2		MFAP5
JMY								SP1		NRIP1
ZNF480								SRP72		STX7
ZNF827								HSPA13		RECK
ZNF645								SYP		CUL2
FAM122B								TFDP1		KLF7
TMTC3								TGIF1		TNFSF9
DENND5B								THBS1		TRIP10
TOR1AIP2								TPD52		KIF3B
ZNF800								TRAF6		ARHGAP29
AGO4								VEGFA		SLC25A27
TMEM192								XRCC3		ATP6V1G1
ARL5B								YWHAZ		ZNF516
MMS22L								MAP3K12		USP6NL
UBN2								ZXDA		LAPTM4A
CNEP1R1								CSDE1		PHACTR2
SLC46A3								FZD5		MBNL2
RPL7L1								PDHX		RBM7
DCAF12L2								MFAP5		ZNF267
ATXN1L								NRIP1		ZER1
ZNF284								HIST1H3B		NUP50
NANOGNB								STX7		ZNF275
TEX9								RECK		TCERG1
ZNF749								CUL2		COPS8
FAM69A								KHSRP		HNRNPA0
SAMD12								KLF7		BTG3
C1orf147								TNFSF9		DDX52
BCL2L2-PABPN1								TRIP10		TPPP
HSPE1-MOB4								KIF3B		DUSP10
NDUFC2-KCTD14								ARHGAP29		XPOT
								SLC25A27		ZFP30
								ATP6V1G1		ZNF507
								ZNF516		PLEKHA6
								USP6NL		ZHX3
								LAPTM4A		ZNF609
								PHACTR2		PRRC2C
								HUWE1		TRIM2
								MBNL2		LARP1
								RBM7		SIK3
								ZNF267		PRKD3
								ZER1		OSBP2
								NUP50		ZNF318
								ZNF275		SLC24A2
								TCERG1		POT1
								COPS8		SENP3
								HNRNPA0		FBXL3
								BTG3		RGS17
								DDX52		SULT1B1
								TPPP		CLEC2D
								DUSP10		C6orf48
								XPOT		GLRX2
								ZFP30		APIP
								ZNF507		CERCAM
								PLEKHA6		HSPA14
								ZHX3		TRIAP1
								ZNF609		TRMT112
								PRRC2C		RSF1
								TRIM2		XRN1
								LARP1		TMCO1
								SIK3		RSBN1
								SLC7A11		ZNHIT6
								PRKD3		LEPROT
								OSBP2		ZRANB1
								ZNF318		BNC2
								SLC24A2		ACER3
								SLC39A6		KLHL9
								MGAT4C		AJAP1
								POT1		EMC7
								ZBTB20		PMEPA1
								SENP3		CABP4
								FBXL3		CNOT6
								RGS17		ZNF608
								SNX5		NUFIP2
								SULT1B1		ZNF319
								TNRC18P2		DDX55
								CLEC2D		MIER1
								USP25		CYP4F11
								C6orf48		BACH2
								GLRX2		HHIP
								APIP		DCLRE1C
								CERCAM		MEAF6
								HSPA14		NABP1
								ZBTB7A		ARSJ
								TRIAP1		ZFAND1
								TRMT112		ZNF556
								RSF1		KLHL15
								SIX4		TTYH3
								XRN1		APOL6
								TMCO1		KIAA1109
								RSBN1		POLR1B
								ZNHIT6		PHF6
								LEPROT		ZBED3
								ZRANB1		HPS3
								BNC2		PPP1R15B
								BCOR		SCIN
								ACER3		TRIM4
								KLHL9		MCFD2
								AJAP1		MMGT1
								EMC7		CCDC38
								TM9SF3		MSI2
								PMEPA1		UHMK1
								STOX2		SGPP2
								CABP4		CPEB2
								CNOT6		GRPEL2
								ZNF608		AMER1
								NUFIP2		TRPM6
								ZNF319		C18orf25
								DDX55		RC3H1
								MIER1		EXOC8
								CYP4F11		CKAP2L
								CREBZF		ITPRIPL1
								BACH2		KLHL23
								PAPD5		CCDC80
								HHIP		ITPRIPL2
								DCLRE1C		FAM76A
								MEAF6		MPEG1
								NABP1		DOK6
								PLEKHA3		LRRC63
								C1orf50		VGLL2
								ARSJ		PRR14L
								ZFAND1		GPATCH11
								ZNF556		SVIP
								C4orf29		EOGT
								RAB11FIP1		ZNF850
								KLHL15		GPR141
								TTYH3		RPSAP58
								APOL6		C16orf52
								KIAA1109		PHF24
								POLR1B		TIGAR
								PHF6		ARFGEF3
								ZBED3		PRR29
								HPS3		SDHAF4
								PPP1R15B		ADCY5
								SCIN		ADCYAP1R1
								TRIM4		ADORA3
								ZNF551		AK2
								MCFD2		ARHGAP6
								HAUS8		ARSE
								MMGT1		ASGR1
								LYSMD3		SERPINC1
								CCDC38		ZFHX3
								MSI2		BCL7A
								UHMK1		BID
								SGPP2		BMPR1A
								CPEB2		MYRF
								GRPEL2		CACNA1C
								AMER1		CAMK2G
								TRPM6		CD44
								C18orf25		CDH4
								RC3H1		CDH8
								EXOC8		CCR5
								CKAP2L		CPT1B
								ITPRIPL1		ATF6B
								KLHL23		DDIT3
								CCDC80		DHODH
								ITPRIPL2		DYRK1A
								AGO3		EPHA4
								FAM76A		ETV3
								MPEG1		FOXC1
								DOK6		GALNT1
								LRRC63		GLP1R
								VGLL2		GP2
								PRR14L		HARS
								CADM2		HLA-DRB1
								GPATCH11		HLA-DRB5
								SVIP		HLCS
								SLC46A3		HMX1
								EOGT		HNRNPA2B1
								RGMB		HOXC8
								ZNF850		HTR1F
								GPR141		IGF2R
								RPSAP58		IGFBP5
								LIN28B		IL11
								ANKRD33B		KCNMA1
								C16orf52		LIPC
								PHF24		LSAMP
								TIGAR		M6PR
								ARFGEF3		CAPRIN1
								PRR29		SMAD6
								SDHAF4		MAFG
								ADCY5		MAGEB4
								ADCYAP1R1		MDFI
								ADORA3		MMP9
								AK2		ALDH6A1
								ARHGAP6		MUC4
								ARSE		NFATC1
								ASGR1		NPTX1
								SERPINC1		PDE3A
								ZFHX3		PHKG1
								BCL2		PLCG1
								BCL7A		SERPINF2
								BID		POU3F2
								BMPR1A		PPP1CC
								MYRF		PPP3R1
								CACNA1C		PRLR
								CAMK2G		RAB5B
								CD28		DPF2
								CD44		RORB
								CDH4		RRM2
								CDH5		ATXN7
								CDH8		SHOX2
								CCR5		SLC1A1
								CPT1B		SNAI2
								ATF6B		SOS2
								DDIT3		SSRP1
								DHODH		TCF7L2
								DYRK1A		TCF12
								EPHA4		UFD1L
								ETF1		VASP
								ETV3		ZNF22
								FOXC1		PRDM2
								GALNT1		DPF3
								GLP1R		GAN
								GP2		MKKS
								HARS		FZD8
								HLA-DRB1		SPOP
								HLA-DRB5		SLC43A1
								HLCS		DENR
								HMX1		CDC23
								HNRNPA2B1		HRK
								HOXC8		WISP1
								HTR1F		ALDH1A2
								IGF2R		AP1S2
								IGFBP5		CCRL2
								IL11		SLC16A5
								ITPR1		SYNGR1
								KCNMA1		TIAF1
								LIPC		ZBTB22
								LSAMP		GTF3C3
								M6PR		SLC22A6
								CAPRIN1		CREB5
								SMAD6		SH3PXD2A
								MAFG		HDAC9
								MAGEB4		KNTC1
								MBNL1		NUAK1
								MDFI		TECPR2
								MMP9		G3BP2
								ALDH6A1		SH2B3
								MUC4		FEM1B
								NFATC1		INADL
								NOTCH1		DCAF7
								NPTX1		NFAT5
								PDE3A		POP4
								PHKG1		RPP40
								PLAG1		WDR3
								PLCG1		RAB10
								SERPINF2		SERINC3
								POU3F2		SLC27A2
								PPP1CC		TLK2
								PPP3R1		NUPL2
								MAP2K1		PTPRT
								PRLR		AKAP13
								RAB5B		PADI2
								DPF2		GPR45
								RORB		VASH1
								RRM2		CLUAP1
								ATXN1		ZBTB43
								ATXN7		FSTL4
								SHOX2		MRPS27
								SLC1A1		IQCE
								SNAI2		DNAJC16
								SOS2		ANGPTL2
								SOX4		BRD4
								SPIB		SEZ6L
								SSRP1		CDC42EP4
								TCF7L2		TMEFF2
								TCF12		DNAJB5
								TGFB1		SEC31B
								TGFBR2		NGDN
								UFD1L		TOR1AIP1
								VASP		AFF4
								ZNF22		AGO2
								PRDM2		BBS9
								DPF3		RACGAP1
								GAN		HCFC2
								MKKS		PRICKLE4
								FZD8		A1CF
								SPOP		AMOTL2
								SLC43A1		SNX9
								DENR		UBE2J1
								STC2		ANKFY1
								CDC23		RAB14
								HRK		RBM27
								WISP1		CCDC93
								ALDH1A2		FNBP1L
								SGPL1		CHCHD3
								AP1S2		2001-03-01
								CCRL2		TTC38
								SLC16A5		ZWILCH
								SYNGR1		RNMTL1
								TIAF1		SLC38A7
								ZBTB22		ELP2
								GTF3C3		SYNJ2BP
								SLC22A6		SLC39A9
								CREB5		STRBP
								SH3PXD2A		PI4K2A
								BZW1		ASIC4
								HDAC9		GALNT10
								KNTC1		ENAH
								TSC22D2		WWC3
								ZNF623		C21orf62
								NUAK1		ARNTL2
								TECPR2		C12orf5
								G3BP2		VN1R1
								SH2B3		KIAA1244
								FEM1B		AS3MT
								INADL		MTA3
								DCAF7		SRGAP1
								VAV3		ZNF398
								TXNIP		CACHD1
								NFAT5		SEMA4G
								POP4		LY6G6D
								RPP40		MESDC1
								SRCAP		CACNG8
								WDR3		BCAN
								RAB10		SH2D4A
								SERINC3		BLOC1S5
								PNRC1		SMOC1
								SLC27A2		LRRC4
								TLK2		PDF
								NUPL2		MRPS15
								PTPRT		SOWAHC
								NUDT3		ZNF747
								AKAP13		ELOVL6
								AKAP2		ZNF576
								PADI2		NOX5
								GPR45		CEP97
								IKZF2		STEAP4
								VASH1		ZYG11B
								CLUAP1		GTDC1
								ZBTB43		ZNF385D
								FSTL4		MCTP1
								MRPS27		FBXO31
								IQCE		RNF122
								DNAJC16		TM4SF20
								ANGPTL2		TMEM156
								BRD4		WWC2
								SEZ6L		FCRL4
								CDC42EP4		SPNS1
								TMEFF2		RBM48
								DNAJB5		DNAJC30
								SEC31B		RAB11FIP4
								NGDN		FAXC
								TOR1AIP1		IL1F10
								CHORDC1		FAM167B
								AFF4		SAMD1
								AGO2		AP5B1
								BBS9		ELMSAN1
								RACGAP1		CHRDL1
								HCFC2		MEX3A
								PRICKLE4		MYOCD
								A1CF		SYAP1
								AMOTL2		ABCC12
								SNX9		MED8
								UBE2J1		FAM83F
								ANKFY1		XKR4
								RAB14		ZNF689
								RBM27		CLNK
								UGT2B28		AGAP1
								CCDC93		C11orf74
								FNBP1L		C17orf64
								CHCHD3		CCDC43
								2001-03-01		SLC43A2
								TTC38		EID2B
								ZWILCH		KLHL40
								RNMTL1		XRRA1
								SLC38A7		ODF4
								ELP2		KCTD11
								SYNJ2BP		SYT6
								SLC39A9		PHF13
								STRBP		ZNF362
								PI4K2A		C1orf64
								ASIC4		TTC39B
								GALNT10		TMTC2
								ENAH		PAQR7
								WWC3		MIER3
								C21orf62		ZNF48
								ARNTL2		SLC39A11
								C12orf5		UNC13D
								VN1R1		LRRC55
								KIAA1244		ZCCHC24
								RAB22A		OPN5
								AS3MT		KIAA1324L
								MTA3		ZDHHC20
								SRGAP1		LY6G6F
								SORCS2		B4GALNT3
								ZNF398		NUDT7
								KIAA1462		KANSL1
								CACHD1		HCAR2
								SEMA4G		ANKRD45
								LY6G6D		PRSS38
								MESDC1		MYLK4
								CACNG8		ZSCAN22
								BCAN		PLCXD3
								SH2D4A		SFT2D2
								BLOC1S5		ZKSCAN4
								SMOC1		TBPL2
								LRRC4		SAMD5
								PDF		ONECUT3
								MRPS15		MYO18A
								SOWAHC		C4orf3
								ZNF747		ZNF705A
								ELOVL6		PALM2-AKAP2
								ZNF576		LURAP1
								NOX5		KIAA0754
								CEP97		C6orf132
								STEAP4		TMEM236
								ZYG11B		ZBTB8B
								GTDC1		CTSV
								ZNF385D		ADGRL1
								MCTP1		LINC01551
								FBXO31		ATP5G3
								RNF122		DST
								TM4SF20		COL12A1
								TMEM156		CSNK1G3
								WWC2		VCAN
								SH3BP5L		CTSL2
								FCRL4		CYB561
								SPNS1		EN2
								RBM48		SLC29A1
								CHCHD5		ESD
								DNAJC30		FCGR2A
								RAB11FIP4		XRCC6
								FAXC		HMGB3
								IL1F10		HSPA5
								FAM167B		IFRD1
								SAMD1		RBPJ
								AP5B1		LFNG
								ELMSAN1		LRP1
								CHRDL1		SMAD7
								ATP6AP1L		CD46
								MEX3A		MT1E
								MYOCD		TRIM37
								SYAP1		PLAGL2
								ABCC12		PPM1A
								MED8		PRKCI
								FAM83F		PTMA
								XKR4		RPL15
								ZNF689		RPL18
								ABHD15		SLC22A3
								CLNK		SNRPB2
								ARAP2		SYPL1
								AGAP1		MAP3K7
								C11orf74		TPM3
								C17orf64		TUBB2A
								CCDC43		WNT5A
								SLC43A2		ZNF223
								EID2B		SLC25A12
								KLHL40		FIG4
								ADAT2		SLC35E2
								XRRA1		HNRNPDL
								ODF4		AKT3
								KCTD11		FAM13A
								SYT6		YWHAQ
								PHF13		RAB32
								ZNF362		PRDM4
								C1orf64		POU6F2
								TTC39B		ATG14
								TMTC2		DIP2C
								PAQR7		GPATCH8
								MIER3		PPIP5K2
								ZNF48		KLHL18
								SLC39A11		ARL2BP
								UNC13D		GABARAPL1
								LRRC55		ARIH1
								ZCCHC24		HIGD1A
								OPN5		DISC1
								KIAA1324L		ZNF691
								ZDHHC20		CRIM1
								LY6G6F		ANKMY1
								B4GALNT3		ZDHHC3
								NUDT7		RNF138
								KANSL1		ZFR
								HCAR2		NLK
								ANKRD45		RAB23
								PRSS38		USP53
								MYLK4		MPHOSPH8
								ZSCAN22		PHIP
								PLCXD3		CDCA4
								IRF2BP2		SETD5
								SFT2D2		CDV3
								ZKSCAN4		PEX26
								TBPL2		CTTNBP2NL
								SAMD5		CDC42SE2
								ONECUT3		TWSG1
								MYO18A		PLEKHA1
								C4orf3		DHX35
								ZNF705A		CLSPN
								PALM2-AKAP2		MAGEF1
								LURAP1		MTMR14
								KIAA0754		RAPH1
								LINC00598		GRAMD3
								C6orf132		PDCL3
								TMEM236		GCC1
								ZBTB8B		ATP13A3
								MICA		MANEA
								CTSV		C1orf115
								ADGRL1		ZFHX4
								LINC01551		ZFP91
								ATP5G3		USP48
								CCND1		MSANTD4
								DST		CBX2
								CDK4		ZCCHC3
								COL12A1		ZNF622
								CSNK1G3		ACBD5
								VCAN		SLFN11
								CTSL2		ARHGAP12
								CYB561		WDFY2
								EN2		PDZD8
								SLC29A1		FAM83C
								ESD		LSM11
								FCGR2A		AMOTL1
								FGF2		ZNF367
								XRCC6		SLC16A9
								HMGB3		MKX
								HSPA1B		GPR137C
								HSPA5		YIPF6
								IFRD1		ZNF704
								RBPJ		TLCD2
								LFNG		SIGLEC14
								LRP1		PPARGC1A
								SMAD7		PRDX5
								CD46		BCCIP
								MT1E		CNOT6L
								TRIM37		EDNRA
								PLAGL2		KCNAB1
								PPM1A		STRN
								PPP2CA		TGOLN2
								PRKCI		ADD1
								PTMA		AMPD3
								RPL15		ATM
								RPL18		CLTC
								SLC22A3		COL5A1
								SNRPB2		EPS8
								SYPL1		FOS
								MAP3K7		MLLT6
								TPM3		MN1
								TUBB2A		NARS
								WEE1		NDUFB5
								WNT5A		2002-09-01
								ZNF223		NOTCH2
								FXR1		NRAS
								FZD6		UBL3
								SLC25A12		MAPK1
								ZEB2		DNAJC3
								FIG4		PTK2
								SLC35E2		RNF6
								USP15		ZNF711
								HNRNPDL		ZNF99
								AKT3		EIF4G3
								FAM13A		ADAM9
								YWHAQ		PHOX2B
								RAB32		MTA1
								PRDM4		KIAA0226
								POU6F2		PDIA6
								ATG14		FAM3C
								DIP2C		ARL6IP1
								GPATCH8		SYNE2
								RPRD2		SOGA2
								PPIP5K2		SIRT1
								KLHL18		HEBP2
								ARL2BP		C16orf72
								GABARAPL1		ASCC1
								ARIH1		GDAP2
								HIGD1A		SPDL1
								PLA2G2D		LIN7C
								BRPF3		STK31
								DISC1		GPCPD1
								PSAT1		TMPRSS4
								ZNF691		SLC25A19
								CRIM1		MRPS14
								ANKMY1		NOM1
								ZDHHC3		CENPO
								RNF138		ZNF703
								PEX5L		NAA50
								ZFR		REEP4
								NLK		ITCH
								RAB23		MED10
								USP53		KIAA1804
								MPHOSPH8		STX1B
								TRIM44		GBP4
								PHIP		RAB3IP
								CDCA4		INO80C
								SETD5		NCOA7
								CDV3		SPTY2D1
								PEX26		ZNF550
								CTTNBP2NL		FUT11
								CDC42SE2		ADAMTS17
								TWSG1		U2AF1L4
								PLEKHA1		OTUD1
								DHX35		LNX2
								CLSPN		ANKRD52
								MAGEF1		SHC4
								ZMAT3		EML6
								MTMR14		FKBP1C
								RAPH1		ACVR1
								GRAMD3		ADARB2
								PDCL3		ABCD2
								GCC1		ATP6V1B2
								ATP13A3		CALM2
								MANEA		CCNA2
								C1orf115		CCT6A
								ZFHX4		CFL2
								PIP4K2C		TPP1
								ZFP91		CCR6
								SPRTN		SLC31A1
								USP48		DAPK1
								MSANTD4		DYNC1LI2
								CBX2		EDN1
								ZCCHC3		FKTN
								ZNF622		FLNC
								ACBD5		FRZB
								SLFN11		G6PC
								ARHGAP12		GRB10
								WDFY2		HOXA5
								PDZD8		HOXD11
								FAM83C		HPRT1
								LSM11		HSPA8
								AMOTL1		IRF1
								SPRED1		KCNB1
								UBXN2A		KLRD1
								AGO4		MCC
								ZNF367		MAP3K9
								SLC16A9		MOCS2
								UBN2		MYH11
								NEGR1		NF2
								MKX		NFE2L1
								GPR137C		OMD
								RPL7L1		OSBP
								YIPF6		PCSK6
								ZNF704		PAFAH1B2
								TLCD2		PEX13
								SIGLEC14		POLR2A
								PPARGC1A		POLR2D
								PRDX5		PPP1R7
								BCCIP		PRKAA1
								CNOT6L		PRKCSH
								EDNRA		PRNP
								KCNAB1		PSMB5
								STRN		PTPN4
								TGOLN2		PTPRG
								ADD1		RAG1
								AMPD3		RAN
								ATM		RFC2
								BACH1		RFXAP
								CLTC		RPL4
								COL5A1		RPS15A
								CREBBP		RPS27A
								EIF4A2		CLIP1
								EPS8		SNTB1
								ETS1		TROVE2
								FOS		SSTR2
								KRAS		TERF2
								MDM4		THRA
								MLLT6		TRPC3
								MN1		UBB
								NARS		UBE2D2
								NDUFB5		UBE2D3
								2002-09-01		UQCRB
								NOTCH2		ZNF24
								NRAS		ZNF154
								UBL3		ZNF224
								MAPK1		BHLHE40
								DNAJC3		GALNT4
								PTEN		USP13
								PTK2		WASL
								RNF6		GPRC5A
								TWIST1		MAP7
								YY1		ATP6V0D1
								ZNF711		DLG5
								ZNF99		RPS6KA5
[truncated: 381 more rows]

## Sheet: Target_file
Unique up target	Response		Uniq Down Target	Response		Uniq Combined up and Down	Response UP	Response Down
NOCT	Up		C11orf98	Down		NOCT	Up	#N/A
TKFC	Up		ABCF1	Down		TKFC	Up	#N/A
CUL1	Up		ADCY9	Down		CUL1	Up	#N/A
POMT2	Up		ADD2	Down		POMT2	Up	#N/A
C21orf62-AS1	Up		AGTR1	Down		C21orf62-AS1	Up	#N/A
CEP126	Up		ANXA5	Down		CEP126	Up	#N/A
IFT22	Up		CA8	Down		IFT22	Up	#N/A
COA7	Up		CDK1	Down		COA7	Up	#N/A
MRPL57	Up		CHEK1	Down		MRPL57	Up	#N/A
RITA1	Up		CHML	Down		RITA1	Up	#N/A
FAAP24	Up		KLF6	Down		FAAP24	Up	#N/A
PXYLP1	Up		CRK	Down		PXYLP1	Up	Down
DDIAS	Up		CD55	Down		DDIAS	Up	#N/A
C11orf98	Up		DGKG	Down		C11orf98	Up	Down
ACOX1	Up		DDX3X	Down		ACOX1	Up	#N/A
PARP1	Up		DUSP7	Down		PARP1	Up	Down
APOH	Up		DUSP8	Down		APOH	Up	#N/A
RHOC	Up		EIF2B1	Down		RHOC	Up	#N/A
ATIC	Up		ELF2	Down		ATIC	Up	#N/A
ATP1B3	Up		ETS2	Down		ATP1B3	Up	#N/A
ATP6V1C1	Up		ETV6	Down		ATP6V1C1	Up	Down
BACH1	Up		F2RL1	Down		BACH1	Up	Down
CCND1	Up		ACSL4	Down		CCND1	Up	Down
BCL2L2	Up		FKBP1A	Down		BCL2L2	Up	#N/A
BMP8B	Up		FOXL1	Down		BMP8B	Up	#N/A
BTG1	Up		GDNF	Down		BTG1	Up	Down
CAPZA2	Up		GRID1	Down		CAPZA2	Up	#N/A
CCND2	Up		GSK3B	Down		CCND2	Up	Down
CD28	Up		GTF2A1	Down		CD28	Up	Down
CLCN3	Up		GTF2B	Down		CLCN3	Up	Down
COX6B1	Up		HIVEP1	Down		COX6B1	Up	#N/A
COX10	Up		HNRNPU	Down		COX10	Up	Down
CPT1A	Up		HOXA11	Down		CPT1A	Up	#N/A
CREB1	Up		NDST1	Down		CREB1	Up	#N/A
CRK	Up		IFNAR1	Down		CRK	Up	Down
CSNK1A1	Up		IGFBP1	Down		CSNK1A1	Up	#N/A
CYB5A	Up		ITPKB	Down		CYB5A	Up	#N/A
DAD1	Up		JAG2	Down		DAD1	Up	Down
DPYSL2	Up		TNPO1	Down		DPYSL2	Up	Down
DUSP2	Up		LBR	Down		DUSP2	Up	#N/A
EIF2S1	Up		LDHA	Down		EIF2S1	Up	#N/A
EPHA2	Up		LDLR	Down		EPHA2	Up	#N/A
ELAVL2	Up		LRP6	Down		ELAVL2	Up	#N/A
ELK4	Up		SMAD3	Down		ELK4	Up	#N/A
MARK2	Up		MCAM	Down		MARK2	Up	#N/A
NR2F6	Up		DNAJB9	Down		NR2F6	Up	#N/A
ESR1	Up		MDM2	Down		ESR1	Up	Down
ESR2	Up		MET	Down		ESR2	Up	#N/A
F2RL1	Up		MLLT3	Down		F2RL1	Up	Down
FANCA	Up		MSX2	Down		FANCA	Up	#N/A
FGF7	Up		MYBL1	Down		FGF7	Up	#N/A
GABPB1	Up		MYBPC1	Down		GABPB1	Up	#N/A
GALNT3	Up		NTRK3	Down		GALNT3	Up	#N/A
GATA6	Up		OCRL	Down		GATA6	Up	#N/A
GLO1	Up		PIK3CG	Down		GLO1	Up	#N/A
GOLGA2	Up		PLAGL1	Down		GOLGA2	Up	#N/A
MKNK2	Up		POU2F1	Down		MKNK2	Up	#N/A
GTF2H3	Up		POU2F2	Down		GTF2H3	Up	#N/A
HADHB	Up		PPP2R5E	Down		HADHB	Up	Down
HAS2	Up		PRKCD	Down		HAS2	Up	#N/A
HAS3	Up		RAB3B	Down		HAS3	Up	#N/A
HIP1	Up		RANBP1	Down		HIP1	Up	#N/A
HIVEP2	Up		REST	Down		HIVEP2	Up	#N/A
HMGB1	Up		RREB1	Down		HMGB1	Up	#N/A
HOXB3	Up		SC5D	Down		HOXB3	Up	Down
IFNAR2	Up		CXCL5	Down		IFNAR2	Up	#N/A
IGF1R	Up		SLC7A2	Down		IGF1R	Up	#N/A
FOXK2	Up		SLC8A1	Down		FOXK2	Up	#N/A
IPP	Up		SNRPD3	Down		IPP	Up	#N/A
IRF2	Up		SNX2	Down		IRF2	Up	#N/A
ITGA2	Up		SOD2	Down		ITGA2	Up	#N/A
KCNA7	Up		SP1	Down		KCNA7	Up	#N/A
KCND3	Up		SRP72	Down		KCND3	Up	#N/A
KCNJ8	Up		HSPA13	Down		KCNJ8	Up	#N/A
KCNMB1	Up		SYP	Down		KCNMB1	Up	#N/A
KPNA2	Up		TFDP1	Down		KPNA2	Up	#N/A
LDLR	Up		TGIF1	Down		LDLR	Up	Down
ABLIM1	Up		THBS1	Down		ABLIM1	Up	#N/A
MAP1B	Up		TPD52	Down		MAP1B	Up	#N/A
MBNL1	Up		TRAF6	Down		MBNL1	Up	Down
MCM7	Up		VEGFA	Down		MCM7	Up	#N/A
MFAP2	Up		XRCC3	Down		MFAP2	Up	#N/A
MSH3	Up		YWHAZ	Down		MSH3	Up	#N/A
MYO1F	Up		MAP3K12	Down		MYO1F	Up	#N/A
MYH9	Up		ZXDA	Down		MYH9	Up	#N/A
MYO1D	Up		CSDE1	Down		MYO1D	Up	#N/A
NFIB	Up		FZD5	Down		NFIB	Up	Down
DDR2	Up		PDHX	Down		DDR2	Up	#N/A
PAK2	Up		MFAP5	Down		PAK2	Up	#N/A
PDE4C	Up		NRIP1	Down		PDE4C	Up	#N/A
PDHB	Up		HIST1H3B	Down		PDHB	Up	#N/A
PDPK1	Up		STX7	Down		PDPK1	Up	#N/A
PER1	Up		RECK	Down		PER1	Up	#N/A
PFKP	Up		CUL2	Down		PFKP	Up	#N/A
PIGA	Up		KHSRP	Down		PIGA	Up	Down
POU2F1	Up		KLF7	Down		POU2F1	Up	Down
PRIM1	Up		TNFSF9	Down		PRIM1	Up	#N/A
PRKACB	Up		TRIP10	Down		PRKACB	Up	#N/A
PTGIS	Up		KIF3B	Down		PTGIS	Up	#N/A
QSOX1	Up		ARHGAP29	Down		QSOX1	Up	#N/A
RANGAP1	Up		SLC25A27	Down		RANGAP1	Up	#N/A
RBBP6	Up		ATP6V1G1	Down		RBBP6	Up	#N/A
REST	Up		ZNF516	Down		REST	Up	Down
RTN2	Up		USP6NL	Down		RTN2	Up	#N/A
CCL5	Up		LAPTM4A	Down		CCL5	Up	#N/A
SLC1A5	Up		PHACTR2	Down		SLC1A5	Up	#N/A
SLC6A4	Up		HUWE1	Down		SLC6A4	Up	#N/A
SPIB	Up		MBNL2	Down		SPIB	Up	Down
HSPA13	Up		RBM7	Down		HSPA13	Up	Down
STX4	Up		ZNF267	Down		STX4	Up	#N/A
ADAM17	Up		ZER1	Down		ADAM17	Up	#N/A
TCEB1	Up		NUP50	Down		TCEB1	Up	#N/A
TFAP4	Up		ZNF275	Down		TFAP4	Up	#N/A
NR2F2	Up		TCERG1	Down		NR2F2	Up	#N/A
TSPAN6	Up		COPS8	Down		TSPAN6	Up	#N/A
GPR137B	Up		HNRNPA0	Down		GPR137B	Up	#N/A
NR2C2	Up		BTG3	Down		NR2C2	Up	#N/A
TXK	Up		DDX52	Down		TXK	Up	#N/A
UBE2V2	Up		TPPP	Down		UBE2V2	Up	#N/A
WEE1	Up		DUSP10	Down		WEE1	Up	Down
ZNF7	Up		XPOT	Down		ZNF7	Up	#N/A
ZNF12	Up		ZFP30	Down		ZNF12	Up	Down
ZNF174	Up		ZNF507	Down		ZNF174	Up	#N/A
CCDC6	Up		PLEKHA6	Down		CCDC6	Up	#N/A
SERF1A	Up		ZHX3	Down		SERF1A	Up	#N/A
FZD6	Up		ZNF609	Down		FZD6	Up	Down
FZD9	Up		PRRC2C	Down		FZD9	Up	#N/A
HIST1H2BG	Up		TRIM2	Down		HIST1H2BG	Up	#N/A
ULK1	Up		LARP1	Down		ULK1	Up	#N/A
CUL3	Up		SIK3	Down		CUL3	Up	Down
MAPKAPK5	Up		SLC7A11	Down		MAPKAPK5	Up	#N/A
DEGS1	Up		PRKD3	Down		DEGS1	Up	#N/A
TNFRSF10B	Up		OSBP2	Down		TNFRSF10B	Up	Down
EIF2B2	Up		ZNF318	Down		EIF2B2	Up	#N/A
HIST1H2BJ	Up		SLC24A2	Down		HIST1H2BJ	Up	#N/A
F2RL3	Up		SLC39A6	Down		F2RL3	Up	#N/A
TM4SF5	Up		MGAT4C	Down		TM4SF5	Up	#N/A
RPL14	Up		POT1	Down		RPL14	Up	#N/A
PRPF4	Up		ZBTB20	Down		PRPF4	Up	Down
ATG12	Up		SENP3	Down		ATG12	Up	#N/A
SLC28A1	Up		FBXL3	Down		SLC28A1	Up	#N/A
LPAR2	Up		RGS17	Down		LPAR2	Up	#N/A
ZBED1	Up		SNX5	Down		ZBED1	Up	#N/A
ZNF264	Up		SULT1B1	Down		ZNF264	Up	#N/A
KCNK6	Up		TNRC18P2	Down		KCNK6	Up	#N/A
MED17	Up		CLEC2D	Down		MED17	Up	#N/A
SH3BP5	Up		USP25	Down		SH3BP5	Up	#N/A
ENTPD4	Up		C6orf48	Down		ENTPD4	Up	#N/A
SOCS5	Up		GLRX2	Down		SOCS5	Up	Down
CEP104	Up		APIP	Down		CEP104	Up	#N/A
KIAA0513	Up		CERCAM	Down		KIAA0513	Up	#N/A
DLGAP5	Up		HSPA14	Down		DLGAP5	Up	#N/A
DAZAP2	Up		ZBTB7A	Down		DAZAP2	Up	#N/A
MELK	Up		TRIAP1	Down		MELK	Up	#N/A
KLHL21	Up		TRMT112	Down		KLHL21	Up	Down
RABGAP1L	Up		RSF1	Down		RABGAP1L	Up	#N/A
HS3ST1	Up		SIX4	Down		HS3ST1	Up	#N/A
USP15	Up		XRN1	Down		USP15	Up	Down
NR1D2	Up		TMCO1	Down		NR1D2	Up	#N/A
ZBTB33	Up		RSBN1	Down		ZBTB33	Up	#N/A
MED16	Up		ZNHIT6	Down		MED16	Up	#N/A
ABI2	Up		LEPROT	Down		ABI2	Up	#N/A
SERF2	Up		ZRANB1	Down		SERF2	Up	#N/A
NME6	Up		BNC2	Down		NME6	Up	#N/A
GDF11	Up		BCOR	Down		GDF11	Up	#N/A
HNRNPR	Up		ACER3	Down		HNRNPR	Up	#N/A
CDIPT	Up		KLHL9	Down		CDIPT	Up	#N/A
TIMM17A	Up		AJAP1	Down		TIMM17A	Up	#N/A
N4BP2L2	Up		EMC7	Down		N4BP2L2	Up	#N/A
ZBTB18	Up		TM9SF3	Down		ZBTB18	Up	Down
SEC23B	Up		PMEPA1	Down		SEC23B	Up	Down
POLR3F	Up		STOX2	Down		POLR3F	Up	#N/A
TXNIP	Up		CABP4	Down		TXNIP	Up	Down
LEFTY1	Up		CNOT6	Down		LEFTY1	Up	Down
DCTN6	Up		ZNF608	Down		DCTN6	Up	#N/A
GNB5	Up		NUFIP2	Down		GNB5	Up	#N/A
TRAF3IP2	Up		ZNF319	Down		TRAF3IP2	Up	#N/A
SRCAP	Up		DDX55	Down		SRCAP	Up	Down
BLCAP	Up		MIER1	Down		BLCAP	Up	Down
PNRC1	Up		CYP4F11	Down		PNRC1	Up	Down
LIAS	Up		CREBZF	Down		LIAS	Up	#N/A
TRIOBP	Up		BACH2	Down		TRIOBP	Up	#N/A
DNAJB4	Up		PAPD5	Down		DNAJB4	Up	#N/A
POLR3A	Up		HHIP	Down		POLR3A	Up	#N/A
NUDT3	Up		DCLRE1C	Down		NUDT3	Up	Down
HSPA4L	Up		MEAF6	Down		HSPA4L	Up	#N/A
UBOX5	Up		NABP1	Down		UBOX5	Up	#N/A
MSRB2	Up		PLEKHA3	Down		MSRB2	Up	#N/A
HABP4	Up		C1orf50	Down		HABP4	Up	Down
EMC1	Up		ARSJ	Down		EMC1	Up	#N/A
AVL9	Up		ZFAND1	Down		AVL9	Up	#N/A
TNRC6B	Up		ZNF556	Down		TNRC6B	Up	Down
FBXL7	Up		C4orf29	Down		FBXL7	Up	#N/A
RPRD2	Up		RAB11FIP1	Down		RPRD2	Up	Down
WWC1	Up		KLHL15	Down		WWC1	Up	#N/A
SATB2	Up		TTYH3	Down		SATB2	Up	Down
MAN2B2	Up		APOL6	Down		MAN2B2	Up	#N/A
PSD3	Up		KIAA1109	Down		PSD3	Up	#N/A
SF3B3	Up		POLR1B	Down		SF3B3	Up	#N/A
ICMT	Up		PHF6	Down		ICMT	Up	#N/A
CBX5	Up		ZBED3	Down		CBX5	Up	#N/A
ZFYVE26	Up		HPS3	Down		ZFYVE26	Up	Down
TTC9	Up		PPP1R15B	Down		TTC9	Up	#N/A
SUZ12	Up		SCIN	Down		SUZ12	Up	#N/A
ACOT9	Up		TRIM4	Down		ACOT9	Up	#N/A
SLC7A11	Up		ZNF551	Down		SLC7A11	Up	Down
BHMT2	Up		MCFD2	Down		BHMT2	Up	#N/A
HYPK	Up		HAUS8	Down		HYPK	Up	#N/A
FBXL2	Up		MMGT1	Down		FBXL2	Up	#N/A
IFFO1	Up		LYSMD3	Down		IFFO1	Up	#N/A
ZNF385A	Up		CCDC38	Down		ZNF385A	Up	#N/A
KBTBD2	Up		MSI2	Down		KBTBD2	Up	#N/A
WSB1	Up		UHMK1	Down		WSB1	Up	#N/A
TIMM10	Up		SGPP2	Down		TIMM10	Up	#N/A
BSCL2	Up		CPEB2	Down		BSCL2	Up	#N/A
SNX5	Up		GRPEL2	Down		SNX5	Up	Down
MORC1	Up		AMER1	Down		MORC1	Up	#N/A
RNF115	Up		TRPM6	Down		RNF115	Up	#N/A
LSM3	Up		C18orf25	Down		LSM3	Up	#N/A
CRCP	Up		RC3H1	Down		CRCP	Up	#N/A
APEX2	Up		EXOC8	Down		APEX2	Up	#N/A
POLM	Up		CKAP2L	Down		POLM	Up	#N/A
CECR2	Up		ITPRIPL1	Down		CECR2	Up	#N/A
OSTM1	Up		KLHL23	Down		OSTM1	Up	#N/A
C11orf54	Up		CCDC80	Down		C11orf54	Up	#N/A
SPCS1	Up		ITPRIPL2	Down		SPCS1	Up	#N/A
ATAD2	Up		AGO3	Down		ATAD2	Up	#N/A
TMOD3	Up		FAM76A	Down		TMOD3	Up	Down
MINK1	Up		MPEG1	Down		MINK1	Up	#N/A
SLC35C2	Up		DOK6	Down		SLC35C2	Up	#N/A
SH3GLB1	Up		LRRC63	Down		SH3GLB1	Up	#N/A
APH1A	Up		VGLL2	Down		APH1A	Up	#N/A
SAR1B	Up		PRR14L	Down		SAR1B	Up	#N/A
IRAK4	Up		CADM2	Down		IRAK4	Up	#N/A
KLF3	Up		GPATCH11	Down		KLF3	Up	#N/A
TLR7	Up		SVIP	Down		TLR7	Up	#N/A
ERGIC2	Up		SLC46A3	Down		ERGIC2	Up	#N/A
SUCO	Up		EOGT	Down		SUCO	Up	#N/A
LIMA1	Up		RGMB	Down		LIMA1	Up	#N/A
LGSN	Up		ZNF850	Down		LGSN	Up	#N/A
CMPK1	Up		GPR141	Down		CMPK1	Up	#N/A
ARID4B	Up		RPSAP58	Down		ARID4B	Up	#N/A
FXYD5	Up		LIN28B	Down		FXYD5	Up	#N/A
CYCS	Up		ANKRD33B	Down		CYCS	Up	#N/A
DNAJC10	Up		C16orf52	Down		DNAJC10	Up	#N/A
SGTB	Up		PHF24	Down		SGTB	Up	#N/A
MED18	Up		TIGAR	Down		MED18	Up	Down
DPP8	Up		ARFGEF3	Down		DPP8	Up	#N/A
INO80D	Up		PRR29	Down		INO80D	Up	#N/A
OCIAD1	Up		SDHAF4	Down		OCIAD1	Up	#N/A
GEMIN8	Up		ADCY5	Down		GEMIN8	Up	#N/A
SLC35F6	Up		ADCYAP1R1	Down		SLC35F6	Up	#N/A
RMND1	Up		ADORA3	Down		RMND1	Up	#N/A
C14orf119	Up		AK2	Down		C14orf119	Up	#N/A
FKBP14	Up		ARHGAP6	Down		FKBP14	Up	#N/A
C9orf40	Up		ARSE	Down		C9orf40	Up	#N/A
C14orf105	Up		ASGR1	Down		C14orf105	Up	#N/A
KIAA1551	Up		SERPINC1	Down		KIAA1551	Up	#N/A
ZNF532	Up		ZFHX3	Down		ZNF532	Up	#N/A
SBNO1	Up		BCL2	Down		SBNO1	Up	#N/A
TMEM19	Up		BCL7A	Down		TMEM19	Up	#N/A
TMEM100	Up		BID	Down		TMEM100	Up	#N/A
VPS53	Up		BMPR1A	Down		VPS53	Up	#N/A
RBM41	Up		MYRF	Down		RBM41	Up	#N/A
RFK	Up		CACNA1C	Down		RFK	Up	#N/A
YOD1	Up		CAMK2G	Down		YOD1	Up	#N/A
ETNK1	Up		CD28	Down		ETNK1	Up	#N/A
FEM1A	Up		CD44	Down		FEM1A	Up	#N/A
BCAS4	Up		CDH4	Down		BCAS4	Up	#N/A
TMEM127	Up		CDH5	Down		TMEM127	Up	#N/A
ZNF446	Up		CDH8	Down		ZNF446	Up	#N/A
MFN1	Up		CCR5	Down		MFN1	Up	#N/A
IPO9	Up		CPT1B	Down		IPO9	Up	#N/A
TSR1	Up		ATF6B	Down		TSR1	Up	#N/A
CEP72	Up		DDIT3	Down		CEP72	Up	#N/A
LRIF1	Up		DHODH	Down		LRIF1	Up	#N/A
MBNL3	Up		DYRK1A	Down		MBNL3	Up	Down
FOXJ2	Up		EPHA4	Down		FOXJ2	Up	#N/A
PARD3	Up		ETF1	Down		PARD3	Up	#N/A
FEM1C	Up		ETV3	Down		FEM1C	Up	#N/A
ZNFX1	Up		FOXC1	Down		ZNFX1	Up	#N/A
RAB22A	Up		GALNT1	Down		RAB22A	Up	Down
SERINC1	Up		GLP1R	Down		SERINC1	Up	#N/A
SORCS2	Up		GP2	Down		SORCS2	Up	Down
TAOK1	Up		HARS	Down		TAOK1	Up	Down
SLAIN2	Up		HLA-DRB1	Down		SLAIN2	Up	#N/A
ZNF317	Up		HLA-DRB5	Down		ZNF317	Up	Down
FAM160B1	Up		HLCS	Down		FAM160B1	Up	#N/A
SUGP1	Up		HMX1	Down		SUGP1	Up	#N/A
GATAD1	Up		HNRNPA2B1	Down		GATAD1	Up	#N/A
LY6G5B	Up		HOXC8	Down		LY6G5B	Up	#N/A
SLC22A23	Up		HTR1F	Down		SLC22A23	Up	#N/A
MCUR1	Up		IGF2R	Down		MCUR1	Up	#N/A
KIF13A	Up		IGFBP5	Down		KIF13A	Up	Down
ABCG8	Up		IL11	Down		ABCG8	Up	#N/A
PAPD5	Up		ITPR1	Down		PAPD5	Up	Down
ZMAT3	Up		KCNMA1	Down		ZMAT3	Up	Down
MPP5	Up		LIPC	Down		MPP5	Up	#N/A
GIGYF1	Up		LSAMP	Down		GIGYF1	Up	#N/A
C11orf1	Up		M6PR	Down		C11orf1	Up	#N/A
EXO5	Up		CAPRIN1	Down		EXO5	Up	#N/A
CAPRIN2	Up		SMAD6	Down		CAPRIN2	Up	Down
MTMR9	Up		MAFG	Down		MTMR9	Up	#N/A
TMEM38A	Up		MAGEB4	Down		TMEM38A	Up	#N/A
PRRG4	Up		MBNL1	Down		PRRG4	Up	Down
C1orf50	Up		MDFI	Down		C1orf50	Up	Down
ZNF426	Up		MMP9	Down		ZNF426	Up	#N/A
HMBOX1	Up		ALDH6A1	Down		HMBOX1	Up	#N/A
NOL9	Up		MUC4	Down		NOL9	Up	#N/A
CLIP4	Up		NFATC1	Down		CLIP4	Up	#N/A
ZNF665	Up		NOTCH1	Down		ZNF665	Up	#N/A
C12orf49	Up		NPTX1	Down		C12orf49	Up	#N/A
AGMAT	Up		PDE3A	Down		AGMAT	Up	#N/A
METTL8	Up		PHKG1	Down		METTL8	Up	#N/A
TNIP3	Up		PLAG1	Down		TNIP3	Up	#N/A
SYNPO2L	Up		PLCG1	Down		SYNPO2L	Up	#N/A
DNAJB14	Up		SERPINF2	Down		DNAJB14	Up	#N/A
PCNXL2	Up		POU3F2	Down		PCNXL2	Up	#N/A
FOXRED2	Up		PPP1CC	Down		FOXRED2	Up	#N/A
GPR157	Up		PPP3R1	Down		GPR157	Up	#N/A
C4orf29	Up		MAP2K1	Down		C4orf29	Up	Down
TMEM134	Up		PRLR	Down		TMEM134	Up	#N/A
RNF34	Up		RAB5B	Down		RNF34	Up	#N/A
RAB11FIP1	Up		DPF2	Down		RAB11FIP1	Up	Down
ORAI2	Up		RORB	Down		ORAI2	Up	#N/A
SLC35F5	Up		RRM2	Down		SLC35F5	Up	#N/A
TNKS2	Up		ATXN1	Down		TNKS2	Up	#N/A
PLA2G12A	Up		ATXN7	Down		PLA2G12A	Up	Down
FAHD1	Up		SHOX2	Down		FAHD1	Up	#N/A
DNAL1	Up		SLC1A1	Down		DNAL1	Up	#N/A
CRISPLD2	Up		SNAI2	Down		CRISPLD2	Up	#N/A
MIXL1	Up		SOS2	Down		MIXL1	Up	#N/A
KREMEN1	Up		SOX4	Down		KREMEN1	Up	Down
QRFPR	Up		SPIB	Down		QRFPR	Up	#N/A
GTF2IRD2	Up		SSRP1	Down		GTF2IRD2	Up	#N/A
CHCHD5	Up		TCF7L2	Down		CHCHD5	Up	Down
YIPF4	Up		TCF12	Down		YIPF4	Up	#N/A
SLC25A33	Up		TGFB1	Down		SLC25A33	Up	#N/A
FAM213A	Up		TGFBR2	Down		FAM213A	Up	#N/A
GINS4	Up		UFD1L	Down		GINS4	Up	#N/A
DDI2	Up		VASP	Down		DDI2	Up	#N/A
HOOK3	Up		ZNF22	Down		HOOK3	Up	#N/A
DCTN5	Up		PRDM2	Down		DCTN5	Up	#N/A
KIAA1841	Up		DPF3	Down		KIAA1841	Up	#N/A
MYPN	Up		GAN	Down		MYPN	Up	#N/A
ZNF347	Up		MKKS	Down		ZNF347	Up	#N/A
PIGO	Up		FZD8	Down		PIGO	Up	#N/A
ZNF514	Up		SPOP	Down		ZNF514	Up	#N/A
MFSD2A	Up		SLC43A1	Down		MFSD2A	Up	#N/A
FAM73B	Up		DENR	Down		FAM73B	Up	Down
MASTL	Up		STC2	Down		MASTL	Up	Down
WDR73	Up		CDC23	Down		WDR73	Up	#N/A
UNK	Up		HRK	Down		UNK	Up	#N/A
FHDC1	Up		WISP1	Down		FHDC1	Up	#N/A
KBTBD6	Up		ALDH1A2	Down		KBTBD6	Up	Down
EFCAB11	Up		SGPL1	Down		EFCAB11	Up	#N/A
C5orf30	Up		AP1S2	Down		C5orf30	Up	#N/A
COX19	Up		CCRL2	Down		COX19	Up	#N/A
ZNF682	Up		SLC16A5	Down		ZNF682	Up	#N/A
CDKN2AIPNL	Up		SYNGR1	Down		CDKN2AIPNL	Up	#N/A
C19orf40	Up		TIAF1	Down		C19orf40	Up	#N/A
C12orf65	Up		ZBTB22	Down		C12orf65	Up	#N/A
LIN52	Up		GTF3C3	Down		LIN52	Up	#N/A
MYLK3	Up		SLC22A6	Down		MYLK3	Up	#N/A
ASB16	Up		CREB5	Down		ASB16	Up	Down
FAM114A1	Up		SH3PXD2A	Down		FAM114A1	Up	Down
HAUS8	Up		BZW1	Down		HAUS8	Up	Down
ZNF554	Up		HDAC9	Down		ZNF554	Up	#N/A
RAB42	Up		KNTC1	Down		RAB42	Up	#N/A
DIS3L	Up		TSC22D2	Down		DIS3L	Up	#N/A
ABHD15	Up		ZNF623	Down		ABHD15	Up	Down
SNAP47	Up		NUAK1	Down		SNAP47	Up	#N/A
THEM4	Up		TECPR2	Down		THEM4	Up	#N/A
ISCA2	Up		G3BP2	Down		ISCA2	Up	#N/A
C15orf40	Up		SH2B3	Down		C15orf40	Up	#N/A
TNFAIP8L1	Up		FEM1B	Down		TNFAIP8L1	Up	#N/A
CCSAP	Up		INADL	Down		CCSAP	Up	#N/A
RNF19B	Up		DCAF7	Down		RNF19B	Up	#N/A
ICA1L	Up		VAV3	Down		ICA1L	Up	#N/A
GRK7	Up		TXNIP	Down		GRK7	Up	#N/A
ADAT2	Up		NFAT5	Down		ADAT2	Up	Down
PTPDC1	Up		POP4	Down		PTPDC1	Up	Down
BRI3BP	Up		RPP40	Down		BRI3BP	Up	#N/A
SAMD8	Up		SRCAP	Down		SAMD8	Up	Down
ZNF785	Up		WDR3	Down		ZNF785	Up	#N/A
ZNF578	Up		RAB10	Down		ZNF578	Up	#N/A
MANEAL	Up		SERINC3	Down		MANEAL	Up	#N/A
SIK1	Up		PNRC1	Down		SIK1	Up	Down
GPR155	Up		SLC27A2	Down		GPR155	Up	#N/A
CREBRF	Up		TLK2	Down		CREBRF	Up	#N/A
CNKSR3	Up		NUPL2	Down		CNKSR3	Up	#N/A
CXorf38	Up		PTPRT	Down		CXorf38	Up	#N/A
SPRED1	Up		NUDT3	Down		SPRED1	Up	Down
UBXN2A	Up		AKAP13	Down		UBXN2A	Up	Down
FAM9C	Up		AKAP2	Down		FAM9C	Up	#N/A
AGO3	Up		PADI2	Down		AGO3	Up	Down
LDHD	Up		GPR45	Down		LDHD	Up	#N/A
CCDC125	Up		IKZF2	Down		CCDC125	Up	#N/A
RASGEF1A	Up		VASH1	Down		RASGEF1A	Up	#N/A
KIF6	Up		CLUAP1	Down		KIF6	Up	#N/A
FOXK1	Up		ZBTB43	Down		FOXK1	Up	#N/A
RNASEH1	Up		FSTL4	Down		RNASEH1	Up	#N/A
LCLAT1	Up		MRPS27	Down		LCLAT1	Up	Down
CADM2	Up		IQCE	Down		CADM2	Up	Down
UBN2	Up		DNAJC16	Down		UBN2	Up	Down
ANKS4B	Up		ANGPTL2	Down		ANKS4B	Up	#N/A
NEK8	Up		BRD4	Down		NEK8	Up	#N/A
PTRF	Up		SEZ6L	Down		PTRF	Up	#N/A
FAM102B	Up		CDC42EP4	Down		FAM102B	Up	#N/A
GPRIN3	Up		TMEFF2	Down		GPRIN3	Up	#N/A
ARL10	Up		DNAJB5	Down		ARL10	Up	#N/A
ZNF454	Up		SEC31B	Down		ZNF454	Up	#N/A
RGMB	Up		NGDN	Down		RGMB	Up	Down
NHSL2	Up		TOR1AIP1	Down		NHSL2	Up	#N/A
STAC2	Up		CHORDC1	Down		STAC2	Up	#N/A
WDR53	Up		AFF4	Down		WDR53	Up	#N/A
DNAJB13	Up		AGO2	Down		DNAJB13	Up	#N/A
DRAXIN	Up		BBS9	Down		DRAXIN	Up	#N/A
FAM89A	Up		RACGAP1	Down		FAM89A	Up	#N/A
GTF2IRD2B	Up		HCFC2	Down		GTF2IRD2B	Up	#N/A
NUGGC	Up		PRICKLE4	Down		NUGGC	Up	#N/A
RBM12B	Up		A1CF	Down		RBM12B	Up	#N/A
ZNF805	Up		AMOTL2	Down		ZNF805	Up	Down
LRRD1	Up		SNX9	Down		LRRD1	Up	#N/A
SAMD12	Up		UBE2J1	Down		SAMD12	Up	#N/A
ZBTB34	Up		ANKFY1	Down		ZBTB34	Up	#N/A
ZYG11A	Up		RAB14	Down		ZYG11A	Up	#N/A
C18orf32	Up		RBM27	Down		C18orf32	Up	#N/A
GDF5OS	Up		UGT2B28	Down		GDF5OS	Up	#N/A
LINC00598	Up		CCDC93	Down		LINC00598	Up	Down
GTF2H2C	Up		FNBP1L	Down		GTF2H2C	Up	#N/A
SERF1B	Up		CHCHD3	Down		SERF1B	Up	#N/A
CCDC30	Up		2001-03-01	Down		CCDC30	Up	#N/A
MICA	Up		TTC38	Down		MICA	Up	Down
RPL17-C18orf32	Up		ZWILCH	Down		RPL17-C18orf32	Up	#N/A
PENK	Up		RNMTL1	Down		PENK	Up	#N/A
ACP1	Up		SLC38A7	Down		ACP1	Up	#N/A
ACVR2B	Up		ELP2	Down		ACVR2B	Up	#N/A
ADH1B	Up		SYNJ2BP	Down		ADH1B	Up	#N/A
BMI1	Up		SLC39A9	Down		BMI1	Up	#N/A
COX6A1	Up		STRBP	Down		COX6A1	Up	#N/A
CSTF2	Up		PI4K2A	Down		CSTF2	Up	#N/A
DLX2	Up		ASIC4	Down		DLX2	Up	#N/A
DSG2	Up		GALNT10	Down		DSG2	Up	#N/A
DUSP6	Up		ENAH	Down		DUSP6	Up	#N/A
EIF4A2	Up		WWC3	Down		EIF4A2	Up	Down
MSH6	Up		C21orf62	Down		MSH6	Up	#N/A
HMGB2	Up		ARNTL2	Down		HMGB2	Up	#N/A
INSIG1	Up		C12orf5	Down		INSIG1	Up	#N/A
ITGA3	Up		VN1R1	Down		ITGA3	Up	#N/A
MDM2	Up		KIAA1244	Down		MDM2	Up	Down
MID1	Up		RAB22A	Down		MID1	Up	#N/A
PPP1R10	Up		AS3MT	Down		PPP1R10	Up	#N/A
PRKCB	Up		MTA3	Down		PRKCB	Up	#N/A
PURA	Up		SRGAP1	Down		PURA	Up	#N/A
RAC1	Up		SORCS2	Down		RAC1	Up	#N/A
REL	Up		ZNF398	Down		REL	Up	#N/A
ROCK1	Up		KIAA1462	Down		ROCK1	Up	#N/A
RORA	Up		CACHD1	Down		RORA	Up	#N/A
RPS16	Up		SEMA4G	Down		RPS16	Up	#N/A
MSMO1	Up		LY6G6D	Down		MSMO1	Up	Down
SLC6A8	Up		MESDC1	Down		SLC6A8	Up	#N/A
SNTB2	Up		CACNG8	Down		SNTB2	Up	Down
SP100	Up		BCAN	Down		SP100	Up	#N/A
KLF10	Up		SH2D4A	Down		KLF10	Up	#N/A
TP53	Up		BLOC1S5	Down		TP53	Up	Down
TWIST1	Up		SMOC1	Down		TWIST1	Up	Down
ZNF136	Up		LRRC4	Down		ZNF136	Up	#N/A
VEZF1	Up		PDF	Down		VEZF1	Up	#N/A
FZD5	Up		MRPS15	Down		FZD5	Up	Down
SHOC2	Up		SOWAHC	Down		SHOC2	Up	#N/A
HAT1	Up		ZNF747	Down		HAT1	Up	#N/A
SPAG9	Up		ELOVL6	Down		SPAG9	Up	#N/A
MYOM2	Up		ZNF576	Down		MYOM2	Up	#N/A
NOLC1	Up		NOX5	Down		NOLC1	Up	#N/A
PTTG1	Up		CEP97	Down		PTTG1	Up	#N/A
COPB2	Up		STEAP4	Down		COPB2	Up	#N/A
C14orf2	Up		ZYG11B	Down		C14orf2	Up	#N/A
C2CD5	Up		GTDC1	Down		C2CD5	Up	#N/A
ABCC4	Up		ZNF385D	Down		ABCC4	Up	#N/A
SEMA4D	Up		MCTP1	Down		SEMA4D	Up	#N/A
SEC24A	Up		FBXO31	Down		SEC24A	Up	#N/A
ZNF652	Up		RNF122	Down		ZNF652	Up	#N/A
RHOBTB3	Up		TM4SF20	Down		RHOBTB3	Up	#N/A
PHF8	Up		TMEM156	Down		PHF8	Up	#N/A
MAU2	Up		WWC2	Down		MAU2	Up	#N/A
TTC33	Up		SH3BP5L	Down		TTC33	Up	#N/A
KPNA6	Up		FCRL4	Down		KPNA6	Up	#N/A
POLA2	Up		SPNS1	Down		POLA2	Up	#N/A
DSTYK	Up		RBM48	Down		DSTYK	Up	Down
MGAT4C	Up		CHCHD5	Down		MGAT4C	Up	Down
SYF2	Up		DNAJC30	Down		SYF2	Up	#N/A
TES	Up		RAB11FIP4	Down		TES	Up	#N/A
GREM1	Up		FAXC	Down		GREM1	Up	#N/A
HBP1	Up		IL1F10	Down		HBP1	Up	Down
RNF11	Up		FAM167B	Down		RNF11	Up	Down
BRPF3	Up		SAMD1	Down		BRPF3	Up	Down
BRD7	Up		AP5B1	Down		BRD7	Up	#N/A
TRIM44	Up		ELMSAN1	Down		TRIM44	Up	Down
CLN6	Up		CHRDL1	Down		CLN6	Up	#N/A
SLC35A5	Up		ATP6AP1L	Down		SLC35A5	Up	#N/A
NDUFAF7	Up		MEX3A	Down		NDUFAF7	Up	#N/A
RUFY2	Up		MYOCD	Down		RUFY2	Up	#N/A
VAC14	Up		SYAP1	Down		VAC14	Up	#N/A
SIPA1L2	Up		ABCC12	Down		SIPA1L2	Up	Down
ZBTB4	Up		MED8	Down		ZBTB4	Up	Down
CREBZF	Up		FAM83F	Down		CREBZF	Up	Down
AASDHPPT	Up		XKR4	Down		AASDHPPT	Up	#N/A
PAPOLG	Up		ZNF689	Down		PAPOLG	Up	#N/A
WNK1	Up		ABHD15	Down		WNK1	Up	#N/A
GID4	Up		CLNK	Down		GID4	Up	Down
FA2H	Up		ARAP2	Down		FA2H	Up	#N/A
E2F8	Up		AGAP1	Down		E2F8	Up	#N/A
PUS3	Up		C11orf74	Down		PUS3	Up	#N/A
UTP15	Up		C17orf64	Down		UTP15	Up	#N/A
LCOR	Up		CCDC43	Down		LCOR	Up	#N/A
SFT2D3	Up		SLC43A2	Down		SFT2D3	Up	#N/A
PPIL4	Up		EID2B	Down		PPIL4	Up	#N/A
ARAP2	Up		KLHL40	Down		ARAP2	Up	Down
ANAPC16	Up		ADAT2	Down		ANAPC16	Up	#N/A
SLC36A4	Up		XRRA1	Down		SLC36A4	Up	#N/A
C1orf216	Up		ODF4	Down		C1orf216	Up	#N/A
UBXN2B	Up		KCTD11	Down		UBXN2B	Up	#N/A
ASB11	Up		SYT6	Down		ASB11	Up	#N/A
ALG10B	Up		PHF13	Down		ALG10B	Up	#N/A
SLC16A14	Up		ZNF362	Down		SLC16A14	Up	#N/A
TOR1AIP2	Up		C1orf64	Down		TOR1AIP2	Up	#N/A
ZNF800	Up		TTC39B	Down		ZNF800	Up	Down
ZNF585A	Up		TMTC2	Down		ZNF585A	Up	#N/A
ATXN7L1	Up		PAQR7	Down		ATXN7L1	Up	#N/A
COX6A1P2	Up		MIER3	Down		COX6A1P2	Up	#N/A
LURAP1L	Up		ZNF48	Down		LURAP1L	Up	#N/A
ZNF181	Up		SLC39A11	Down		ZNF181	Up	#N/A
ZNF546	Up		UNC13D	Down		ZNF546	Up	#N/A
IRF2BP2	Up		LRRC55	Down		IRF2BP2	Up	Down
CD59	Up		ZCCHC24	Down		CD59	Up	#N/A
ZNF543	Up		OPN5	Down		ZNF543	Up	#N/A
ABL1	Up		KIAA1324L	Down		ABL1	Up	#N/A
ACADS	Up		ZDHHC20	Down		ACADS	Up	#N/A
ACLY	Up		LY6G6F	Down		ACLY	Up	#N/A
ADM	Up		B4GALNT3	Down		ADM	Up	#N/A
AKT1	Up		NUDT7	Down		AKT1	Up	#N/A
XIAP	Up		KANSL1	Down		XIAP	Up	Down
ARF3	Up		HCAR2	Down		ARF3	Up	#N/A
ATP5B	Up		ANKRD45	Down		ATP5B	Up	#N/A
BAK1	Up		PRSS38	Down		BAK1	Up	#N/A
BAX	Up		MYLK4	Down		BAX	Up	#N/A
BCL2	Up		ZSCAN22	Down		BCL2	Up	Down
BCL3	Up		PLCXD3	Down		BCL3	Up	#N/A
PRDM1	Up		IRF2BP2	Down		PRDM1	Up	#N/A
BMPR1B	Up		SFT2D2	Down		BMPR1B	Up	#N/A
VPS51	Up		ZKSCAN4	Down		VPS51	Up	#N/A
CASP6	Up		TBPL2	Down		CASP6	Up	#N/A
CASP7	Up		SAMD5	Down		CASP7	Up	#N/A
CBFB	Up		ONECUT3	Down		CBFB	Up	#N/A
CCNB1	Up		MYO18A	Down		CCNB1	Up	#N/A
CCNE1	Up		C4orf3	Down		CCNE1	Up	#N/A
CD4	Up		ZNF705A	Down		CD4	Up	#N/A
SCARB2	Up		PALM2-AKAP2	Down		SCARB2	Up	#N/A
CDK1	Up		LURAP1	Down		CDK1	Up	Down
CDC25A	Up		KIAA0754	Down		CDC25A	Up	#N/A
CDH5	Up		LINC00598	Down		CDH5	Up	Down
CDK6	Up		C6orf132	Down		CDK6	Up	#N/A
CDKN2A	Up		TMEM236	Down		CDKN2A	Up	#N/A
CEBPA	Up		ZBTB8B	Down		CEBPA	Up	#N/A
CEBPG	Up		MICA	Down		CEBPG	Up	#N/A
CNGB1	Up		CTSV	Down		CNGB1	Up	#N/A
COX7C	Up		ADGRL1	Down		COX7C	Up	#N/A
CREBBP	Up		LINC01551	Down		CREBBP	Up	Down
MAPK14	Up		ATP5G3	Down		MAPK14	Up	#N/A
CSNK2A1	Up		CCND1	Down		CSNK2A1	Up	#N/A
CYP1A1	Up		DST	Down		CYP1A1	Up	#N/A
CYP24A1	Up		CDK4	Down		CYP24A1	Up	#N/A
DIO3	Up		COL12A1	Down		DIO3	Up	#N/A
ARID3A	Up		CSNK1G3	Down		ARID3A	Up	#N/A
E2F2	Up		VCAN	Down		E2F2	Up	#N/A
E2F3	Up		CTSL2	Down		E2F3	Up	#N/A
EEF1A1	Up		CYB561	Down		EEF1A1	Up	#N/A
MEGF9	Up		EN2	Down		MEGF9	Up	#N/A
EIF4E	Up		SLC29A1	Down		EIF4E	Up	#N/A
EIF4EBP1	Up		ESD	Down		EIF4EBP1	Up	#N/A
EIF5	Up		FCGR2A	Down		EIF5	Up	#N/A
EMD	Up		FGF2	Down		EMD	Up	#N/A
ENPEP	Up		XRCC6	Down		ENPEP	Up	#N/A
EPHA7	Up		HMGB3	Down		EPHA7	Up	#N/A
EPO	Up		HSPA1B	Down		EPO	Up	#N/A
EPOR	Up		HSPA5	Down		EPOR	Up	#N/A
ERBB2	Up		IFRD1	Down		ERBB2	Up	#N/A
ERBB3	Up		RBPJ	Down		ERBB3	Up	#N/A
ETF1	Up		LFNG	Down		ETF1	Up	Down
ETS1	Up		LRP1	Down		ETS1	Up	Down
EXTL3	Up		SMAD7	Down		EXTL3	Up	#N/A
FAT1	Up		CD46	Down		FAT1	Up	#N/A
FBN1	Up		MT1E	Down		FBN1	Up	#N/A
FGFR2	Up		TRIM37	Down		FGFR2	Up	#N/A
FUS	Up		PLAGL2	Down		FUS	Up	#N/A
GABRB3	Up		PPM1A	Down		GABRB3	Up	#N/A
GLI1	Up		PPP2CA	Down		GLI1	Up	#N/A
GOLGA1	Up		PRKCI	Down		GOLGA1	Up	#N/A
GP9	Up		PTMA	Down		GP9	Up	#N/A
GPC1	Up		RPL15	Down		GPC1	Up	#N/A
GRIN2A	Up		RPL18	Down		GRIN2A	Up	#N/A
GRINA	Up		SLC22A3	Down		GRINA	Up	#N/A
GSS	Up		SNRPB2	Down		GSS	Up	#N/A
H3F3B	Up		SYPL1	Down		H3F3B	Up	#N/A
HDGF	Up		MAP3K7	Down		HDGF	Up	#N/A
HIF1A	Up		TPM3	Down		HIF1A	Up	#N/A
HK2	Up		TUBB2A	Down		HK2	Up	#N/A
HMGN1	Up		WEE1	Down		HMGN1	Up	#N/A
HMGA1	Up		WNT5A	Down		HMGA1	Up	#N/A
FOXA1	Up		ZNF223	Down		FOXA1	Up	#N/A
HNRNPK	Up		FXR1	Down		HNRNPK	Up	#N/A
HOXA13	Up		FZD6	Down		HOXA13	Up	#N/A
HOXD1	Up		SLC25A12	Down		HOXD1	Up	#N/A
HSPA1B	Up		ZEB2	Down		HSPA1B	Up	Down
HSPD1	Up		FIG4	Down		HSPD1	Up	#N/A
ICAM2	Up		SLC35E2	Down		ICAM2	Up	#N/A
ID1	Up		USP15	Down		ID1	Up	#N/A
ID2	Up		HNRNPDL	Down		ID2	Up	#N/A
ID3	Up		AKT3	Down		ID3	Up	#N/A
IGF2	Up		FAM13A	Down		IGF2	Up	#N/A
IL1RN	Up		YWHAQ	Down		IL1RN	Up	#N/A
IL6	Up		RAB32	Down		IL6	Up	#N/A
IL6R	Up		PRDM4	Down		IL6R	Up	#N/A
IRF4	Up		POU6F2	Down		IRF4	Up	#N/A
ITGB3	Up		ATG14	Down		ITGB3	Up	#N/A
KCNA1	Up		DIP2C	Down		KCNA1	Up	#N/A
KCNS3	Up		GPATCH8	Down		KCNS3	Up	#N/A
KPNB1	Up		RPRD2	Down		KPNB1	Up	#N/A
KRAS	Up		PPIP5K2	Down		KRAS	Up	Down
KRTAP5-9	Up		KLHL18	Down		KRTAP5-9	Up	#N/A
KRT7	Up		ARL2BP	Down		KRT7	Up	#N/A
KRT19	Up		GABARAPL1	Down		KRT19	Up	#N/A
LIF	Up		ARIH1	Down		LIF	Up	#N/A
LIPA	Up		HIGD1A	Down		LIPA	Up	Down
LSS	Up		PLA2G2D	Down		LSS	Up	#N/A
LTA4H	Up		BRPF3	Down		LTA4H	Up	#N/A
MXD1	Up		DISC1	Down		MXD1	Up	#N/A
SMAD4	Up		PSAT1	Down		SMAD4	Up	Down
MAN1A1	Up		ZNF691	Down		MAN1A1	Up	#N/A
MCL1	Up		CRIM1	Down		MCL1	Up	#N/A
MAP3K11	Up		ANKMY1	Down		MAP3K11	Up	#N/A
MMP2	Up		ZDHHC3	Down		MMP2	Up	#N/A
MMP13	Up		RNF138	Down		MMP13	Up	#N/A
ABCC1	Up		PEX5L	Down		ABCC1	Up	#N/A
MTF1	Up		ZFR	Down		MTF1	Up	#N/A
ND6	Up		NLK	Down		ND6	Up	#N/A
MUC1	Up		RAB23	Down		MUC1	Up	#N/A
MX1	Up		USP53	Down		MX1	Up	#N/A
NME2	Up		MPHOSPH8	Down		NME2	Up	#N/A
NPM1	Up		TRIM44	Down		NPM1	Up	#N/A
NRD1	Up		PHIP	Down		NRD1	Up	#N/A
NTRK3	Up		CDCA4	Down		NTRK3	Up	Down
OPRL1	Up		SETD5	Down		OPRL1	Up	#N/A
PAM	Up		CDV3	Down		PAM	Up	#N/A
PCBP2	Up		PEX26	Down		PCBP2	Up	#N/A
PF4	Up		CTTNBP2NL	Down		PF4	Up	#N/A
PFKM	Up		CDC42SE2	Down		PFKM	Up	#N/A
PIGF	Up		TWSG1	Down		PIGF	Up	#N/A
PIGR	Up		PLEKHA1	Down		PIGR	Up	#N/A
PIK3CD	Up		DHX35	Down		PIK3CD	Up	#N/A
PKM	Up		CLSPN	Down		PKM	Up	#N/A
PMAIP1	Up		MAGEF1	Down		PMAIP1	Up	#N/A
MED1	Up		ZMAT3	Down		MED1	Up	#N/A
PPAT	Up		MTMR14	Down		PPAT	Up	#N/A
PPP1CA	Up		RAPH1	Down		PPP1CA	Up	#N/A
PPP2CA	Up		GRAMD3	Down		PPP2CA	Up	Down
PRKAG1	Up		PDCL3	Down		PRKAG1	Up	#N/A
MAP2K7	Up		GCC1	Down		MAP2K7	Up	#N/A
PSMB1	Up		ATP13A3	Down		PSMB1	Up	#N/A
PTBP1	Up		MANEA	Down		PTBP1	Up	#N/A
PTGS1	Up		C1orf115	Down		PTGS1	Up	#N/A
RAB4A	Up		ZFHX4	Down		RAB4A	Up	#N/A
RAF1	Up		PIP4K2C	Down		RAF1	Up	#N/A
RANBP2	Up		ZFP91	Down		RANBP2	Up	#N/A
RNH1	Up		SPRTN	Down		RNH1	Up	#N/A
RPL3	Up		USP48	Down		RPL3	Up	#N/A
RPL29	Up		MSANTD4	Down		RPL29	Up	#N/A
RPL35A	Up		CBX2	Down		RPL35A	Up	#N/A
RPLP0	Up		ZCCHC3	Down		RPLP0	Up	#N/A
RPS3A	Up		ZNF622	Down		RPS3A	Up	#N/A
RPS6KA1	Up		ACBD5	Down		RPS6KA1	Up	#N/A
RPS7	Up		SLFN11	Down		RPS7	Up	#N/A
RPS12	Up		ARHGAP12	Down		RPS12	Up	#N/A
RPS28	Up		WDFY2	Down		RPS28	Up	#N/A
SORT1	Up		PDZD8	Down		SORT1	Up	#N/A
S100A8	Up		FAM83C	Down		S100A8	Up	#N/A
ATXN1	Up		LSM11	Down		ATXN1	Up	Down
SCNN1A	Up		AMOTL1	Down		SCNN1A	Up	#N/A
SDHB	Up		SPRED1	Down		SDHB	Up	#N/A
SEL1L	Up		UBXN2A	Down		SEL1L	Up	#N/A
SET	Up		AGO4	Down		SET	Up	#N/A
SFRP5	Up		ZNF367	Down		SFRP5	Up	#N/A
SHMT1	Up		SLC16A9	Down		SHMT1	Up	#N/A
SHMT2	Up		UBN2	Down		SHMT2	Up	#N/A
SIX1	Up		NEGR1	Down		SIX1	Up	#N/A
SLC7A1	Up		MKX	Down		SLC7A1	Up	#N/A
SLC19A1	Up		GPR137C	Down		SLC19A1	Up	#N/A
SLC25A1	Up		RPL7L1	Down		SLC25A1	Up	#N/A
SMARCD2	Up		YIPF6	Down		SMARCD2	Up	#N/A
SMO	Up		ZNF704	Down		SMO	Up	#N/A
SNRPB	Up		TLCD2	Down		SNRPB	Up	#N/A
SSR3	Up		SIGLEC14	Down		SSR3	Up	#N/A
STAT3	Up		PPARGC1A	Down		STAT3	Up	#N/A
SUPT6H	Up		PRDX5	Down		SUPT6H	Up	#N/A
TBXAS1	Up		BCCIP	Down		TBXAS1	Up	#N/A
TDG	Up		CNOT6L	Down		TDG	Up	#N/A
PRDX2	Up		EDNRA	Down		PRDX2	Up	#N/A
TEF	Up		KCNAB1	Down		TEF	Up	#N/A
TSPAN8	Up		STRN	Down		TSPAN8	Up	#N/A
TNFAIP3	Up		TGOLN2	Down		TNFAIP3	Up	#N/A
TRAF6	Up		ADD1	Down		TRAF6	Up	Down
UBE2I	Up		AMPD3	Down		UBE2I	Up	#N/A
UGT2B15	Up		ATM	Down		UGT2B15	Up	#N/A
UGT2B17	Up		BACH1	Down		UGT2B17	Up	#N/A
UNG	Up		CLTC	Down		UNG	Up	#N/A
VCL	Up		COL5A1	Down		VCL	Up	#N/A
VDAC1	Up		CREBBP	Down		VDAC1	Up	#N/A
VDR	Up		EIF4A2	Down		VDR	Up	#N/A
ZNF177	Up		EPS8	Down		ZNF177	Up	#N/A
BTG2	Up		ETS1	Down		BTG2	Up	#N/A
IFRD2	Up		FOS	Down		IFRD2	Up	#N/A
ZNF212	Up		KRAS	Down		ZNF212	Up	#N/A
KMT2D	Up		MDM4	Down		KMT2D	Up	#N/A
FXR1	Up		MLLT6	Down		FXR1	Up	Down
HMGA2	Up		MN1	Down		HMGA2	Up	Down
TAF15	Up		NARS	Down		TAF15	Up	#N/A
FZD4	Up		NDUFB5	Down		FZD4	Up	#N/A
HIST1H4A	Up		2002-09-01	Down		HIST1H4A	Up	#N/A
DYRK2	Up		NOTCH2	Down		DYRK2	Up	#N/A
IRS4	Up		NRAS	Down		IRS4	Up	#N/A
KHSRP	Up		UBL3	Down		KHSRP	Up	Down
PRKRA	Up		MAPK1	Down		PRKRA	Up	#N/A
STC2	Up		DNAJC3	Down		STC2	Up	Down
DGAT1	Up		PTEN	Down		DGAT1	Up	#N/A
B4GALT3	Up		PTK2	Down		B4GALT3	Up	#N/A
B3GALT4	Up		RNF6	Down		B3GALT4	Up	#N/A
PABPC4	Up		TWIST1	Down		PABPC4	Up	#N/A
SPHK1	Up		YY1	Down		SPHK1	Up	#N/A
SGPL1	Up		ZNF711	Down		SGPL1	Up	Down
MTMR3	Up		ZNF99	Down		MTMR3	Up	#N/A
SLC7A6	Up		PTP4A1	Down		SLC7A6	Up	#N/A
CLDN12	Up		HMGA2	Down		CLDN12	Up	#N/A
USP8	Up		EIF4G3	Down		USP8	Up	#N/A
MTMR4	Up		ADAM9	Down		MTMR4	Up	#N/A
SLC16A4	Up		PHOX2B	Down		SLC16A4	Up	#N/A
AURKB	Up		MTA1	Down		AURKB	Up	#N/A
MFHAS1	Up		SOCS5	Down		MFHAS1	Up	#N/A
SLC9A3R2	Up		KIAA0226	Down		SLC9A3R2	Up	#N/A
HOMER2	Up		MATR3	Down		HOMER2	Up	#N/A
RASAL2	Up		PDIA6	Down		RASAL2	Up	#N/A
ADAMTS1	Up		FAM3C	Down		ADAMTS1	Up	#N/A
VPS4B	Up		ARID3B	Down		VPS4B	Up	#N/A
TMEM59	Up		FNDC3A	Down		TMEM59	Up	#N/A
PTGES	Up		TNRC6B	Down		PTGES	Up	#N/A
NCOR2	Up		PLXND1	Down		NCOR2	Up	#N/A
ZNF592	Up		ARL6IP1	Down		ZNF592	Up	#N/A
NUP93	Up		SYNE2	Down		NUP93	Up	#N/A
EDEM1	Up		SOGA2	Down		EDEM1	Up	#N/A
ST18	Up		SIRT1	Down		ST18	Up	#N/A
STARD8	Up		HEBP2	Down		STARD8	Up	#N/A
RNF144A	Up		C16orf72	Down		RNF144A	Up	#N/A
MATR3	Up		ASCC1	Down		MATR3	Up	Down
DHX38	Up		GDAP2	Down		DHX38	Up	#N/A
IP6K1	Up		SPDL1	Down		IP6K1	Up	#N/A
KIAA0141	Up		LIN7C	Down		KIAA0141	Up	#N/A
CEP170	Up		STK31	Down		CEP170	Up	Down
UBAP2L	Up		GPCPD1	Down		UBAP2L	Up	#N/A
RBM8A	Up		KCNQ5	Down		RBM8A	Up	#N/A
THRAP3	Up		TMPRSS4	Down		THRAP3	Up	#N/A
HUWE1	Up		ARID1B	Down		HUWE1	Up	Down
RASGRP1	Up		SIPA1L2	Down		RASGRP1	Up	#N/A
SUGP2	Up		SLC25A19	Down		SUGP2	Up	#N/A
RGS19	Up		MRPS14	Down		RGS19	Up	#N/A
BCKDK	Up		NOM1	Down		BCKDK	Up	#N/A
SMYD5	Up		CENPO	Down		SMYD5	Up	#N/A
PIAS3	Up		ZNF703	Down		PIAS3	Up	#N/A
ARIH2	Up		NAA50	Down		ARIH2	Up	#N/A
C1D	Up		REEP4	Down		C1D	Up	#N/A
NEBL	Up		ITCH	Down		NEBL	Up	#N/A
RNASEH2A	Up		MED10	Down		RNASEH2A	Up	#N/A
SMC2	Up		KIAA1804	Down		SMC2	Up	#N/A
ARID3B	Up		STX1B	Down		ARID3B	Up	Down
SPHAR	Up		GBP4	Down		SPHAR	Up	#N/A
KLF1	Up		RAB3IP	Down		KLF1	Up	#N/A
MAP3K2	Up		INO80C	Down		MAP3K2	Up	#N/A
NES	Up		NCOA7	Down		NES	Up	#N/A
HBS1L	Up		PTPDC1	Down		HBS1L	Up	#N/A
ZMYND11	Up		SPTY2D1	Down		ZMYND11	Up	#N/A
EHD1	Up		TMEM167A	Down		EHD1	Up	#N/A
ILVBL	Up		ZNF550	Down		ILVBL	Up	#N/A
ADRM1	Up		FUT11	Down		ADRM1	Up	#N/A
CPSF6	Up		ADAMTS17	Down		CPSF6	Up	#N/A
AKAP2	Up		U2AF1L4	Down		AKAP2	Up	Down
MAN1B1	Up		OTUD1	Down		MAN1B1	Up	#N/A
LYPLA2	Up		LNX2	Down		LYPLA2	Up	#N/A
CASC3	Up		CNEP1R1	Down		CASC3	Up	#N/A
IKZF3	Up		ANKRD52	Down		IKZF3	Up	#N/A
IKZF2	Up		ATXN1L	Down		IKZF2	Up	Down
R3HDM2	Up		SHC4	Down		R3HDM2	Up	#N/A
MON1B	Up		EML6	Down		MON1B	Up	#N/A
BTBD3	Up		FKBP1C	Down		BTBD3	Up	Down
SPEN	Up		PXYLP1	Down		SPEN	Up	#N/A
GOLGA8A	Up		ACVR1	Down		GOLGA8A	Up	#N/A
PLXND1	Up		ADARB2	Down		PLXND1	Up	Down
NUP205	Up		PARP1	Down		NUP205	Up	#N/A
GANAB	Up		ABCD2	Down		GANAB	Up	#N/A
TBC1D1	Up		XIAP	Down		TBC1D1	Up	#N/A
SIK2	Up		ARHGAP1	Down		SIK2	Up	#N/A
PDS5A	Up		ATP6V1B2	Down		PDS5A	Up	#N/A
EXOC7	Up		ATP6V1C1	Down		EXOC7	Up	#N/A
FAM208A	Up		BMP3	Down		FAM208A	Up	#N/A
CRTC1	Up		BTG1	Down		CRTC1	Up	#N/A
FRAT2	Up		CALM2	Down		FRAT2	Up	#N/A
DICER1	Up		CCNA2	Down		DICER1	Up	Down
RYBP	Up		CCND2	Down		RYBP	Up	#N/A
TARDBP	Up		CCT6A	Down		TARDBP	Up	#N/A
CBX7	Up		CFL2	Down		CBX7	Up	#N/A
SRRM2	Up		CLCN3	Down		SRRM2	Up	#N/A
NNT	Up		TPP1	Down		NNT	Up	#N/A
CARHSP1	Up		CCR6	Down		CARHSP1	Up	#N/A
HSPBP1	Up		SLC31A1	Down		HSPBP1	Up	#N/A
TMEM2	Up		COX10	Down		TMEM2	Up	Down
BCL2L13	Up		DAD1	Down		BCL2L13	Up	#N/A
LSM4	Up		DAPK1	Down		LSM4	Up	#N/A
BACE2	Up		DYNC1LI2	Down		BACE2	Up	#N/A
THUMPD3	Up		DPYSL2	Down		THUMPD3	Up	#N/A
ZDHHC5	Up		EDN1	Down		ZDHHC5	Up	#N/A
ULK3	Up		ESR1	Down		ULK3	Up	#N/A
PABPC1	Up		FKTN	Down		PABPC1	Up	#N/A
GPR160	Up		FLNC	Down		GPR160	Up	#N/A
NPTN	Up		FRZB	Down		NPTN	Up	#N/A
BBC3	Up		G6PC	Down		BBC3	Up	#N/A
DKK3	Up		GMFB	Down		DKK3	Up	#N/A
NDOR1	Up		GRB10	Down		NDOR1	Up	#N/A
RRP7A	Up		HADHB	Down		RRP7A	Up	#N/A
TOR2A	Up		HOXA5	Down		TOR2A	Up	#N/A
NKIRAS2	Up		HOXB3	Down		NKIRAS2	Up	#N/A
STRN3	Up		HOXD11	Down		STRN3	Up	#N/A
PSAT1	Up		HPRT1	Down		PSAT1	Up	Down
MYEF2	Up		HSPA8	Down		MYEF2	Up	#N/A
MRTO4	Up		IRF1	Down		MRTO4	Up	#N/A
PDZD11	Up		JARID2	Down		PDZD11	Up	Down
CD320	Up		KCNB1	Down		CD320	Up	#N/A
SIRT7	Up		KLRD1	Down		SIRT7	Up	#N/A
KLF13	Up		LIPA	Down		KLF13	Up	#N/A
CHMP3	Up		SMAD4	Down		CHMP3	Up	#N/A
CD244	Up		MCC	Down		CD244	Up	#N/A
LUC7L3	Up		MAP3K9	Down		LUC7L3	Up	#N/A
ZFYVE1	Up		MOCS2	Down		ZFYVE1	Up	#N/A
PANK1	Up		MYH11	Down		PANK1	Up	#N/A
PTOV1	Up		NF2	Down		PTOV1	Up	#N/A
CHPF2	Up		NFE2L1	Down		CHPF2	Up	#N/A
UGT2B28	Up		NFIB	Down		UGT2B28	Up	Down
HMGCLL1	Up		CNOT4	Down		HMGCLL1	Up	#N/A
MTRF1L	Up		OMD	Down		MTRF1L	Up	#N/A
MTMR12	Up		OSBP	Down		MTMR12	Up	#N/A
CCNJ	Up		PCSK6	Down		CCNJ	Up	#N/A
TET2	Up		PAFAH1B2	Down		TET2	Up	#N/A
BCOR	Up		PEX13	Down		BCOR	Up	Down
NSUN2	Up		PIGA	Down		NSUN2	Up	#N/A
SEMA4C	Up		POLR2A	Down		SEMA4C	Up	#N/A
C1orf109	Up		POLR2D	Down		C1orf109	Up	#N/A
C17orf80	Up		PPP1R7	Down		C17orf80	Up	#N/A
UBR7	Up		PRKAA1	Down		UBR7	Up	Down
RFWD3	Up		PRKCSH	Down		RFWD3	Up	#N/A
LINS	Up		PRNP	Down		LINS	Up	#N/A
UBA6	Up		PSMB5	Down		UBA6	Up	#N/A
THUMPD1	Up		PTPN4	Down		THUMPD1	Up	#N/A
NDC1	Up		PTPRG	Down		NDC1	Up	#N/A
WDR11	Up		RAG1	Down		WDR11	Up	#N/A
ZNF395	Up		RAN	Down		ZNF395	Up	#N/A
PCDHGB2	Up		RFC2	Down		PCDHGB2	Up	#N/A
PCDHB10	Up		RFXAP	Down		PCDHB10	Up	#N/A
MEPCE	Up		RPL4	Down		MEPCE	Up	#N/A
MMP26	Up		RPS15A	Down		MMP26	Up	#N/A
EIF5A2	Up		RPS27A	Down		EIF5A2	Up	#N/A
C15orf39	Up		CLIP1	Down		C15orf39	Up	#N/A
DHX33	Up		MSMO1	Down		DHX33	Up	#N/A
SMYD2	Up		SRSF2	Down		SMYD2	Up	#N/A
STOX2	Up		SNTB1	Down		STOX2	Up	Down
PLXDC1	Up		SNTB2	Down		PLXDC1	Up	#N/A
SMIM8	Up		TROVE2	Down		SMIM8	Up	#N/A
PLEKHG5	Up		SSTR2	Down		PLEKHG5	Up	#N/A
TENM2	Up		TERF2	Down		TENM2	Up	#N/A
PPM1H	Up		THRA	Down		PPM1H	Up	#N/A
AHRR	Up		TP53	Down		AHRR	Up	#N/A
CGN	Up		TRPC3	Down		CGN	Up	#N/A
ZSWIM6	Up		UBB	Down		ZSWIM6	Up	#N/A
CTDSP1	Up		UBE2D2	Down		CTDSP1	Up	#N/A
PCTP	Up		UBE2D3	Down		PCTP	Up	#N/A
FAM60A	Up		UQCRB	Down		FAM60A	Up	#N/A
ACE2	Up		ZNF12	Down		ACE2	Up	#N/A
HRH4	Up		ZNF24	Down		HRH4	Up	#N/A
PERP	Up		ZNF154	Down		PERP	Up	#N/A
IKZF4	Up		ZNF224	Down		IKZF4	Up	#N/A
UNKL	Up		CUL3	Down		UNKL	Up	#N/A
IPPK	Up		BHLHE40	Down		IPPK	Up	#N/A
RMND5A	Up		STX16	Down		RMND5A	Up	#N/A
DDX50	Up		GALNT4	Down		DDX50	Up	#N/A
NUP37	Up		TNFRSF10B	Down		NUP37	Up	#N/A
DYNC2H1	Up		USP13	Down		DYNC2H1	Up	#N/A
SMC6	Up		WASL	Down		SMC6	Up	#N/A
LIN28A	Up		GPRC5A	Down		LIN28A	Up	#N/A
EHMT1	Up		MAP7	Down		EHMT1	Up	#N/A
PIP4K2C	Up		ATP6V0D1	Down		PIP4K2C	Up	Down
ESRP2	Up		PRPF4	Down		ESRP2	Up	#N/A
MYO19	Up		DLG5	Down		MYO19	Up	#N/A
ABTB1	Up		RPS6KA5	Down		ABTB1	Up	#N/A
SH3BP5L	Up		S1PR2	Down		SH3BP5L	Up	Down
FBXO38	Up		PPIG	Down		FBXO38	Up	#N/A
CSRNP2	Up		ZFYVE9	Down		CSRNP2	Up	#N/A
SPRTN	Up		QKI	Down		SPRTN	Up	Down
C2orf88	Up		SECISBP2L	Down		C2orf88	Up	#N/A
EIF1AD	Up		MLEC	Down		EIF1AD	Up	#N/A
TMEM101	Up		CEP170	Down		TMEM101	Up	#N/A
ACSS1	Up		KLHL21	Down		ACSS1	Up	#N/A
PLEKHA8	Up		NCAPD2	Down		PLEKHA8	Up	#N/A
MFSD9	Up		MED12	Down		MFSD9	Up	#N/A
LTV1	Up		TSPAN3	Down		LTV1	Up	#N/A
FBXL20	Up		TSPAN1	Down		FBXL20	Up	#N/A
TNKS1BP1	Up		STX6	Down		TNKS1BP1	Up	#N/A
LBX2	Up		POP7	Down		LBX2	Up	#N/A
THAP3	Up		CDK2AP2	Down		THAP3	Up	#N/A
BMF	Up		SF3A1	Down		BMF	Up	#N/A
STARD13	Up		DLC1	Down		STARD13	Up	Down
DHX57	Up		ZBTB18	Down		DHX57	Up	#N/A
FMNL3	Up		SEC23B	Down		FMNL3	Up	#N/A
ATP6AP1L	Up		CHERP	Down		ATP6AP1L	Up	Down
TP53INP1	Up		LEFTY1	Down		TP53INP1	Up	#N/A
SLC35A4	Up		SLC12A7	Down		SLC35A4	Up	#N/A
LACTB	Up		BLCAP	Down		LACTB	Up	#N/A
GPRIN1	Up		KDELR1	Down		GPRIN1	Up	#N/A
CCDC124	Up		LILRA2	Down		CCDC124	Up	#N/A
DRAM2	Up		FGFR1OP	Down		DRAM2	Up	#N/A
TRIM71	Up		CHEK2	Down		TRIM71	Up	Down
AGPAT6	Up		STK38	Down		AGPAT6	Up	#N/A
FAM199X	Up		PPP6R1	Down		FAM199X	Up	#N/A
SAMD10	Up		ENPP4	Down		SAMD10	Up	#N/A
RIMS4	Up		BTBD3	Down		RIMS4	Up	#N/A
E2F7	Up		MAPRE3	Down		E2F7	Up	#N/A
CMTM4	Up		HABP4	Down		CMTM4	Up	#N/A
CBLN2	Up		ELL2	Down		CBLN2	Up	#N/A
LSM14B	Up		HMGXB3	Down		LSM14B	Up	#N/A
C2orf15	Up		CNOT1	Down		C2orf15	Up	#N/A
FAM91A1	Up		CDK19	Down		FAM91A1	Up	#N/A
ZNF483	Up		SPG20	Down		ZNF483	Up	#N/A
SLC35G1	Up		POGZ	Down		SLC35G1	Up	#N/A
LONRF2	Up		FBXO28	Down		LONRF2	Up	#N/A
SPATA5	Up		DTX4	Down		SPATA5	Up	#N/A
QSOX2	Up		OTUD3	Down		QSOX2	Up	#N/A
RHOV	Up		CAMSAP2	Down		RHOV	Up	#N/A
NBPF11	Up		POFUT2	Down		NBPF11	Up	#N/A
TMEM136	Up		ATMIN	Down		TMEM136	Up	#N/A
Prtg	Up		SATB2	Down		Prtg	Up	#N/A
TMEM9	Up		DICER1	Down		TMEM9	Up	#N/A
PLA2G4F	Up		ZFYVE26	Down		PLA2G4F	Up	#N/A
NEGR1	Up		SNAPIN	Down		NEGR1	Up	Down
SEC14L3	Up		UBBP4	Down		SEC14L3	Up	#N/A
HID1	Up		TMEM2	Down		HID1	Up	#N/A
CDRT4	Up		CBY1	Down		CDRT4	Up	#N/A
C19orf54	Up		SUN2	Down		C19orf54	Up	#N/A
PPP1R37	Up		DSTYK	Down		PPP1R37	Up	#N/A
HKR1	Up		CLIC4	Down		HKR1	Up	#N/A
MMAB	Up		LTN1	Down		MMAB	Up	#N/A
KIF24	Up		ARHGEF26	Down		KIF24	Up	#N/A
GALNT18	Up		HBP1	Down		GALNT18	Up	#N/A
GJB7	Up		RNF11	Down		GJB7	Up	#N/A
LIN28B	Up		SALL3	Down		LIN28B	Up	Down
FAM174B	Up		GPR82	Down		FAM174B	Up	#N/A
CENPP	Up		TNRC6A	Down		CENPP	Up	#N/A
FAM19A1	Up		MYLIP	Down		FAM19A1	Up	#N/A
GOLGA8B	Up		TMOD3	Down		GOLGA8B	Up	#N/A
HIST2H2BF	Up		PURG	Down		HIST2H2BF	Up	#N/A
NRARP	Up		NRBF2	Down		NRARP	Up	#N/A
ANKRD33B	Up		ZBTB7B	Down		ANKRD33B	Up	Down
TIMM23	Up		RDH11	Down		TIMM23	Up	#N/A
ARHGAP1	Up		IER3IP1	Down		ARHGAP1	Up	Down
BMP3	Up		RLIM	Down		BMP3	Up	Down
CAV1	Up		C3orf18	Down		CAV1	Up	#N/A
RUNX2	Up		ACP6	Down		RUNX2	Up	#N/A
CDH1	Up		PDZD11	Down		CDH1	Up	#N/A
CDK4	Up		MRPL37	Down		CDK4	Up	Down
CDKN1B	Up		NIP7	Down		CDKN1B	Up	#N/A
FOXN3	Up		ZNF107	Down		FOXN3	Up	#N/A
EFNB1	Up		CINP	Down		EFNB1	Up	#N/A
GAS1	Up		CHIC1	Down		GAS1	Up	#N/A
GMFB	Up		BRWD1	Down		GMFB	Up	Down
GSK3B	Up		SLC38A2	Down		GSK3B	Up	Down
HNF4A	Up		MED18	Down		HNF4A	Up	#N/A
HSP90AA1	Up		PIGG	Down		HSP90AA1	Up	#N/A
ITPR1	Up		PXK	Down		ITPR1	Up	Down
JARID2	Up		RNF125	Down		JARID2	Up	Down
MAPT	Up		AKIRIN2	Down		MAPT	Up	#N/A
MAZ	Up		LRRC8D	Down		MAZ	Up	#N/A
MDM4	Up		RBM23	Down		MDM4	Up	Down
MET	Up		UBR7	Down		MET	Up	Down
MKLN1	Up		CEP55	Down		MKLN1	Up	#N/A
MUC5AC	Up		C11ORF57	Down		MUC5AC	Up	#N/A
MYB	Up		PPP6R3	Down		MYB	Up	#N/A
MYC	Up		SLC35E3	Down		MYC	Up	#N/A
MYCN	Up		DEPDC1	Down		MYCN	Up	#N/A
NEUROD2	Up		CHD7	Down		NEUROD2	Up	#N/A
CNOT4	Up		ATF7IP	Down		CNOT4	Up	Down
NOTCH1	Up		TMEM30A	Down		NOTCH1	Up	Down
NOTCH4	Up		MBNL3	Down		NOTCH4	Up	#N/A
PDGFRA	Up		ERBB2IP	Down		PDGFRA	Up	#N/A
PDGFRB	Up		MFF	Down		PDGFRB	Up	#N/A
PODXL	Up		KIAA1191	Down		PODXL	Up	#N/A
MAP2K1	Up		ANKRD50	Down		MAP2K1	Up	Down
RARG	Up		CYP20A1	Down		RARG	Up	#N/A
CCL22	Up		MAVS	Down		CCL22	Up	#N/A
SRSF2	Up		PDP2	Down		SRSF2	Up	Down
SLC4A2	Up		TAOK1	Down		SLC4A2	Up	#N/A
SNAI1	Up		BAHCC1	Down		SNAI1	Up	#N/A
SOX2	Up		PHF12	Down		SOX2	Up	#N/A
SPAM1	Up		ZBTB4	Down		SPAM1	Up	#N/A
SSX5	Up		ZNF317	Down		SSX5	Up	#N/A
SYT1	Up		ZNF529	Down		SYT1	Up	#N/A
TGFBR2	Up		RAP2C	Down		TGFBR2	Up	Down
TSN	Up		MID1IP1	Down		TSN	Up	#N/A
ZRSR1	Up		RRAGD	Down		ZRSR1	Up	#N/A
XBP1P1	Up		ENPP5	Down		XBP1P1	Up	#N/A
YY1	Up		MRPS35	Down		YY1	Up	Down
ZAP70	Up		FAM217B	Down		ZAP70	Up	#N/A
FOSL1	Up		KIF13A	Down		FOSL1	Up	#N/A
UBL4A	Up		RFX7	Down		UBL4A	Up	#N/A
DYRK3	Up		WNK3	Down		DYRK3	Up	#N/A
HIRIP3	Up		CAPRIN2	Down		HIRIP3	Up	#N/A
NCOA1	Up		GID4	Down		NCOA1	Up	#N/A
CCNE2	Up		PRRG4	Down		CCNE2	Up	#N/A
SYNGR2	Up		GNPTAB	Down		SYNGR2	Up	#N/A
CYTH3	Up		NKAP	Down		CYTH3	Up	#N/A
CTIF	Up		PLEKHF2	Down		CTIF	Up	#N/A
RGP1	Up		VPS37B	Down		RGP1	Up	#N/A
ZNF623	Up		KLHL36	Down		ZNF623	Up	Down
UST	Up		CSPP1	Down		UST	Up	#N/A
VAV3	Up		ADM2	Down		VAV3	Up	Down
FICD	Up		PLEKHS1	Down		FICD	Up	#N/A
BAZ2A	Up		CXorf21	Down		BAZ2A	Up	#N/A
PTENP1	Up		C16ORF70	Down		PTENP1	Up	#N/A
DDX19B	Up		TET1	Down		DDX19B	Up	#N/A
CBX3	Up		PDRG1	Down		CBX3	Up	#N/A
ITGA11	Up		PLA2G12A	Down		ITGA11	Up	#N/A
COPZ1	Up		CDADC1	Down		COPZ1	Up	#N/A
CPEB3	Up		PPP1R14C	Down		CPEB3	Up	#N/A
MAST3	Up		TMTC1	Down		MAST3	Up	#N/A
PEG10	Up		RAB34	Down		PEG10	Up	#N/A
SSBP2	Up		KCTD10	Down		SSBP2	Up	#N/A
FAM127B	Up		KREMEN1	Down		FAM127B	Up	#N/A
PHF19	Up		RPF2	Down		PHF19	Up	#N/A
PLA2G2D	Up		LZIC	Down		PLA2G2D	Up	Down
TNRC18P2	Up		USP32	Down		TNRC18P2	Up	Down
GIT1	Up		FAM73B	Down		GIT1	Up	#N/A
IER5	Up		MASTL	Down		IER5	Up	#N/A
GALNT7	Up		FAM83A	Down		GALNT7	Up	#N/A
CLIC5	Up		ZIC5	Down		CLIC5	Up	#N/A
VEZT	Up		LMLN	Down		VEZT	Up	#N/A
SAR1A	Up		KBTBD6	Down		SAR1A	Up	#N/A
TM9SF3	Up		C16orf45	Down		TM9SF3	Up	Down
RRAGD	Up		STARD13	Down		RRAGD	Up	Down
MOAP1	Up		BTF3L4	Down		MOAP1	Up	#N/A
DDA1	Up		RFT1	Down		DDA1	Up	#N/A
VPS37B	Up		ASB16	Down		VPS37B	Up	Down
NANOG	Up		FAM114A1	Down		NANOG	Up	#N/A
EDEM3	Up		FOXQ1	Down		EDEM3	Up	#N/A
ULBP2	Up		EGLN3	Down		ULBP2	Up	#N/A
SLC35G2	Up		SLC46A1	Down		SLC35G2	Up	#N/A
KIAA1715	Up		FLYWCH2	Down		KIAA1715	Up	#N/A
SESN2	Up		WDR31	Down		SESN2	Up	#N/A
ZNF644	Up		KCTD12	Down		ZNF644	Up	#N/A
ZDHHC16	Up		NUS1	Down		ZDHHC16	Up	#N/A
APOPT1	Up		COX20	Down		APOPT1	Up	#N/A
FAM104A	Up		ZNF354B	Down		FAM104A	Up	#N/A
PAPLN	Up		ANKRD9	Down		PAPLN	Up	#N/A
ZNF551	Up		MRPL52	Down		ZNF551	Up	Down
RWDD2A	Up		NIPA1	Down		RWDD2A	Up	#N/A
MBD6	Up		DCUN1D3	Down		MBD6	Up	#N/A
VASN	Up		CYB5D1	Down		VASN	Up	#N/A
EVI5L	Up		TRIM71	Down		EVI5L	Up	#N/A
TMEM167A	Up		C4orf36	Down		TMEM167A	Up	Down
VPS37D	Up		JMY	Down		VPS37D	Up	#N/A
IFNLR1	Up		MTPN	Down		IFNLR1	Up	Down
GPR156	Up		VPS37A	Down		GPR156	Up	#N/A
TPCN2	Up		NACC2	Down		TPCN2	Up	#N/A
MFSD8	Up		ROMO1	Down		MFSD8	Up	#N/A
POTED	Up		SAMD8	Down		POTED	Up	#N/A
ATXN1L	Up		PTGR2	Down		ATXN1L	Up	Down
DNAAF3	Up		RUNDC1	Down		DNAAF3	Up	#N/A
FAM73A	Up		WIPF2	Down		FAM73A	Up	#N/A
GXYLT2	Up		ZNF417	Down		GXYLT2	Up	#N/A
CDH2	Up		IL23R	Down		CDH2	Up	#N/A
SOX4	Up		SIK1	Down		SOX4	Up	Down
CLDN1	Up		DUSP18	Down		CLDN1	Up	#N/A
PQLC2L	Up		MB21D2	Down		PQLC2L	Up	#N/A
ADAM10	Up		THAP6	Down		ADAM10	Up	#N/A
AP1G1	Up		SLC38A9	Down		AP1G1	Up	#N/A
APP	Up		FAM120AOS	Down		APP	Up	#N/A
BCL6	Up		PRUNE2	Down		BCL6	Up	#N/A
ZFP36L2	Up		IFNLR1	Down		ZFP36L2	Up	#N/A
CFTR	Up		PAPD4	Down		CFTR	Up	#N/A
ERCC8	Up		ZNF800	Down		ERCC8	Up	#N/A
CLK3	Up		ZNF431	Down		CLK3	Up	#N/A
MAP3K8	Up		SPTSSA	Down		MAP3K8	Up	#N/A
CPS1	Up		IPMK	Down		CPS1	Up	#N/A
DAB2	Up		LCLAT1	Down		DAB2	Up	#N/A
EIF2S3	Up		ZNF620	Down		EIF2S3	Up	#N/A
EZH2	Up		RBM20	Down		EZH2	Up	#N/A
ACSL4	Up		METTL2A	Down		ACSL4	Up	Down
FGA	Up		CCDC137	Down		FGA	Up	#N/A
FGB	Up		ZNF678	Down		FGB	Up	#N/A
FGF2	Up		SMTNL2	Down		FGF2	Up	Down
FGG	Up		RBM43	Down		FGG	Up	#N/A
MLANA	Up		C6orf120	Down		MLANA	Up	#N/A
MTOR	Up		CLEC12B	Down		MTOR	Up	#N/A
GRIK3	Up		ZNF805	Down		GRIK3	Up	#N/A
NR3C1	Up		ZBTB8A	Down		NR3C1	Up	#N/A
HGF	Up		SFTPA1	Down		HGF	Up	#N/A
HNRNPAB	Up		SLC35E2B	Down		HNRNPAB	Up	#N/A
HNRNPF	Up		PRR23A	Down		HNRNPF	Up	#N/A
HOXA10	Up		ARL17B	Down		HOXA10	Up	#N/A
TNPO1	Up		POC1B-GALNT4	Down		TNPO1	Up	Down
LIFR	Up					LIFR	Up	#N/A
MAP3K4	Up					MAP3K4	Up	#N/A
MYO5A	Up					MYO5A	Up	#N/A
NFE2L2	Up					NFE2L2	Up	#N/A
PCCB	Up					PCCB	Up	#N/A
PIK3R1	Up					PIK3R1	Up	#N/A
PLAG1	Up					PLAG1	Up	Down
PLS1	Up					PLS1	Up	#N/A
PPIC	Up					PPIC	Up	#N/A
PPP2R2A	Up					PPP2R2A	Up	#N/A
PPP6C	Up					PPP6C	Up	#N/A
PTEN	Up					PTEN	Up	Down
PTGS2	Up					PTGS2	Up	#N/A
PURB	Up					PURB	Up	#N/A
RPE	Up					RPE	Up	#N/A
RREB1	Up					RREB1	Up	Down
SLC7A2	Up					SLC7A2	Up	Down
SPAG1	Up					SPAG1	Up	#N/A
ZEB1	Up					ZEB1	Up	#N/A
TMBIM6	Up					TMBIM6	Up	#N/A
TGFB1	Up					TGFB1	Up	Down
TGFBR3	Up					TGFBR3	Up	#N/A
TLR2	Up					TLR2	Up	#N/A
TSPYL1	Up					TSPYL1	Up	#N/A
TTN	Up					TTN	Up	#N/A
UBE2A	Up					UBE2A	Up	#N/A
WNT7A	Up					WNT7A	Up	#N/A
WRN	Up					WRN	Up	#N/A
ZFX	Up					ZFX	Up	#N/A
ZNF207	Up					ZNF207	Up	#N/A
PTP4A1	Up					PTP4A1	Up	Down
PABPN1	Up					PABPN1	Up	#N/A
ARID1A	Up					ARID1A	Up	#N/A
HIST1H3B	Up					HIST1H3B	Up	Down
SMARCA5	Up					SMARCA5	Up	#N/A
STX16	Up					STX16	Up	Down
CCNK	Up					CCNK	Up	#N/A
SEMA5A	Up					SEMA5A	Up	#N/A
TBX18	Up					TBX18	Up	#N/A
GPR50	Up					GPR50	Up	#N/A
TTC37	Up					TTC37	Up	#N/A
BZW1	Up					BZW1	Up	Down
MLEC	Up					MLEC	Up	Down
TSC22D2	Up					TSC22D2	Up	Down
SPATA2	Up					SPATA2	Up	#N/A
ZEB2	Up					ZEB2	Up	Down
ZC3H11A	Up					ZC3H11A	Up	#N/A
BCL2L11	Up					BCL2L11	Up	#N/A
APPBP2	Up					APPBP2	Up	#N/A
CCT2	Up					CCT2	Up	#N/A
STAMBP	Up					STAMBP	Up	#N/A
DIDO1	Up					DIDO1	Up	#N/A
ADAMTS5	Up					ADAMTS5	Up	#N/A
FNDC3A	Up					FNDC3A	Up	Down
ELL2	Up					ELL2	Up	Down
ANKRD12	Up					ANKRD12	Up	#N/A
BICD2	Up					BICD2	Up	#N/A
PHF3	Up					PHF3	Up	#N/A
MORC3	Up					MORC3	Up	#N/A
CADM1	Up					CADM1	Up	#N/A
SLC39A6	Up					SLC39A6	Up	Down
MOB4	Up					MOB4	Up	#N/A
CLIC4	Up					CLIC4	Up	Down
LSM14A	Up					LSM14A	Up	#N/A
ZBTB20	Up					ZBTB20	Up	Down
CHORDC1	Up					CHORDC1	Up	Down
NGFRAP1	Up					NGFRAP1	Up	#N/A
ANKRD11	Up					ANKRD11	Up	#N/A
USP25	Up					USP25	Up	Down
ITSN2	Up					ITSN2	Up	#N/A
TMED5	Up					TMED5	Up	#N/A
GOLGA7	Up					GOLGA7	Up	#N/A
NT5C3A	Up					NT5C3A	Up	#N/A
ZBTB7A	Up					ZBTB7A	Up	Down
PEX5L	Up					PEX5L	Up	Down
DYNC2LI1	Up					DYNC2LI1	Up	#N/A
SIX4	Up					SIX4	Up	Down
IL20RB	Up					IL20RB	Up	#N/A
DCUN1D1	Up					DCUN1D1	Up	#N/A
NEURL1B	Up					NEURL1B	Up	#N/A
RNF111	Up					RNF111	Up	#N/A
MFSD6	Up					MFSD6	Up	#N/A
ZCCHC2	Up					ZCCHC2	Up	#N/A
CMTM6	Up					CMTM6	Up	#N/A
DNAJC28	Up					DNAJC28	Up	#N/A
OXR1	Up					OXR1	Up	#N/A
LRRC1	Up					LRRC1	Up	#N/A
FBXW7	Up					FBXW7	Up	#N/A
MAML3	Up					MAML3	Up	#N/A
ATF7IP	Up					ATF7IP	Up	Down
GNG12	Up					GNG12	Up	#N/A
KCNQ5	Up					KCNQ5	Up	Down
NLN	Up					NLN	Up	#N/A
ARID1B	Up					ARID1B	Up	Down
KIAA1462	Up					KIAA1462	Up	Down
RAP2C	Up					RAP2C	Up	Down
ZNF350	Up					ZNF350	Up	#N/A
FAM217B	Up					FAM217B	Up	Down
CERK	Up					CERK	Up	#N/A
PLEKHA3	Up					PLEKHA3	Up	Down
CHAC1	Up					CHAC1	Up	#N/A
AKIRIN1	Up					AKIRIN1	Up	#N/A
C2orf44	Up					C2orf44	Up	#N/A
COASY	Up					COASY	Up	#N/A
LZIC	Up					LZIC	Up	Down
LMNB2	Up					LMNB2	Up	#N/A
NACC1	Up					NACC1	Up	#N/A
LYSMD3	Up					LYSMD3	Up	Down
NUS1	Up					NUS1	Up	Down
RAB39B	Up					RAB39B	Up	#N/A
SFXN4	Up					SFXN4	Up	#N/A
NAA30	Up					NAA30	Up	#N/A
JMY	Up					JMY	Up	Down
ZNF480	Up					ZNF480	Up	#N/A
ZNF827	Up					ZNF827	Up	#N/A
ZNF645	Up					ZNF645	Up	#N/A
FAM122B	Up					FAM122B	Up	#N/A
TMTC3	Up					TMTC3	Up	#N/A
DENND5B	Up					DENND5B	Up	#N/A
AGO4	Up					AGO4	Up	Down
TMEM192	Up					TMEM192	Up	#N/A
ARL5B	Up					ARL5B	Up	#N/A
MMS22L	Up					MMS22L	Up	#N/A
CNEP1R1	Up					CNEP1R1	Up	Down
SLC46A3	Up					SLC46A3	Up	Down
RPL7L1	Up					RPL7L1	Up	Down
DCAF12L2	Up					DCAF12L2	Up	#N/A
ZNF284	Up					ZNF284	Up	#N/A
NANOGNB	Up					NANOGNB	Up	#N/A
TEX9	Up					TEX9	Up	#N/A
ZNF749	Up					ZNF749	Up	#N/A
FAM69A	Up					FAM69A	Up	#N/A
C1orf147	Up					C1orf147	Up	#N/A
BCL2L2-PABPN1	Up					BCL2L2-PABPN1	Up	#N/A
HSPE1-MOB4	Up					HSPE1-MOB4	Up	#N/A
NDUFC2-KCTD14	Up					NDUFC2-KCTD14	Up	#N/A
						ABCF1	#N/A	Down
						ADCY9	#N/A	Down
						ADD2	#N/A	Down
						AGTR1	#N/A	Down
						ANXA5	#N/A	Down
						CA8	#N/A	Down
						CHEK1	#N/A	Down
						CHML	#N/A	Down
						KLF6	#N/A	Down
						CD55	#N/A	Down
						DGKG	#N/A	Down
						DDX3X	#N/A	Down
						DUSP7	#N/A	Down
						DUSP8	#N/A	Down
						EIF2B1	#N/A	Down
						ELF2	#N/A	Down
						ETS2	#N/A	Down
						ETV6	#N/A	Down
						FKBP1A	#N/A	Down
						FOXL1	#N/A	Down
						GDNF	#N/A	Down
						GRID1	#N/A	Down
						GTF2A1	#N/A	Down
						GTF2B	#N/A	Down
						HIVEP1	#N/A	Down
						HNRNPU	#N/A	Down
						HOXA11	#N/A	Down
						NDST1	#N/A	Down
						IFNAR1	#N/A	Down
						IGFBP1	#N/A	Down
						ITPKB	#N/A	Down
						JAG2	#N/A	Down
						LBR	#N/A	Down
						LDHA	#N/A	Down
						LRP6	#N/A	Down
						SMAD3	#N/A	Down
						MCAM	#N/A	Down
						DNAJB9	#N/A	Down
						MLLT3	#N/A	Down
						MSX2	#N/A	Down
						MYBL1	#N/A	Down
						MYBPC1	#N/A	Down
						OCRL	#N/A	Down
						PIK3CG	#N/A	Down
						PLAGL1	#N/A	Down
						POU2F2	#N/A	Down
						PPP2R5E	#N/A	Down
						PRKCD	#N/A	Down
						RAB3B	#N/A	Down
						RANBP1	#N/A	Down
						SC5D	#N/A	Down
						CXCL5	#N/A	Down
						SLC8A1	#N/A	Down
						SNRPD3	#N/A	Down
						SNX2	#N/A	Down
						SOD2	#N/A	Down
						SP1	#N/A	Down
						SRP72	#N/A	Down
						SYP	#N/A	Down
						TFDP1	#N/A	Down
						TGIF1	#N/A	Down
						THBS1	#N/A	Down
						TPD52	#N/A	Down
						VEGFA	#N/A	Down
						XRCC3	#N/A	Down
						YWHAZ	#N/A	Down
						MAP3K12	#N/A	Down
						ZXDA	#N/A	Down
						CSDE1	#N/A	Down
						PDHX	#N/A	Down
						MFAP5	#N/A	Down
						NRIP1	#N/A	Down
						STX7	#N/A	Down
						RECK	#N/A	Down
						CUL2	#N/A	Down
						KLF7	#N/A	Down
						TNFSF9	#N/A	Down
						TRIP10	#N/A	Down
						KIF3B	#N/A	Down
						ARHGAP29	#N/A	Down
						SLC25A27	#N/A	Down
						ATP6V1G1	#N/A	Down
						ZNF516	#N/A	Down
						USP6NL	#N/A	Down
						LAPTM4A	#N/A	Down
						PHACTR2	#N/A	Down
						MBNL2	#N/A	Down
						RBM7	#N/A	Down
						ZNF267	#N/A	Down
						ZER1	#N/A	Down
						NUP50	#N/A	Down
						ZNF275	#N/A	Down
						TCERG1	#N/A	Down
						COPS8	#N/A	Down
						HNRNPA0	#N/A	Down
						BTG3	#N/A	Down
						DDX52	#N/A	Down
						TPPP	#N/A	Down
						DUSP10	#N/A	Down
						XPOT	#N/A	Down
						ZFP30	#N/A	Down
						ZNF507	#N/A	Down
						PLEKHA6	#N/A	Down
						ZHX3	#N/A	Down
						ZNF609	#N/A	Down
						PRRC2C	#N/A	Down
						TRIM2	#N/A	Down
						LARP1	#N/A	Down
						SIK3	#N/A	Down
						PRKD3	#N/A	Down
						OSBP2	#N/A	Down
						ZNF318	#N/A	Down
						SLC24A2	#N/A	Down
						POT1	#N/A	Down
						SENP3	#N/A	Down
						FBXL3	#N/A	Down
						RGS17	#N/A	Down
						SULT1B1	#N/A	Down
						CLEC2D	#N/A	Down
						C6orf48	#N/A	Down
						GLRX2	#N/A	Down
						APIP	#N/A	Down
						CERCAM	#N/A	Down
						HSPA14	#N/A	Down
						TRIAP1	#N/A	Down
						TRMT112	#N/A	Down
						RSF1	#N/A	Down
						XRN1	#N/A	Down
						TMCO1	#N/A	Down
						RSBN1	#N/A	Down
						ZNHIT6	#N/A	Down
						LEPROT	#N/A	Down
						ZRANB1	#N/A	Down
						BNC2	#N/A	Down
						ACER3	#N/A	Down
						KLHL9	#N/A	Down
						AJAP1	#N/A	Down
						EMC7	#N/A	Down
						PMEPA1	#N/A	Down
						CABP4	#N/A	Down
						CNOT6	#N/A	Down
						ZNF608	#N/A	Down
						NUFIP2	#N/A	Down
						ZNF319	#N/A	Down
						DDX55	#N/A	Down
						MIER1	#N/A	Down
						CYP4F11	#N/A	Down
						BACH2	#N/A	Down
						HHIP	#N/A	Down
						DCLRE1C	#N/A	Down
						MEAF6	#N/A	Down
						NABP1	#N/A	Down
						ARSJ	#N/A	Down
						ZFAND1	#N/A	Down
						ZNF556	#N/A	Down
						KLHL15	#N/A	Down
						TTYH3	#N/A	Down
						APOL6	#N/A	Down
						KIAA1109	#N/A	Down
						POLR1B	#N/A	Down
						PHF6	#N/A	Down
						ZBED3	#N/A	Down
						HPS3	#N/A	Down
						PPP1R15B	#N/A	Down
						SCIN	#N/A	Down
						TRIM4	#N/A	Down
						MCFD2	#N/A	Down
						MMGT1	#N/A	Down
						CCDC38	#N/A	Down
						MSI2	#N/A	Down
						UHMK1	#N/A	Down
						SGPP2	#N/A	Down
						CPEB2	#N/A	Down
						GRPEL2	#N/A	Down
						AMER1	#N/A	Down
						TRPM6	#N/A	Down
						C18orf25	#N/A	Down
						RC3H1	#N/A	Down
						EXOC8	#N/A	Down
						CKAP2L	#N/A	Down
						ITPRIPL1	#N/A	Down
						KLHL23	#N/A	Down
						CCDC80	#N/A	Down
						ITPRIPL2	#N/A	Down
						FAM76A	#N/A	Down
						MPEG1	#N/A	Down
						DOK6	#N/A	Down
						LRRC63	#N/A	Down
						VGLL2	#N/A	Down
						PRR14L	#N/A	Down
						GPATCH11	#N/A	Down
						SVIP	#N/A	Down
						EOGT	#N/A	Down
						ZNF850	#N/A	Down
						GPR141	#N/A	Down
						RPSAP58	#N/A	Down
						C16orf52	#N/A	Down
						PHF24	#N/A	Down
						TIGAR	#N/A	Down
						ARFGEF3	#N/A	Down
						PRR29	#N/A	Down
						SDHAF4	#N/A	Down
						ADCY5	#N/A	Down
						ADCYAP1R1	#N/A	Down
						ADORA3	#N/A	Down
						AK2	#N/A	Down
						ARHGAP6	#N/A	Down
						ARSE	#N/A	Down
						ASGR1	#N/A	Down
						SERPINC1	#N/A	Down
						ZFHX3	#N/A	Down
						BCL7A	#N/A	Down
						BID	#N/A	Down
						BMPR1A	#N/A	Down
						MYRF	#N/A	Down
						CACNA1C	#N/A	Down
						CAMK2G	#N/A	Down
						CD44	#N/A	Down
						CDH4	#N/A	Down
						CDH8	#N/A	Down
						CCR5	#N/A	Down
						CPT1B	#N/A	Down
						ATF6B	#N/A	Down
						DDIT3	#N/A	Down
						DHODH	#N/A	Down
						DYRK1A	#N/A	Down
						EPHA4	#N/A	Down
						ETV3	#N/A	Down
						FOXC1	#N/A	Down
						GALNT1	#N/A	Down
						GLP1R	#N/A	Down
						GP2	#N/A	Down
						HARS	#N/A	Down
						HLA-DRB1	#N/A	Down
						HLA-DRB5	#N/A	Down
						HLCS	#N/A	Down
						HMX1	#N/A	Down
						HNRNPA2B1	#N/A	Down
						HOXC8	#N/A	Down
						HTR1F	#N/A	Down
						IGF2R	#N/A	Down
						IGFBP5	#N/A	Down
						IL11	#N/A	Down
						KCNMA1	#N/A	Down
						LIPC	#N/A	Down
						LSAMP	#N/A	Down
						M6PR	#N/A	Down
						CAPRIN1	#N/A	Down
						SMAD6	#N/A	Down
						MAFG	#N/A	Down
						MAGEB4	#N/A	Down
						MDFI	#N/A	Down
						MMP9	#N/A	Down
						ALDH6A1	#N/A	Down
						MUC4	#N/A	Down
						NFATC1	#N/A	Down
						NPTX1	#N/A	Down
						PDE3A	#N/A	Down
						PHKG1	#N/A	Down
						PLCG1	#N/A	Down
						SERPINF2	#N/A	Down
						POU3F2	#N/A	Down
						PPP1CC	#N/A	Down
						PPP3R1	#N/A	Down
						PRLR	#N/A	Down
						RAB5B	#N/A	Down
						DPF2	#N/A	Down
						RORB	#N/A	Down
						RRM2	#N/A	Down
						ATXN7	#N/A	Down
						SHOX2	#N/A	Down
						SLC1A1	#N/A	Down
						SNAI2	#N/A	Down
						SOS2	#N/A	Down
						SSRP1	#N/A	Down
						TCF7L2	#N/A	Down
						TCF12	#N/A	Down
						UFD1L	#N/A	Down
						VASP	#N/A	Down
						ZNF22	#N/A	Down
						PRDM2	#N/A	Down
						DPF3	#N/A	Down
						GAN	#N/A	Down
						MKKS	#N/A	Down
						FZD8	#N/A	Down
						SPOP	#N/A	Down
						SLC43A1	#N/A	Down
						DENR	#N/A	Down
						CDC23	#N/A	Down
						HRK	#N/A	Down
						WISP1	#N/A	Down
						ALDH1A2	#N/A	Down
						AP1S2	#N/A	Down
						CCRL2	#N/A	Down
						SLC16A5	#N/A	Down
						SYNGR1	#N/A	Down
						TIAF1	#N/A	Down
						ZBTB22	#N/A	Down
						GTF3C3	#N/A	Down
						SLC22A6	#N/A	Down
						CREB5	#N/A	Down
						SH3PXD2A	#N/A	Down
						HDAC9	#N/A	Down
						KNTC1	#N/A	Down
						NUAK1	#N/A	Down
						TECPR2	#N/A	Down
						G3BP2	#N/A	Down
						SH2B3	#N/A	Down
						FEM1B	#N/A	Down
						INADL	#N/A	Down
						DCAF7	#N/A	Down
						NFAT5	#N/A	Down
						POP4	#N/A	Down
						RPP40	#N/A	Down
						WDR3	#N/A	Down
						RAB10	#N/A	Down
						SERINC3	#N/A	Down
						SLC27A2	#N/A	Down
						TLK2	#N/A	Down
						NUPL2	#N/A	Down
						PTPRT	#N/A	Down
						AKAP13	#N/A	Down
						PADI2	#N/A	Down
						GPR45	#N/A	Down
						VASH1	#N/A	Down
						CLUAP1	#N/A	Down
						ZBTB43	#N/A	Down
						FSTL4	#N/A	Down
						MRPS27	#N/A	Down
						IQCE	#N/A	Down
						DNAJC16	#N/A	Down
						ANGPTL2	#N/A	Down
						BRD4	#N/A	Down
						SEZ6L	#N/A	Down
						CDC42EP4	#N/A	Down
						TMEFF2	#N/A	Down
						DNAJB5	#N/A	Down
						SEC31B	#N/A	Down
						NGDN	#N/A	Down
						TOR1AIP1	#N/A	Down
						AFF4	#N/A	Down
						AGO2	#N/A	Down
						BBS9	#N/A	Down
						RACGAP1	#N/A	Down
						HCFC2	#N/A	Down
						PRICKLE4	#N/A	Down
						A1CF	#N/A	Down
						AMOTL2	#N/A	Down
						SNX9	#N/A	Down
						UBE2J1	#N/A	Down
						ANKFY1	#N/A	Down
						RAB14	#N/A	Down
						RBM27	#N/A	Down
						CCDC93	#N/A	Down
						FNBP1L	#N/A	Down
						CHCHD3	#N/A	Down
						2001-03-01	#N/A	Down
						TTC38	#N/A	Down
						ZWILCH	#N/A	Down
						RNMTL1	#N/A	Down
						SLC38A7	#N/A	Down
						ELP2	#N/A	Down
						SYNJ2BP	#N/A	Down
						SLC39A9	#N/A	Down
						STRBP	#N/A	Down
						PI4K2A	#N/A	Down
						ASIC4	#N/A	Down
						GALNT10	#N/A	Down
						ENAH	#N/A	Down
						WWC3	#N/A	Down
						C21orf62	#N/A	Down
						ARNTL2	#N/A	Down
						C12orf5	#N/A	Down
						VN1R1	#N/A	Down
						KIAA1244	#N/A	Down
						AS3MT	#N/A	Down
						MTA3	#N/A	Down
						SRGAP1	#N/A	Down
						ZNF398	#N/A	Down
						CACHD1	#N/A	Down
						SEMA4G	#N/A	Down
						LY6G6D	#N/A	Down
						MESDC1	#N/A	Down
						CACNG8	#N/A	Down
						BCAN	#N/A	Down
						SH2D4A	#N/A	Down
						BLOC1S5	#N/A	Down
						SMOC1	#N/A	Down
						LRRC4	#N/A	Down
						PDF	#N/A	Down
						MRPS15	#N/A	Down
						SOWAHC	#N/A	Down
						ZNF747	#N/A	Down
						ELOVL6	#N/A	Down
						ZNF576	#N/A	Down
						NOX5	#N/A	Down
						CEP97	#N/A	Down
						STEAP4	#N/A	Down
						ZYG11B	#N/A	Down
						GTDC1	#N/A	Down
						ZNF385D	#N/A	Down
						MCTP1	#N/A	Down
						FBXO31	#N/A	Down
						RNF122	#N/A	Down
						TM4SF20	#N/A	Down
						TMEM156	#N/A	Down
						WWC2	#N/A	Down
						FCRL4	#N/A	Down
						SPNS1	#N/A	Down
						RBM48	#N/A	Down
						DNAJC30	#N/A	Down
						RAB11FIP4	#N/A	Down
						FAXC	#N/A	Down
						IL1F10	#N/A	Down
						FAM167B	#N/A	Down
						SAMD1	#N/A	Down
						AP5B1	#N/A	Down
						ELMSAN1	#N/A	Down
						CHRDL1	#N/A	Down
						MEX3A	#N/A	Down
						MYOCD	#N/A	Down
						SYAP1	#N/A	Down
						ABCC12	#N/A	Down
						MED8	#N/A	Down
						FAM83F	#N/A	Down
						XKR4	#N/A	Down
						ZNF689	#N/A	Down
						CLNK	#N/A	Down
						AGAP1	#N/A	Down
						C11orf74	#N/A	Down
						C17orf64	#N/A	Down
						CCDC43	#N/A	Down
						SLC43A2	#N/A	Down
						EID2B	#N/A	Down
						KLHL40	#N/A	Down
						XRRA1	#N/A	Down
						ODF4	#N/A	Down
						KCTD11	#N/A	Down
						SYT6	#N/A	Down
						PHF13	#N/A	Down
						ZNF362	#N/A	Down
						C1orf64	#N/A	Down
						TTC39B	#N/A	Down
						TMTC2	#N/A	Down
						PAQR7	#N/A	Down
						MIER3	#N/A	Down
						ZNF48	#N/A	Down
						SLC39A11	#N/A	Down
						UNC13D	#N/A	Down
						LRRC55	#N/A	Down
						ZCCHC24	#N/A	Down
						OPN5	#N/A	Down
						KIAA1324L	#N/A	Down
						ZDHHC20	#N/A	Down
						LY6G6F	#N/A	Down
						B4GALNT3	#N/A	Down
						NUDT7	#N/A	Down
						KANSL1	#N/A	Down
						HCAR2	#N/A	Down
						ANKRD45	#N/A	Down
						PRSS38	#N/A	Down
						MYLK4	#N/A	Down
						ZSCAN22	#N/A	Down
						PLCXD3	#N/A	Down
						SFT2D2	#N/A	Down
						ZKSCAN4	#N/A	Down
						TBPL2	#N/A	Down
						SAMD5	#N/A	Down
						ONECUT3	#N/A	Down
						MYO18A	#N/A	Down
						C4orf3	#N/A	Down
						ZNF705A	#N/A	Down
						PALM2-AKAP2	#N/A	Down
						LURAP1	#N/A	Down
						KIAA0754	#N/A	Down
						C6orf132	#N/A	Down
						TMEM236	#N/A	Down
						ZBTB8B	#N/A	Down
						CTSV	#N/A	Down
						ADGRL1	#N/A	Down
						LINC01551	#N/A	Down
						ATP5G3	#N/A	Down
						DST	#N/A	Down
						COL12A1	#N/A	Down
						CSNK1G3	#N/A	Down
						VCAN	#N/A	Down
						CTSL2	#N/A	Down
						CYB561	#N/A	Down
						EN2	#N/A	Down
						SLC29A1	#N/A	Down
						ESD	#N/A	Down
						FCGR2A	#N/A	Down
						XRCC6	#N/A	Down
						HMGB3	#N/A	Down
						HSPA5	#N/A	Down
						IFRD1	#N/A	Down
						RBPJ	#N/A	Down
						LFNG	#N/A	Down
						LRP1	#N/A	Down
						SMAD7	#N/A	Down
						CD46	#N/A	Down
						MT1E	#N/A	Down
						TRIM37	#N/A	Down
						PLAGL2	#N/A	Down
						PPM1A	#N/A	Down
						PRKCI	#N/A	Down
						PTMA	#N/A	Down
						RPL15	#N/A	Down
						RPL18	#N/A	Down
						SLC22A3	#N/A	Down
						SNRPB2	#N/A	Down
						SYPL1	#N/A	Down
						MAP3K7	#N/A	Down
						TPM3	#N/A	Down
						TUBB2A	#N/A	Down
						WNT5A	#N/A	Down
						ZNF223	#N/A	Down
						SLC25A12	#N/A	Down
						FIG4	#N/A	Down
						SLC35E2	#N/A	Down
						HNRNPDL	#N/A	Down
						AKT3	#N/A	Down
						FAM13A	#N/A	Down
						YWHAQ	#N/A	Down
						RAB32	#N/A	Down
						PRDM4	#N/A	Down
						POU6F2	#N/A	Down
						ATG14	#N/A	Down
						DIP2C	#N/A	Down
						GPATCH8	#N/A	Down
						PPIP5K2	#N/A	Down
						KLHL18	#N/A	Down
						ARL2BP	#N/A	Down
						GABARAPL1	#N/A	Down
						ARIH1	#N/A	Down
						HIGD1A	#N/A	Down
						DISC1	#N/A	Down
						ZNF691	#N/A	Down
						CRIM1	#N/A	Down
						ANKMY1	#N/A	Down
						ZDHHC3	#N/A	Down
						RNF138	#N/A	Down
						ZFR	#N/A	Down
						NLK	#N/A	Down
						RAB23	#N/A	Down
						USP53	#N/A	Down
						MPHOSPH8	#N/A	Down
						PHIP	#N/A	Down
						CDCA4	#N/A	Down
						SETD5	#N/A	Down
						CDV3	#N/A	Down
						PEX26	#N/A	Down
						CTTNBP2NL	#N/A	Down
						CDC42SE2	#N/A	Down
						TWSG1	#N/A	Down
						PLEKHA1	#N/A	Down
						DHX35	#N/A	Down
						CLSPN	#N/A	Down
						MAGEF1	#N/A	Down
						MTMR14	#N/A	Down
						RAPH1	#N/A	Down
						GRAMD3	#N/A	Down
						PDCL3	#N/A	Down
						GCC1	#N/A	Down
						ATP13A3	#N/A	Down
						MANEA	#N/A	Down
						C1orf115	#N/A	Down
						ZFHX4	#N/A	Down
						ZFP91	#N/A	Down
						USP48	#N/A	Down
						MSANTD4	#N/A	Down
						CBX2	#N/A	Down
						ZCCHC3	#N/A	Down
						ZNF622	#N/A	Down
						ACBD5	#N/A	Down
						SLFN11	#N/A	Down
						ARHGAP12	#N/A	Down
						WDFY2	#N/A	Down
						PDZD8	#N/A	Down
						FAM83C	#N/A	Down
						LSM11	#N/A	Down
						AMOTL1	#N/A	Down
						ZNF367	#N/A	Down
						SLC16A9	#N/A	Down
						MKX	#N/A	Down
						GPR137C	#N/A	Down
						YIPF6	#N/A	Down
						ZNF704	#N/A	Down
						TLCD2	#N/A	Down
						SIGLEC14	#N/A	Down
						PPARGC1A	#N/A	Down
						PRDX5	#N/A	Down
						BCCIP	#N/A	Down
						CNOT6L	#N/A	Down
						EDNRA	#N/A	Down
						KCNAB1	#N/A	Down
						STRN	#N/A	Down
						TGOLN2	#N/A	Down
						ADD1	#N/A	Down
						AMPD3	#N/A	Down
						ATM	#N/A	Down
						CLTC	#N/A	Down
						COL5A1	#N/A	Down
						EPS8	#N/A	Down
						FOS	#N/A	Down
						MLLT6	#N/A	Down
						MN1	#N/A	Down
						NARS	#N/A	Down
						NDUFB5	#N/A	Down
						2002-09-01	#N/A	Down
						NOTCH2	#N/A	Down
						NRAS	#N/A	Down
						UBL3	#N/A	Down
						MAPK1	#N/A	Down
						DNAJC3	#N/A	Down
						PTK2	#N/A	Down
						RNF6	#N/A	Down
						ZNF711	#N/A	Down
						ZNF99	#N/A	Down
						EIF4G3	#N/A	Down
						ADAM9	#N/A	Down
						PHOX2B	#N/A	Down
						MTA1	#N/A	Down
						KIAA0226	#N/A	Down
						PDIA6	#N/A	Down
						FAM3C	#N/A	Down
						ARL6IP1	#N/A	Down
						SYNE2	#N/A	Down
						SOGA2	#N/A	Down
						SIRT1	#N/A	Down
						HEBP2	#N/A	Down
						C16orf72	#N/A	Down
						ASCC1	#N/A	Down
						GDAP2	#N/A	Down
						SPDL1	#N/A	Down
						LIN7C	#N/A	Down
						STK31	#N/A	Down
						GPCPD1	#N/A	Down
						TMPRSS4	#N/A	Down
						SLC25A19	#N/A	Down
						MRPS14	#N/A	Down
						NOM1	#N/A	Down
						CENPO	#N/A	Down
						ZNF703	#N/A	Down
						NAA50	#N/A	Down
						REEP4	#N/A	Down
						ITCH	#N/A	Down
						MED10	#N/A	Down
						KIAA1804	#N/A	Down
						STX1B	#N/A	Down
						GBP4	#N/A	Down
						RAB3IP	#N/A	Down
						INO80C	#N/A	Down
						NCOA7	#N/A	Down
						SPTY2D1	#N/A	Down
						ZNF550	#N/A	Down
						FUT11	#N/A	Down
						ADAMTS17	#N/A	Down
						U2AF1L4	#N/A	Down
						OTUD1	#N/A	Down
						LNX2	#N/A	Down
						ANKRD52	#N/A	Down
						SHC4	#N/A	Down
						EML6	#N/A	Down
						FKBP1C	#N/A	Down
						ACVR1	#N/A	Down
						ADARB2	#N/A	Down
						ABCD2	#N/A	Down
						ATP6V1B2	#N/A	Down
						CALM2	#N/A	Down
						CCNA2	#N/A	Down
						CCT6A	#N/A	Down
						CFL2	#N/A	Down
						TPP1	#N/A	Down
						CCR6	#N/A	Down
						SLC31A1	#N/A	Down
						DAPK1	#N/A	Down
						DYNC1LI2	#N/A	Down
						EDN1	#N/A	Down
						FKTN	#N/A	Down
						FLNC	#N/A	Down
						FRZB	#N/A	Down
						G6PC	#N/A	Down
						GRB10	#N/A	Down
						HOXA5	#N/A	Down
						HOXD11	#N/A	Down
						HPRT1	#N/A	Down
						HSPA8	#N/A	Down
						IRF1	#N/A	Down
						KCNB1	#N/A	Down
						KLRD1	#N/A	Down
						MCC	#N/A	Down
						MAP3K9	#N/A	Down
						MOCS2	#N/A	Down
						MYH11	#N/A	Down
						NF2	#N/A	Down
						NFE2L1	#N/A	Down
						OMD	#N/A	Down
						OSBP	#N/A	Down
						PCSK6	#N/A	Down
						PAFAH1B2	#N/A	Down
						PEX13	#N/A	Down
						POLR2A	#N/A	Down
						POLR2D	#N/A	Down
						PPP1R7	#N/A	Down
						PRKAA1	#N/A	Down
						PRKCSH	#N/A	Down
						PRNP	#N/A	Down
						PSMB5	#N/A	Down
						PTPN4	#N/A	Down
						PTPRG	#N/A	Down
						RAG1	#N/A	Down
						RAN	#N/A	Down
						RFC2	#N/A	Down
						RFXAP	#N/A	Down
						RPL4	#N/A	Down
						RPS15A	#N/A	Down
						RPS27A	#N/A	Down
						CLIP1	#N/A	Down
						SNTB1	#N/A	Down
						TROVE2	#N/A	Down
						SSTR2	#N/A	Down
						TERF2	#N/A	Down
						THRA	#N/A	Down
						TRPC3	#N/A	Down
						UBB	#N/A	Down
						UBE2D2	#N/A	Down
						UBE2D3	#N/A	Down
						UQCRB	#N/A	Down
						ZNF24	#N/A	Down
						ZNF154	#N/A	Down
						ZNF224	#N/A	Down
						BHLHE40	#N/A	Down
						GALNT4	#N/A	Down
						USP13	#N/A	Down
						WASL	#N/A	Down
						GPRC5A	#N/A	Down
						MAP7	#N/A	Down
						ATP6V0D1	#N/A	Down
						DLG5	#N/A	Down
						RPS6KA5	#N/A	Down
[truncated: 160 more rows]

## Sheet: Node_attribute_file
Interactor	node_ID1
PXYLP1	Both_UP&Down target					Both_UP&Down target	221
C11orf98	Both_UP&Down target					UP_miRNA_target	1037
PARP1	Both_UP&Down target					Down_miRNA_target	901
ATP6V1C1	Both_UP&Down target					Total	2159
BACH1	Both_UP&Down target
CCND1	Both_UP&Down target
BTG1	Both_UP&Down target
CCND2	Both_UP&Down target
CD28	Both_UP&Down target
CLCN3	Both_UP&Down target
COX10	Both_UP&Down target
CRK	Both_UP&Down target
DAD1	Both_UP&Down target
DPYSL2	Both_UP&Down target
ESR1	Both_UP&Down target
F2RL1	Both_UP&Down target
HADHB	Both_UP&Down target
HOXB3	Both_UP&Down target
LDLR	Both_UP&Down target
MBNL1	Both_UP&Down target
NFIB	Both_UP&Down target
PIGA	Both_UP&Down target
POU2F1	Both_UP&Down target
REST	Both_UP&Down target
SPIB	Both_UP&Down target
HSPA13	Both_UP&Down target
WEE1	Both_UP&Down target
ZNF12	Both_UP&Down target
FZD6	Both_UP&Down target
CUL3	Both_UP&Down target
TNFRSF10B	Both_UP&Down target
PRPF4	Both_UP&Down target
SOCS5	Both_UP&Down target
KLHL21	Both_UP&Down target
USP15	Both_UP&Down target
ZBTB18	Both_UP&Down target
SEC23B	Both_UP&Down target
TXNIP	Both_UP&Down target
LEFTY1	Both_UP&Down target
SRCAP	Both_UP&Down target
BLCAP	Both_UP&Down target
PNRC1	Both_UP&Down target
NUDT3	Both_UP&Down target
HABP4	Both_UP&Down target
TNRC6B	Both_UP&Down target
RPRD2	Both_UP&Down target
SATB2	Both_UP&Down target
ZFYVE26	Both_UP&Down target
SLC7A11	Both_UP&Down target
SNX5	Both_UP&Down target
TMOD3	Both_UP&Down target
MED18	Both_UP&Down target
MBNL3	Both_UP&Down target
RAB22A	Both_UP&Down target
SORCS2	Both_UP&Down target
TAOK1	Both_UP&Down target
ZNF317	Both_UP&Down target
KIF13A	Both_UP&Down target
PAPD5	Both_UP&Down target
ZMAT3	Both_UP&Down target
CAPRIN2	Both_UP&Down target
PRRG4	Both_UP&Down target
C1orf50	Both_UP&Down target
C4orf29	Both_UP&Down target
RAB11FIP1	Both_UP&Down target
PLA2G12A	Both_UP&Down target
KREMEN1	Both_UP&Down target
CHCHD5	Both_UP&Down target
FAM73B	Both_UP&Down target
MASTL	Both_UP&Down target
KBTBD6	Both_UP&Down target
ASB16	Both_UP&Down target
FAM114A1	Both_UP&Down target
HAUS8	Both_UP&Down target
ABHD15	Both_UP&Down target
ADAT2	Both_UP&Down target
PTPDC1	Both_UP&Down target
SAMD8	Both_UP&Down target
SIK1	Both_UP&Down target
SPRED1	Both_UP&Down target
UBXN2A	Both_UP&Down target
AGO3	Both_UP&Down target
LCLAT1	Both_UP&Down target
CADM2	Both_UP&Down target
UBN2	Both_UP&Down target
RGMB	Both_UP&Down target
ZNF805	Both_UP&Down target
LINC00598	Both_UP&Down target
MICA	Both_UP&Down target
EIF4A2	Both_UP&Down target
MDM2	Both_UP&Down target
MSMO1	Both_UP&Down target
SNTB2	Both_UP&Down target
TP53	Both_UP&Down target
TWIST1	Both_UP&Down target
FZD5	Both_UP&Down target
DSTYK	Both_UP&Down target
MGAT4C	Both_UP&Down target
HBP1	Both_UP&Down target
RNF11	Both_UP&Down target
BRPF3	Both_UP&Down target
TRIM44	Both_UP&Down target
SIPA1L2	Both_UP&Down target
ZBTB4	Both_UP&Down target
CREBZF	Both_UP&Down target
GID4	Both_UP&Down target
ARAP2	Both_UP&Down target
ZNF800	Both_UP&Down target
IRF2BP2	Both_UP&Down target
XIAP	Both_UP&Down target
BCL2	Both_UP&Down target
CDK1	Both_UP&Down target
CDH5	Both_UP&Down target
CREBBP	Both_UP&Down target
ETF1	Both_UP&Down target
ETS1	Both_UP&Down target
HSPA1B	Both_UP&Down target
KRAS	Both_UP&Down target
LIPA	Both_UP&Down target
SMAD4	Both_UP&Down target
NTRK3	Both_UP&Down target
PPP2CA	Both_UP&Down target
ATXN1	Both_UP&Down target
TRAF6	Both_UP&Down target
FXR1	Both_UP&Down target
HMGA2	Both_UP&Down target
KHSRP	Both_UP&Down target
STC2	Both_UP&Down target
SGPL1	Both_UP&Down target
MATR3	Both_UP&Down target
CEP170	Both_UP&Down target
HUWE1	Both_UP&Down target
ARID3B	Both_UP&Down target
AKAP2	Both_UP&Down target
IKZF2	Both_UP&Down target
BTBD3	Both_UP&Down target
PLXND1	Both_UP&Down target
DICER1	Both_UP&Down target
TMEM2	Both_UP&Down target
PSAT1	Both_UP&Down target
PDZD11	Both_UP&Down target
UGT2B28	Both_UP&Down target
BCOR	Both_UP&Down target
UBR7	Both_UP&Down target
STOX2	Both_UP&Down target
PIP4K2C	Both_UP&Down target
SH3BP5L	Both_UP&Down target
SPRTN	Both_UP&Down target
STARD13	Both_UP&Down target
ATP6AP1L	Both_UP&Down target
TRIM71	Both_UP&Down target
NEGR1	Both_UP&Down target
LIN28B	Both_UP&Down target
ANKRD33B	Both_UP&Down target
ARHGAP1	Both_UP&Down target
BMP3	Both_UP&Down target
CDK4	Both_UP&Down target
GMFB	Both_UP&Down target
GSK3B	Both_UP&Down target
ITPR1	Both_UP&Down target
JARID2	Both_UP&Down target
MDM4	Both_UP&Down target
MET	Both_UP&Down target
CNOT4	Both_UP&Down target
NOTCH1	Both_UP&Down target
MAP2K1	Both_UP&Down target
SRSF2	Both_UP&Down target
TGFBR2	Both_UP&Down target
YY1	Both_UP&Down target
ZNF623	Both_UP&Down target
VAV3	Both_UP&Down target
PLA2G2D	Both_UP&Down target
TNRC18P2	Both_UP&Down target
TM9SF3	Both_UP&Down target
RRAGD	Both_UP&Down target
VPS37B	Both_UP&Down target
ZNF551	Both_UP&Down target
TMEM167A	Both_UP&Down target
IFNLR1	Both_UP&Down target
ATXN1L	Both_UP&Down target
SOX4	Both_UP&Down target
ACSL4	Both_UP&Down target
FGF2	Both_UP&Down target
TNPO1	Both_UP&Down target
PLAG1	Both_UP&Down target
PTEN	Both_UP&Down target
RREB1	Both_UP&Down target
SLC7A2	Both_UP&Down target
TGFB1	Both_UP&Down target
PTP4A1	Both_UP&Down target
HIST1H3B	Both_UP&Down target
STX16	Both_UP&Down target
BZW1	Both_UP&Down target
MLEC	Both_UP&Down target
TSC22D2	Both_UP&Down target
ZEB2	Both_UP&Down target
FNDC3A	Both_UP&Down target
ELL2	Both_UP&Down target
SLC39A6	Both_UP&Down target
CLIC4	Both_UP&Down target
ZBTB20	Both_UP&Down target
CHORDC1	Both_UP&Down target
USP25	Both_UP&Down target
ZBTB7A	Both_UP&Down target
PEX5L	Both_UP&Down target
SIX4	Both_UP&Down target
ATF7IP	Both_UP&Down target
KCNQ5	Both_UP&Down target
ARID1B	Both_UP&Down target
KIAA1462	Both_UP&Down target
RAP2C	Both_UP&Down target
FAM217B	Both_UP&Down target
PLEKHA3	Both_UP&Down target
LZIC	Both_UP&Down target
LYSMD3	Both_UP&Down target
NUS1	Both_UP&Down target
JMY	Both_UP&Down target
AGO4	Both_UP&Down target
CNEP1R1	Both_UP&Down target
SLC46A3	Both_UP&Down target
RPL7L1	Both_UP&Down target
NOCT	UP_miRNA_target
TKFC	UP_miRNA_target
CUL1	UP_miRNA_target
POMT2	UP_miRNA_target
C21orf62-AS1	UP_miRNA_target
CEP126	UP_miRNA_target
IFT22	UP_miRNA_target
COA7	UP_miRNA_target
MRPL57	UP_miRNA_target
RITA1	UP_miRNA_target
FAAP24	UP_miRNA_target
DDIAS	UP_miRNA_target
ACOX1	UP_miRNA_target
APOH	UP_miRNA_target
RHOC	UP_miRNA_target
ATIC	UP_miRNA_target
ATP1B3	UP_miRNA_target
BCL2L2	UP_miRNA_target
BMP8B	UP_miRNA_target
CAPZA2	UP_miRNA_target
COX6B1	UP_miRNA_target
CPT1A	UP_miRNA_target
CREB1	UP_miRNA_target
CSNK1A1	UP_miRNA_target
CYB5A	UP_miRNA_target
DUSP2	UP_miRNA_target
EIF2S1	UP_miRNA_target
EPHA2	UP_miRNA_target
ELAVL2	UP_miRNA_target
ELK4	UP_miRNA_target
MARK2	UP_miRNA_target
NR2F6	UP_miRNA_target
ESR2	UP_miRNA_target
FANCA	UP_miRNA_target
FGF7	UP_miRNA_target
GABPB1	UP_miRNA_target
GALNT3	UP_miRNA_target
GATA6	UP_miRNA_target
GLO1	UP_miRNA_target
GOLGA2	UP_miRNA_target
MKNK2	UP_miRNA_target
GTF2H3	UP_miRNA_target
HAS2	UP_miRNA_target
HAS3	UP_miRNA_target
HIP1	UP_miRNA_target
HIVEP2	UP_miRNA_target
HMGB1	UP_miRNA_target
IFNAR2	UP_miRNA_target
IGF1R	UP_miRNA_target
FOXK2	UP_miRNA_target
IPP	UP_miRNA_target
IRF2	UP_miRNA_target
ITGA2	UP_miRNA_target
KCNA7	UP_miRNA_target
KCND3	UP_miRNA_target
KCNJ8	UP_miRNA_target
KCNMB1	UP_miRNA_target
KPNA2	UP_miRNA_target
ABLIM1	UP_miRNA_target
MAP1B	UP_miRNA_target
MCM7	UP_miRNA_target
MFAP2	UP_miRNA_target
MSH3	UP_miRNA_target
MYO1F	UP_miRNA_target
MYH9	UP_miRNA_target
MYO1D	UP_miRNA_target
DDR2	UP_miRNA_target
PAK2	UP_miRNA_target
PDE4C	UP_miRNA_target
PDHB	UP_miRNA_target
PDPK1	UP_miRNA_target
PER1	UP_miRNA_target
PFKP	UP_miRNA_target
PRIM1	UP_miRNA_target
PRKACB	UP_miRNA_target
PTGIS	UP_miRNA_target
QSOX1	UP_miRNA_target
RANGAP1	UP_miRNA_target
RBBP6	UP_miRNA_target
RTN2	UP_miRNA_target
CCL5	UP_miRNA_target
SLC1A5	UP_miRNA_target
SLC6A4	UP_miRNA_target
STX4	UP_miRNA_target
ADAM17	UP_miRNA_target
TCEB1	UP_miRNA_target
TFAP4	UP_miRNA_target
NR2F2	UP_miRNA_target
TSPAN6	UP_miRNA_target
GPR137B	UP_miRNA_target
NR2C2	UP_miRNA_target
TXK	UP_miRNA_target
UBE2V2	UP_miRNA_target
ZNF7	UP_miRNA_target
ZNF174	UP_miRNA_target
CCDC6	UP_miRNA_target
SERF1A	UP_miRNA_target
FZD9	UP_miRNA_target
HIST1H2BG	UP_miRNA_target
ULK1	UP_miRNA_target
MAPKAPK5	UP_miRNA_target
DEGS1	UP_miRNA_target
EIF2B2	UP_miRNA_target
HIST1H2BJ	UP_miRNA_target
F2RL3	UP_miRNA_target
TM4SF5	UP_miRNA_target
RPL14	UP_miRNA_target
ATG12	UP_miRNA_target
SLC28A1	UP_miRNA_target
LPAR2	UP_miRNA_target
ZBED1	UP_miRNA_target
ZNF264	UP_miRNA_target
KCNK6	UP_miRNA_target
MED17	UP_miRNA_target
SH3BP5	UP_miRNA_target
ENTPD4	UP_miRNA_target
CEP104	UP_miRNA_target
KIAA0513	UP_miRNA_target
DLGAP5	UP_miRNA_target
DAZAP2	UP_miRNA_target
MELK	UP_miRNA_target
RABGAP1L	UP_miRNA_target
HS3ST1	UP_miRNA_target
NR1D2	UP_miRNA_target
ZBTB33	UP_miRNA_target
MED16	UP_miRNA_target
ABI2	UP_miRNA_target
SERF2	UP_miRNA_target
NME6	UP_miRNA_target
GDF11	UP_miRNA_target
HNRNPR	UP_miRNA_target
CDIPT	UP_miRNA_target
TIMM17A	UP_miRNA_target
N4BP2L2	UP_miRNA_target
POLR3F	UP_miRNA_target
DCTN6	UP_miRNA_target
GNB5	UP_miRNA_target
TRAF3IP2	UP_miRNA_target
LIAS	UP_miRNA_target
TRIOBP	UP_miRNA_target
DNAJB4	UP_miRNA_target
POLR3A	UP_miRNA_target
HSPA4L	UP_miRNA_target
UBOX5	UP_miRNA_target
MSRB2	UP_miRNA_target
EMC1	UP_miRNA_target
AVL9	UP_miRNA_target
FBXL7	UP_miRNA_target
WWC1	UP_miRNA_target
MAN2B2	UP_miRNA_target
PSD3	UP_miRNA_target
SF3B3	UP_miRNA_target
ICMT	UP_miRNA_target
CBX5	UP_miRNA_target
TTC9	UP_miRNA_target
SUZ12	UP_miRNA_target
ACOT9	UP_miRNA_target
BHMT2	UP_miRNA_target
HYPK	UP_miRNA_target
FBXL2	UP_miRNA_target
IFFO1	UP_miRNA_target
ZNF385A	UP_miRNA_target
KBTBD2	UP_miRNA_target
WSB1	UP_miRNA_target
TIMM10	UP_miRNA_target
BSCL2	UP_miRNA_target
MORC1	UP_miRNA_target
RNF115	UP_miRNA_target
LSM3	UP_miRNA_target
CRCP	UP_miRNA_target
APEX2	UP_miRNA_target
POLM	UP_miRNA_target
CECR2	UP_miRNA_target
OSTM1	UP_miRNA_target
C11orf54	UP_miRNA_target
SPCS1	UP_miRNA_target
ATAD2	UP_miRNA_target
MINK1	UP_miRNA_target
SLC35C2	UP_miRNA_target
SH3GLB1	UP_miRNA_target
APH1A	UP_miRNA_target
SAR1B	UP_miRNA_target
IRAK4	UP_miRNA_target
KLF3	UP_miRNA_target
TLR7	UP_miRNA_target
ERGIC2	UP_miRNA_target
SUCO	UP_miRNA_target
LIMA1	UP_miRNA_target
LGSN	UP_miRNA_target
CMPK1	UP_miRNA_target
ARID4B	UP_miRNA_target
FXYD5	UP_miRNA_target
CYCS	UP_miRNA_target
DNAJC10	UP_miRNA_target
SGTB	UP_miRNA_target
DPP8	UP_miRNA_target
INO80D	UP_miRNA_target
OCIAD1	UP_miRNA_target
GEMIN8	UP_miRNA_target
SLC35F6	UP_miRNA_target
RMND1	UP_miRNA_target
C14orf119	UP_miRNA_target
FKBP14	UP_miRNA_target
C9orf40	UP_miRNA_target
C14orf105	UP_miRNA_target
KIAA1551	UP_miRNA_target
ZNF532	UP_miRNA_target
SBNO1	UP_miRNA_target
TMEM19	UP_miRNA_target
TMEM100	UP_miRNA_target
VPS53	UP_miRNA_target
RBM41	UP_miRNA_target
RFK	UP_miRNA_target
YOD1	UP_miRNA_target
ETNK1	UP_miRNA_target
FEM1A	UP_miRNA_target
BCAS4	UP_miRNA_target
TMEM127	UP_miRNA_target
ZNF446	UP_miRNA_target
MFN1	UP_miRNA_target
IPO9	UP_miRNA_target
TSR1	UP_miRNA_target
CEP72	UP_miRNA_target
LRIF1	UP_miRNA_target
FOXJ2	UP_miRNA_target
PARD3	UP_miRNA_target
FEM1C	UP_miRNA_target
ZNFX1	UP_miRNA_target
SERINC1	UP_miRNA_target
SLAIN2	UP_miRNA_target
FAM160B1	UP_miRNA_target
SUGP1	UP_miRNA_target
GATAD1	UP_miRNA_target
LY6G5B	UP_miRNA_target
SLC22A23	UP_miRNA_target
MCUR1	UP_miRNA_target
ABCG8	UP_miRNA_target
MPP5	UP_miRNA_target
GIGYF1	UP_miRNA_target
C11orf1	UP_miRNA_target
EXO5	UP_miRNA_target
MTMR9	UP_miRNA_target
TMEM38A	UP_miRNA_target
ZNF426	UP_miRNA_target
HMBOX1	UP_miRNA_target
NOL9	UP_miRNA_target
CLIP4	UP_miRNA_target
ZNF665	UP_miRNA_target
C12orf49	UP_miRNA_target
AGMAT	UP_miRNA_target
METTL8	UP_miRNA_target
TNIP3	UP_miRNA_target
SYNPO2L	UP_miRNA_target
DNAJB14	UP_miRNA_target
PCNXL2	UP_miRNA_target
FOXRED2	UP_miRNA_target
GPR157	UP_miRNA_target
TMEM134	UP_miRNA_target
RNF34	UP_miRNA_target
ORAI2	UP_miRNA_target
SLC35F5	UP_miRNA_target
TNKS2	UP_miRNA_target
FAHD1	UP_miRNA_target
DNAL1	UP_miRNA_target
CRISPLD2	UP_miRNA_target
MIXL1	UP_miRNA_target
QRFPR	UP_miRNA_target
GTF2IRD2	UP_miRNA_target
YIPF4	UP_miRNA_target
SLC25A33	UP_miRNA_target
FAM213A	UP_miRNA_target
GINS4	UP_miRNA_target
DDI2	UP_miRNA_target
HOOK3	UP_miRNA_target
DCTN5	UP_miRNA_target
KIAA1841	UP_miRNA_target
MYPN	UP_miRNA_target
ZNF347	UP_miRNA_target
PIGO	UP_miRNA_target
ZNF514	UP_miRNA_target
MFSD2A	UP_miRNA_target
WDR73	UP_miRNA_target
UNK	UP_miRNA_target
FHDC1	UP_miRNA_target
EFCAB11	UP_miRNA_target
C5orf30	UP_miRNA_target
COX19	UP_miRNA_target
ZNF682	UP_miRNA_target
CDKN2AIPNL	UP_miRNA_target
C19orf40	UP_miRNA_target
C12orf65	UP_miRNA_target
LIN52	UP_miRNA_target
MYLK3	UP_miRNA_target
ZNF554	UP_miRNA_target
RAB42	UP_miRNA_target
DIS3L	UP_miRNA_target
SNAP47	UP_miRNA_target
THEM4	UP_miRNA_target
ISCA2	UP_miRNA_target
C15orf40	UP_miRNA_target
TNFAIP8L1	UP_miRNA_target
CCSAP	UP_miRNA_target
RNF19B	UP_miRNA_target
ICA1L	UP_miRNA_target
GRK7	UP_miRNA_target
BRI3BP	UP_miRNA_target
ZNF785	UP_miRNA_target
ZNF578	UP_miRNA_target
MANEAL	UP_miRNA_target
GPR155	UP_miRNA_target
CREBRF	UP_miRNA_target
CNKSR3	UP_miRNA_target
CXorf38	UP_miRNA_target
FAM9C	UP_miRNA_target
LDHD	UP_miRNA_target
CCDC125	UP_miRNA_target
RASGEF1A	UP_miRNA_target
KIF6	UP_miRNA_target
FOXK1	UP_miRNA_target
RNASEH1	UP_miRNA_target
ANKS4B	UP_miRNA_target
NEK8	UP_miRNA_target
PTRF	UP_miRNA_target
FAM102B	UP_miRNA_target
GPRIN3	UP_miRNA_target
ARL10	UP_miRNA_target
ZNF454	UP_miRNA_target
NHSL2	UP_miRNA_target
STAC2	UP_miRNA_target
WDR53	UP_miRNA_target
DNAJB13	UP_miRNA_target
DRAXIN	UP_miRNA_target
FAM89A	UP_miRNA_target
GTF2IRD2B	UP_miRNA_target
NUGGC	UP_miRNA_target
RBM12B	UP_miRNA_target
LRRD1	UP_miRNA_target
SAMD12	UP_miRNA_target
ZBTB34	UP_miRNA_target
ZYG11A	UP_miRNA_target
C18orf32	UP_miRNA_target
GDF5OS	UP_miRNA_target
GTF2H2C	UP_miRNA_target
SERF1B	UP_miRNA_target
CCDC30	UP_miRNA_target
RPL17-C18orf32	UP_miRNA_target
PENK	UP_miRNA_target
ACP1	UP_miRNA_target
ACVR2B	UP_miRNA_target
ADH1B	UP_miRNA_target
BMI1	UP_miRNA_target
COX6A1	UP_miRNA_target
CSTF2	UP_miRNA_target
DLX2	UP_miRNA_target
DSG2	UP_miRNA_target
DUSP6	UP_miRNA_target
MSH6	UP_miRNA_target
HMGB2	UP_miRNA_target
INSIG1	UP_miRNA_target
ITGA3	UP_miRNA_target
MID1	UP_miRNA_target
PPP1R10	UP_miRNA_target
PRKCB	UP_miRNA_target
PURA	UP_miRNA_target
RAC1	UP_miRNA_target
REL	UP_miRNA_target
ROCK1	UP_miRNA_target
RORA	UP_miRNA_target
RPS16	UP_miRNA_target
SLC6A8	UP_miRNA_target
SP100	UP_miRNA_target
KLF10	UP_miRNA_target
ZNF136	UP_miRNA_target
VEZF1	UP_miRNA_target
SHOC2	UP_miRNA_target
HAT1	UP_miRNA_target
SPAG9	UP_miRNA_target
MYOM2	UP_miRNA_target
NOLC1	UP_miRNA_target
PTTG1	UP_miRNA_target
COPB2	UP_miRNA_target
C14orf2	UP_miRNA_target
C2CD5	UP_miRNA_target
ABCC4	UP_miRNA_target
SEMA4D	UP_miRNA_target
SEC24A	UP_miRNA_target
ZNF652	UP_miRNA_target
RHOBTB3	UP_miRNA_target
PHF8	UP_miRNA_target
MAU2	UP_miRNA_target
TTC33	UP_miRNA_target
KPNA6	UP_miRNA_target
POLA2	UP_miRNA_target
SYF2	UP_miRNA_target
TES	UP_miRNA_target
GREM1	UP_miRNA_target
BRD7	UP_miRNA_target
CLN6	UP_miRNA_target
SLC35A5	UP_miRNA_target
NDUFAF7	UP_miRNA_target
RUFY2	UP_miRNA_target
VAC14	UP_miRNA_target
AASDHPPT	UP_miRNA_target
PAPOLG	UP_miRNA_target
WNK1	UP_miRNA_target
FA2H	UP_miRNA_target
E2F8	UP_miRNA_target
PUS3	UP_miRNA_target
UTP15	UP_miRNA_target
LCOR	UP_miRNA_target
SFT2D3	UP_miRNA_target
PPIL4	UP_miRNA_target
ANAPC16	UP_miRNA_target
SLC36A4	UP_miRNA_target
C1orf216	UP_miRNA_target
UBXN2B	UP_miRNA_target
ASB11	UP_miRNA_target
ALG10B	UP_miRNA_target
SLC16A14	UP_miRNA_target
TOR1AIP2	UP_miRNA_target
ZNF585A	UP_miRNA_target
ATXN7L1	UP_miRNA_target
COX6A1P2	UP_miRNA_target
LURAP1L	UP_miRNA_target
ZNF181	UP_miRNA_target
ZNF546	UP_miRNA_target
CD59	UP_miRNA_target
ZNF543	UP_miRNA_target
ABL1	UP_miRNA_target
ACADS	UP_miRNA_target
ACLY	UP_miRNA_target
ADM	UP_miRNA_target
AKT1	UP_miRNA_target
ARF3	UP_miRNA_target
ATP5B	UP_miRNA_target
BAK1	UP_miRNA_target
BAX	UP_miRNA_target
BCL3	UP_miRNA_target
PRDM1	UP_miRNA_target
BMPR1B	UP_miRNA_target
VPS51	UP_miRNA_target
CASP6	UP_miRNA_target
CASP7	UP_miRNA_target
CBFB	UP_miRNA_target
CCNB1	UP_miRNA_target
CCNE1	UP_miRNA_target
CD4	UP_miRNA_target
SCARB2	UP_miRNA_target
CDC25A	UP_miRNA_target
CDK6	UP_miRNA_target
CDKN2A	UP_miRNA_target
CEBPA	UP_miRNA_target
CEBPG	UP_miRNA_target
CNGB1	UP_miRNA_target
COX7C	UP_miRNA_target
MAPK14	UP_miRNA_target
CSNK2A1	UP_miRNA_target
CYP1A1	UP_miRNA_target
CYP24A1	UP_miRNA_target
DIO3	UP_miRNA_target
ARID3A	UP_miRNA_target
E2F2	UP_miRNA_target
E2F3	UP_miRNA_target
EEF1A1	UP_miRNA_target
MEGF9	UP_miRNA_target
EIF4E	UP_miRNA_target
EIF4EBP1	UP_miRNA_target
EIF5	UP_miRNA_target
EMD	UP_miRNA_target
ENPEP	UP_miRNA_target
EPHA7	UP_miRNA_target
EPO	UP_miRNA_target
EPOR	UP_miRNA_target
ERBB2	UP_miRNA_target
ERBB3	UP_miRNA_target
EXTL3	UP_miRNA_target
FAT1	UP_miRNA_target
FBN1	UP_miRNA_target
FGFR2	UP_miRNA_target
FUS	UP_miRNA_target
GABRB3	UP_miRNA_target
GLI1	UP_miRNA_target
GOLGA1	UP_miRNA_target
GP9	UP_miRNA_target
GPC1	UP_miRNA_target
GRIN2A	UP_miRNA_target
GRINA	UP_miRNA_target
GSS	UP_miRNA_target
H3F3B	UP_miRNA_target
HDGF	UP_miRNA_target
HIF1A	UP_miRNA_target
HK2	UP_miRNA_target
HMGN1	UP_miRNA_target
HMGA1	UP_miRNA_target
FOXA1	UP_miRNA_target
HNRNPK	UP_miRNA_target
HOXA13	UP_miRNA_target
HOXD1	UP_miRNA_target
HSPD1	UP_miRNA_target
ICAM2	UP_miRNA_target
ID1	UP_miRNA_target
ID2	UP_miRNA_target
ID3	UP_miRNA_target
IGF2	UP_miRNA_target
IL1RN	UP_miRNA_target
IL6	UP_miRNA_target
IL6R	UP_miRNA_target
IRF4	UP_miRNA_target
ITGB3	UP_miRNA_target
KCNA1	UP_miRNA_target
KCNS3	UP_miRNA_target
KPNB1	UP_miRNA_target
KRTAP5-9	UP_miRNA_target
KRT7	UP_miRNA_target
KRT19	UP_miRNA_target
LIF	UP_miRNA_target
LSS	UP_miRNA_target
LTA4H	UP_miRNA_target
MXD1	UP_miRNA_target
MAN1A1	UP_miRNA_target
MCL1	UP_miRNA_target
MAP3K11	UP_miRNA_target
MMP2	UP_miRNA_target
MMP13	UP_miRNA_target
ABCC1	UP_miRNA_target
MTF1	UP_miRNA_target
ND6	UP_miRNA_target
MUC1	UP_miRNA_target
MX1	UP_miRNA_target
NME2	UP_miRNA_target
NPM1	UP_miRNA_target
NRD1	UP_miRNA_target
OPRL1	UP_miRNA_target
PAM	UP_miRNA_target
PCBP2	UP_miRNA_target
PF4	UP_miRNA_target
PFKM	UP_miRNA_target
PIGF	UP_miRNA_target
PIGR	UP_miRNA_target
PIK3CD	UP_miRNA_target
PKM	UP_miRNA_target
PMAIP1	UP_miRNA_target
MED1	UP_miRNA_target
PPAT	UP_miRNA_target
PPP1CA	UP_miRNA_target
PRKAG1	UP_miRNA_target
MAP2K7	UP_miRNA_target
PSMB1	UP_miRNA_target
PTBP1	UP_miRNA_target
PTGS1	UP_miRNA_target
RAB4A	UP_miRNA_target
RAF1	UP_miRNA_target
RANBP2	UP_miRNA_target
RNH1	UP_miRNA_target
RPL3	UP_miRNA_target
RPL29	UP_miRNA_target
RPL35A	UP_miRNA_target
RPLP0	UP_miRNA_target
RPS3A	UP_miRNA_target
RPS6KA1	UP_miRNA_target
RPS7	UP_miRNA_target
RPS12	UP_miRNA_target
RPS28	UP_miRNA_target
SORT1	UP_miRNA_target
S100A8	UP_miRNA_target
SCNN1A	UP_miRNA_target
SDHB	UP_miRNA_target
SEL1L	UP_miRNA_target
SET	UP_miRNA_target
SFRP5	UP_miRNA_target
SHMT1	UP_miRNA_target
SHMT2	UP_miRNA_target
SIX1	UP_miRNA_target
SLC7A1	UP_miRNA_target
SLC19A1	UP_miRNA_target
SLC25A1	UP_miRNA_target
SMARCD2	UP_miRNA_target
SMO	UP_miRNA_target
SNRPB	UP_miRNA_target
SSR3	UP_miRNA_target
STAT3	UP_miRNA_target
SUPT6H	UP_miRNA_target
TBXAS1	UP_miRNA_target
TDG	UP_miRNA_target
PRDX2	UP_miRNA_target
TEF	UP_miRNA_target
TSPAN8	UP_miRNA_target
TNFAIP3	UP_miRNA_target
UBE2I	UP_miRNA_target
UGT2B15	UP_miRNA_target
UGT2B17	UP_miRNA_target
UNG	UP_miRNA_target
VCL	UP_miRNA_target
VDAC1	UP_miRNA_target
VDR	UP_miRNA_target
ZNF177	UP_miRNA_target
BTG2	UP_miRNA_target
IFRD2	UP_miRNA_target
ZNF212	UP_miRNA_target
KMT2D	UP_miRNA_target
TAF15	UP_miRNA_target
FZD4	UP_miRNA_target
HIST1H4A	UP_miRNA_target
DYRK2	UP_miRNA_target
IRS4	UP_miRNA_target
PRKRA	UP_miRNA_target
DGAT1	UP_miRNA_target
B4GALT3	UP_miRNA_target
B3GALT4	UP_miRNA_target
PABPC4	UP_miRNA_target
SPHK1	UP_miRNA_target
MTMR3	UP_miRNA_target
SLC7A6	UP_miRNA_target
CLDN12	UP_miRNA_target
USP8	UP_miRNA_target
MTMR4	UP_miRNA_target
SLC16A4	UP_miRNA_target
AURKB	UP_miRNA_target
MFHAS1	UP_miRNA_target
SLC9A3R2	UP_miRNA_target
HOMER2	UP_miRNA_target
RASAL2	UP_miRNA_target
ADAMTS1	UP_miRNA_target
VPS4B	UP_miRNA_target
TMEM59	UP_miRNA_target
PTGES	UP_miRNA_target
NCOR2	UP_miRNA_target
ZNF592	UP_miRNA_target
NUP93	UP_miRNA_target
EDEM1	UP_miRNA_target
ST18	UP_miRNA_target
STARD8	UP_miRNA_target
RNF144A	UP_miRNA_target
DHX38	UP_miRNA_target
IP6K1	UP_miRNA_target
KIAA0141	UP_miRNA_target
UBAP2L	UP_miRNA_target
RBM8A	UP_miRNA_target
THRAP3	UP_miRNA_target
RASGRP1	UP_miRNA_target
SUGP2	UP_miRNA_target
RGS19	UP_miRNA_target
BCKDK	UP_miRNA_target
SMYD5	UP_miRNA_target
PIAS3	UP_miRNA_target
ARIH2	UP_miRNA_target
C1D	UP_miRNA_target
NEBL	UP_miRNA_target
RNASEH2A	UP_miRNA_target
SMC2	UP_miRNA_target
SPHAR	UP_miRNA_target
KLF1	UP_miRNA_target
MAP3K2	UP_miRNA_target
NES	UP_miRNA_target
HBS1L	UP_miRNA_target
ZMYND11	UP_miRNA_target
EHD1	UP_miRNA_target
ILVBL	UP_miRNA_target
ADRM1	UP_miRNA_target
CPSF6	UP_miRNA_target
MAN1B1	UP_miRNA_target
LYPLA2	UP_miRNA_target
CASC3	UP_miRNA_target
IKZF3	UP_miRNA_target
R3HDM2	UP_miRNA_target
MON1B	UP_miRNA_target
SPEN	UP_miRNA_target
GOLGA8A	UP_miRNA_target
NUP205	UP_miRNA_target
GANAB	UP_miRNA_target
TBC1D1	UP_miRNA_target
SIK2	UP_miRNA_target
PDS5A	UP_miRNA_target
EXOC7	UP_miRNA_target
FAM208A	UP_miRNA_target
CRTC1	UP_miRNA_target
FRAT2	UP_miRNA_target
RYBP	UP_miRNA_target
TARDBP	UP_miRNA_target
CBX7	UP_miRNA_target
SRRM2	UP_miRNA_target
NNT	UP_miRNA_target
CARHSP1	UP_miRNA_target
HSPBP1	UP_miRNA_target
BCL2L13	UP_miRNA_target
LSM4	UP_miRNA_target
BACE2	UP_miRNA_target
THUMPD3	UP_miRNA_target
ZDHHC5	UP_miRNA_target
ULK3	UP_miRNA_target
PABPC1	UP_miRNA_target
GPR160	UP_miRNA_target
NPTN	UP_miRNA_target
BBC3	UP_miRNA_target
DKK3	UP_miRNA_target
NDOR1	UP_miRNA_target
RRP7A	UP_miRNA_target
TOR2A	UP_miRNA_target
NKIRAS2	UP_miRNA_target
STRN3	UP_miRNA_target
MYEF2	UP_miRNA_target
MRTO4	UP_miRNA_target
CD320	UP_miRNA_target
SIRT7	UP_miRNA_target
KLF13	UP_miRNA_target
CHMP3	UP_miRNA_target
CD244	UP_miRNA_target
LUC7L3	UP_miRNA_target
ZFYVE1	UP_miRNA_target
PANK1	UP_miRNA_target
PTOV1	UP_miRNA_target
CHPF2	UP_miRNA_target
HMGCLL1	UP_miRNA_target
MTRF1L	UP_miRNA_target
MTMR12	UP_miRNA_target
CCNJ	UP_miRNA_target
TET2	UP_miRNA_target
NSUN2	UP_miRNA_target
SEMA4C	UP_miRNA_target
C1orf109	UP_miRNA_target
C17orf80	UP_miRNA_target
RFWD3	UP_miRNA_target
LINS	UP_miRNA_target
UBA6	UP_miRNA_target
THUMPD1	UP_miRNA_target
NDC1	UP_miRNA_target
WDR11	UP_miRNA_target
ZNF395	UP_miRNA_target
PCDHGB2	UP_miRNA_target
PCDHB10	UP_miRNA_target
MEPCE	UP_miRNA_target
MMP26	UP_miRNA_target
EIF5A2	UP_miRNA_target
C15orf39	UP_miRNA_target
DHX33	UP_miRNA_target
SMYD2	UP_miRNA_target
PLXDC1	UP_miRNA_target
SMIM8	UP_miRNA_target
PLEKHG5	UP_miRNA_target
TENM2	UP_miRNA_target
PPM1H	UP_miRNA_target
AHRR	UP_miRNA_target
CGN	UP_miRNA_target
ZSWIM6	UP_miRNA_target
CTDSP1	UP_miRNA_target
PCTP	UP_miRNA_target
FAM60A	UP_miRNA_target
ACE2	UP_miRNA_target
HRH4	UP_miRNA_target
PERP	UP_miRNA_target
IKZF4	UP_miRNA_target
UNKL	UP_miRNA_target
IPPK	UP_miRNA_target
RMND5A	UP_miRNA_target
DDX50	UP_miRNA_target
NUP37	UP_miRNA_target
DYNC2H1	UP_miRNA_target
SMC6	UP_miRNA_target
LIN28A	UP_miRNA_target
EHMT1	UP_miRNA_target
ESRP2	UP_miRNA_target
MYO19	UP_miRNA_target
ABTB1	UP_miRNA_target
FBXO38	UP_miRNA_target
CSRNP2	UP_miRNA_target
C2orf88	UP_miRNA_target
EIF1AD	UP_miRNA_target
TMEM101	UP_miRNA_target
ACSS1	UP_miRNA_target
PLEKHA8	UP_miRNA_target
MFSD9	UP_miRNA_target
LTV1	UP_miRNA_target
FBXL20	UP_miRNA_target
TNKS1BP1	UP_miRNA_target
LBX2	UP_miRNA_target
THAP3	UP_miRNA_target
BMF	UP_miRNA_target
DHX57	UP_miRNA_target
FMNL3	UP_miRNA_target
TP53INP1	UP_miRNA_target
SLC35A4	UP_miRNA_target
LACTB	UP_miRNA_target
GPRIN1	UP_miRNA_target
CCDC124	UP_miRNA_target
DRAM2	UP_miRNA_target
AGPAT6	UP_miRNA_target
FAM199X	UP_miRNA_target
SAMD10	UP_miRNA_target
RIMS4	UP_miRNA_target
E2F7	UP_miRNA_target
CMTM4	UP_miRNA_target
CBLN2	UP_miRNA_target
LSM14B	UP_miRNA_target
C2orf15	UP_miRNA_target
FAM91A1	UP_miRNA_target
ZNF483	UP_miRNA_target
SLC35G1	UP_miRNA_target
LONRF2	UP_miRNA_target
SPATA5	UP_miRNA_target
QSOX2	UP_miRNA_target
RHOV	UP_miRNA_target
NBPF11	UP_miRNA_target
TMEM136	UP_miRNA_target
Prtg	UP_miRNA_target
TMEM9	UP_miRNA_target
PLA2G4F	UP_miRNA_target
SEC14L3	UP_miRNA_target
HID1	UP_miRNA_target
CDRT4	UP_miRNA_target
C19orf54	UP_miRNA_target
PPP1R37	UP_miRNA_target
HKR1	UP_miRNA_target
MMAB	UP_miRNA_target
KIF24	UP_miRNA_target
GALNT18	UP_miRNA_target
GJB7	UP_miRNA_target
FAM174B	UP_miRNA_target
CENPP	UP_miRNA_target
FAM19A1	UP_miRNA_target
GOLGA8B	UP_miRNA_target
HIST2H2BF	UP_miRNA_target
NRARP	UP_miRNA_target
TIMM23	UP_miRNA_target
CAV1	UP_miRNA_target
RUNX2	UP_miRNA_target
CDH1	UP_miRNA_target
CDKN1B	UP_miRNA_target
FOXN3	UP_miRNA_target
EFNB1	UP_miRNA_target
GAS1	UP_miRNA_target
HNF4A	UP_miRNA_target
HSP90AA1	UP_miRNA_target
MAPT	UP_miRNA_target
MAZ	UP_miRNA_target
MKLN1	UP_miRNA_target
MUC5AC	UP_miRNA_target
MYB	UP_miRNA_target
MYC	UP_miRNA_target
MYCN	UP_miRNA_target
NEUROD2	UP_miRNA_target
NOTCH4	UP_miRNA_target
PDGFRA	UP_miRNA_target
PDGFRB	UP_miRNA_target
PODXL	UP_miRNA_target
RARG	UP_miRNA_target
CCL22	UP_miRNA_target
SLC4A2	UP_miRNA_target
SNAI1	UP_miRNA_target
SOX2	UP_miRNA_target
SPAM1	UP_miRNA_target
SSX5	UP_miRNA_target
SYT1	UP_miRNA_target
TSN	UP_miRNA_target
ZRSR1	UP_miRNA_target
XBP1P1	UP_miRNA_target
ZAP70	UP_miRNA_target
FOSL1	UP_miRNA_target
UBL4A	UP_miRNA_target
DYRK3	UP_miRNA_target
HIRIP3	UP_miRNA_target
NCOA1	UP_miRNA_target
CCNE2	UP_miRNA_target
SYNGR2	UP_miRNA_target
CYTH3	UP_miRNA_target
CTIF	UP_miRNA_target
RGP1	UP_miRNA_target
UST	UP_miRNA_target
FICD	UP_miRNA_target
BAZ2A	UP_miRNA_target
PTENP1	UP_miRNA_target
DDX19B	UP_miRNA_target
CBX3	UP_miRNA_target
ITGA11	UP_miRNA_target
COPZ1	UP_miRNA_target
CPEB3	UP_miRNA_target
MAST3	UP_miRNA_target
PEG10	UP_miRNA_target
SSBP2	UP_miRNA_target
FAM127B	UP_miRNA_target
PHF19	UP_miRNA_target
GIT1	UP_miRNA_target
IER5	UP_miRNA_target
GALNT7	UP_miRNA_target
CLIC5	UP_miRNA_target
VEZT	UP_miRNA_target
SAR1A	UP_miRNA_target
MOAP1	UP_miRNA_target
DDA1	UP_miRNA_target
NANOG	UP_miRNA_target
EDEM3	UP_miRNA_target
ULBP2	UP_miRNA_target
SLC35G2	UP_miRNA_target
KIAA1715	UP_miRNA_target
SESN2	UP_miRNA_target
ZNF644	UP_miRNA_target
ZDHHC16	UP_miRNA_target
APOPT1	UP_miRNA_target
FAM104A	UP_miRNA_target
PAPLN	UP_miRNA_target
RWDD2A	UP_miRNA_target
MBD6	UP_miRNA_target
VASN	UP_miRNA_target
EVI5L	UP_miRNA_target
VPS37D	UP_miRNA_target
GPR156	UP_miRNA_target
TPCN2	UP_miRNA_target
MFSD8	UP_miRNA_target
POTED	UP_miRNA_target
DNAAF3	UP_miRNA_target
FAM73A	UP_miRNA_target
GXYLT2	UP_miRNA_target
CDH2	UP_miRNA_target
CLDN1	UP_miRNA_target
PQLC2L	UP_miRNA_target
ADAM10	UP_miRNA_target
AP1G1	UP_miRNA_target
APP	UP_miRNA_target
BCL6	UP_miRNA_target
ZFP36L2	UP_miRNA_target
CFTR	UP_miRNA_target
ERCC8	UP_miRNA_target
CLK3	UP_miRNA_target
MAP3K8	UP_miRNA_target
CPS1	UP_miRNA_target
DAB2	UP_miRNA_target
EIF2S3	UP_miRNA_target
EZH2	UP_miRNA_target
FGA	UP_miRNA_target
FGB	UP_miRNA_target
FGG	UP_miRNA_target
MLANA	UP_miRNA_target
MTOR	UP_miRNA_target
GRIK3	UP_miRNA_target
NR3C1	UP_miRNA_target
HGF	UP_miRNA_target
HNRNPAB	UP_miRNA_target
HNRNPF	UP_miRNA_target
HOXA10	UP_miRNA_target
LIFR	UP_miRNA_target
MAP3K4	UP_miRNA_target
MYO5A	UP_miRNA_target
NFE2L2	UP_miRNA_target
PCCB	UP_miRNA_target
PIK3R1	UP_miRNA_target
PLS1	UP_miRNA_target
PPIC	UP_miRNA_target
PPP2R2A	UP_miRNA_target
PPP6C	UP_miRNA_target
PTGS2	UP_miRNA_target
PURB	UP_miRNA_target
RPE	UP_miRNA_target
SPAG1	UP_miRNA_target
ZEB1	UP_miRNA_target
TMBIM6	UP_miRNA_target
TGFBR3	UP_miRNA_target
TLR2	UP_miRNA_target
TSPYL1	UP_miRNA_target
TTN	UP_miRNA_target
UBE2A	UP_miRNA_target
WNT7A	UP_miRNA_target
WRN	UP_miRNA_target
ZFX	UP_miRNA_target
ZNF207	UP_miRNA_target
PABPN1	UP_miRNA_target
ARID1A	UP_miRNA_target
SMARCA5	UP_miRNA_target
CCNK	UP_miRNA_target
SEMA5A	UP_miRNA_target
TBX18	UP_miRNA_target
GPR50	UP_miRNA_target
TTC37	UP_miRNA_target
SPATA2	UP_miRNA_target
ZC3H11A	UP_miRNA_target
BCL2L11	UP_miRNA_target
APPBP2	UP_miRNA_target
CCT2	UP_miRNA_target
STAMBP	UP_miRNA_target
DIDO1	UP_miRNA_target
ADAMTS5	UP_miRNA_target
ANKRD12	UP_miRNA_target
BICD2	UP_miRNA_target
PHF3	UP_miRNA_target
MORC3	UP_miRNA_target
CADM1	UP_miRNA_target
MOB4	UP_miRNA_target
LSM14A	UP_miRNA_target
NGFRAP1	UP_miRNA_target
ANKRD11	UP_miRNA_target
ITSN2	UP_miRNA_target
TMED5	UP_miRNA_target
GOLGA7	UP_miRNA_target
NT5C3A	UP_miRNA_target
DYNC2LI1	UP_miRNA_target
IL20RB	UP_miRNA_target
DCUN1D1	UP_miRNA_target
NEURL1B	UP_miRNA_target
RNF111	UP_miRNA_target
MFSD6	UP_miRNA_target
ZCCHC2	UP_miRNA_target
CMTM6	UP_miRNA_target
DNAJC28	UP_miRNA_target
OXR1	UP_miRNA_target
LRRC1	UP_miRNA_target
FBXW7	UP_miRNA_target
MAML3	UP_miRNA_target
GNG12	UP_miRNA_target
NLN	UP_miRNA_target
ZNF350	UP_miRNA_target
CERK	UP_miRNA_target
CHAC1	UP_miRNA_target
AKIRIN1	UP_miRNA_target
C2orf44	UP_miRNA_target
COASY	UP_miRNA_target
LMNB2	UP_miRNA_target
NACC1	UP_miRNA_target
RAB39B	UP_miRNA_target
SFXN4	UP_miRNA_target
NAA30	UP_miRNA_target
ZNF480	UP_miRNA_target
ZNF827	UP_miRNA_target
ZNF645	UP_miRNA_target
FAM122B	UP_miRNA_target
TMTC3	UP_miRNA_target
DENND5B	UP_miRNA_target
TMEM192	UP_miRNA_target
ARL5B	UP_miRNA_target
MMS22L	UP_miRNA_target
DCAF12L2	UP_miRNA_target
ZNF284	UP_miRNA_target
NANOGNB	UP_miRNA_target
TEX9	UP_miRNA_target
ZNF749	UP_miRNA_target
FAM69A	UP_miRNA_target
C1orf147	UP_miRNA_target
BCL2L2-PABPN1	UP_miRNA_target
HSPE1-MOB4	UP_miRNA_target
NDUFC2-KCTD14	UP_miRNA_target
ABCF1	Down_miRNA_target
ADCY9	Down_miRNA_target
ADD2	Down_miRNA_target
AGTR1	Down_miRNA_target
ANXA5	Down_miRNA_target
CA8	Down_miRNA_target
CHEK1	Down_miRNA_target
CHML	Down_miRNA_target
KLF6	Down_miRNA_target
CD55	Down_miRNA_target
DGKG	Down_miRNA_target
DDX3X	Down_miRNA_target
DUSP7	Down_miRNA_target
DUSP8	Down_miRNA_target
EIF2B1	Down_miRNA_target
ELF2	Down_miRNA_target
ETS2	Down_miRNA_target
ETV6	Down_miRNA_target
FKBP1A	Down_miRNA_target
FOXL1	Down_miRNA_target
GDNF	Down_miRNA_target
GRID1	Down_miRNA_target
GTF2A1	Down_miRNA_target
GTF2B	Down_miRNA_target
HIVEP1	Down_miRNA_target
HNRNPU	Down_miRNA_target
HOXA11	Down_miRNA_target
NDST1	Down_miRNA_target
IFNAR1	Down_miRNA_target
IGFBP1	Down_miRNA_target
ITPKB	Down_miRNA_target
JAG2	Down_miRNA_target
LBR	Down_miRNA_target
LDHA	Down_miRNA_target
LRP6	Down_miRNA_target
SMAD3	Down_miRNA_target
MCAM	Down_miRNA_target
DNAJB9	Down_miRNA_target
MLLT3	Down_miRNA_target
MSX2	Down_miRNA_target
MYBL1	Down_miRNA_target
MYBPC1	Down_miRNA_target
OCRL	Down_miRNA_target
PIK3CG	Down_miRNA_target
PLAGL1	Down_miRNA_target
POU2F2	Down_miRNA_target
PPP2R5E	Down_miRNA_target
PRKCD	Down_miRNA_target
RAB3B	Down_miRNA_target
RANBP1	Down_miRNA_target
SC5D	Down_miRNA_target
CXCL5	Down_miRNA_target
SLC8A1	Down_miRNA_target
SNRPD3	Down_miRNA_target
SNX2	Down_miRNA_target
SOD2	Down_miRNA_target
SP1	Down_miRNA_target
SRP72	Down_miRNA_target
SYP	Down_miRNA_target
TFDP1	Down_miRNA_target
TGIF1	Down_miRNA_target
THBS1	Down_miRNA_target
TPD52	Down_miRNA_target
VEGFA	Down_miRNA_target
XRCC3	Down_miRNA_target
YWHAZ	Down_miRNA_target
MAP3K12	Down_miRNA_target
ZXDA	Down_miRNA_target
CSDE1	Down_miRNA_target
PDHX	Down_miRNA_target
MFAP5	Down_miRNA_target
NRIP1	Down_miRNA_target
STX7	Down_miRNA_target
RECK	Down_miRNA_target
CUL2	Down_miRNA_target
KLF7	Down_miRNA_target
TNFSF9	Down_miRNA_target
TRIP10	Down_miRNA_target
KIF3B	Down_miRNA_target
ARHGAP29	Down_miRNA_target
SLC25A27	Down_miRNA_target
ATP6V1G1	Down_miRNA_target
ZNF516	Down_miRNA_target
USP6NL	Down_miRNA_target
LAPTM4A	Down_miRNA_target
PHACTR2	Down_miRNA_target
MBNL2	Down_miRNA_target
RBM7	Down_miRNA_target
ZNF267	Down_miRNA_target
ZER1	Down_miRNA_target
NUP50	Down_miRNA_target
ZNF275	Down_miRNA_target
TCERG1	Down_miRNA_target
COPS8	Down_miRNA_target
HNRNPA0	Down_miRNA_target
BTG3	Down_miRNA_target
DDX52	Down_miRNA_target
TPPP	Down_miRNA_target
DUSP10	Down_miRNA_target
XPOT	Down_miRNA_target
ZFP30	Down_miRNA_target
ZNF507	Down_miRNA_target
PLEKHA6	Down_miRNA_target
ZHX3	Down_miRNA_target
ZNF609	Down_miRNA_target
PRRC2C	Down_miRNA_target
TRIM2	Down_miRNA_target
LARP1	Down_miRNA_target
SIK3	Down_miRNA_target
PRKD3	Down_miRNA_target
OSBP2	Down_miRNA_target
ZNF318	Down_miRNA_target
SLC24A2	Down_miRNA_target
POT1	Down_miRNA_target
SENP3	Down_miRNA_target
FBXL3	Down_miRNA_target
RGS17	Down_miRNA_target
SULT1B1	Down_miRNA_target
CLEC2D	Down_miRNA_target
C6orf48	Down_miRNA_target
GLRX2	Down_miRNA_target
APIP	Down_miRNA_target
CERCAM	Down_miRNA_target
HSPA14	Down_miRNA_target
TRIAP1	Down_miRNA_target
TRMT112	Down_miRNA_target
RSF1	Down_miRNA_target
XRN1	Down_miRNA_target
TMCO1	Down_miRNA_target
RSBN1	Down_miRNA_target
ZNHIT6	Down_miRNA_target
LEPROT	Down_miRNA_target
ZRANB1	Down_miRNA_target
BNC2	Down_miRNA_target
ACER3	Down_miRNA_target
KLHL9	Down_miRNA_target
AJAP1	Down_miRNA_target
EMC7	Down_miRNA_target
PMEPA1	Down_miRNA_target
CABP4	Down_miRNA_target
CNOT6	Down_miRNA_target
ZNF608	Down_miRNA_target
NUFIP2	Down_miRNA_target
ZNF319	Down_miRNA_target
DDX55	Down_miRNA_target
MIER1	Down_miRNA_target
CYP4F11	Down_miRNA_target
BACH2	Down_miRNA_target
HHIP	Down_miRNA_target
DCLRE1C	Down_miRNA_target
MEAF6	Down_miRNA_target
NABP1	Down_miRNA_target
ARSJ	Down_miRNA_target
ZFAND1	Down_miRNA_target
ZNF556	Down_miRNA_target
KLHL15	Down_miRNA_target
TTYH3	Down_miRNA_target
APOL6	Down_miRNA_target
KIAA1109	Down_miRNA_target
POLR1B	Down_miRNA_target
PHF6	Down_miRNA_target
ZBED3	Down_miRNA_target
HPS3	Down_miRNA_target
PPP1R15B	Down_miRNA_target
SCIN	Down_miRNA_target
TRIM4	Down_miRNA_target
MCFD2	Down_miRNA_target
MMGT1	Down_miRNA_target
CCDC38	Down_miRNA_target
MSI2	Down_miRNA_target
UHMK1	Down_miRNA_target
SGPP2	Down_miRNA_target
CPEB2	Down_miRNA_target
GRPEL2	Down_miRNA_target
AMER1	Down_miRNA_target
TRPM6	Down_miRNA_target
C18orf25	Down_miRNA_target
RC3H1	Down_miRNA_target
EXOC8	Down_miRNA_target
CKAP2L	Down_miRNA_target
ITPRIPL1	Down_miRNA_target
KLHL23	Down_miRNA_target
CCDC80	Down_miRNA_target
ITPRIPL2	Down_miRNA_target
FAM76A	Down_miRNA_target
MPEG1	Down_miRNA_target
DOK6	Down_miRNA_target
LRRC63	Down_miRNA_target
VGLL2	Down_miRNA_target
PRR14L	Down_miRNA_target
GPATCH11	Down_miRNA_target
SVIP	Down_miRNA_target
EOGT	Down_miRNA_target
ZNF850	Down_miRNA_target
GPR141	Down_miRNA_target
RPSAP58	Down_miRNA_target
C16orf52	Down_miRNA_target
PHF24	Down_miRNA_target
TIGAR	Down_miRNA_target
ARFGEF3	Down_miRNA_target
PRR29	Down_miRNA_target
SDHAF4	Down_miRNA_target
ADCY5	Down_miRNA_target
ADCYAP1R1	Down_miRNA_target
ADORA3	Down_miRNA_target
AK2	Down_miRNA_target
ARHGAP6	Down_miRNA_target
ARSE	Down_miRNA_target
ASGR1	Down_miRNA_target
SERPINC1	Down_miRNA_target
ZFHX3	Down_miRNA_target
BCL7A	Down_miRNA_target
BID	Down_miRNA_target
BMPR1A	Down_miRNA_target
MYRF	Down_miRNA_target
CACNA1C	Down_miRNA_target
CAMK2G	Down_miRNA_target
CD44	Down_miRNA_target
CDH4	Down_miRNA_target
CDH8	Down_miRNA_target
CCR5	Down_miRNA_target
CPT1B	Down_miRNA_target
ATF6B	Down_miRNA_target
DDIT3	Down_miRNA_target
DHODH	Down_miRNA_target
DYRK1A	Down_miRNA_target
EPHA4	Down_miRNA_target
ETV3	Down_miRNA_target
FOXC1	Down_miRNA_target
GALNT1	Down_miRNA_target
GLP1R	Down_miRNA_target
GP2	Down_miRNA_target
HARS	Down_miRNA_target
HLA-DRB1	Down_miRNA_target
HLA-DRB5	Down_miRNA_target
HLCS	Down_miRNA_target
HMX1	Down_miRNA_target
HNRNPA2B1	Down_miRNA_target
HOXC8	Down_miRNA_target
HTR1F	Down_miRNA_target
IGF2R	Down_miRNA_target
IGFBP5	Down_miRNA_target
IL11	Down_miRNA_target
KCNMA1	Down_miRNA_target
LIPC	Down_miRNA_target
LSAMP	Down_miRNA_target
M6PR	Down_miRNA_target
CAPRIN1	Down_miRNA_target
SMAD6	Down_miRNA_target
MAFG	Down_miRNA_target
MAGEB4	Down_miRNA_target
MDFI	Down_miRNA_target
MMP9	Down_miRNA_target
ALDH6A1	Down_miRNA_target
MUC4	Down_miRNA_target
NFATC1	Down_miRNA_target
NPTX1	Down_miRNA_target
PDE3A	Down_miRNA_target
PHKG1	Down_miRNA_target
PLCG1	Down_miRNA_target
SERPINF2	Down_miRNA_target
POU3F2	Down_miRNA_target
PPP1CC	Down_miRNA_target
PPP3R1	Down_miRNA_target
PRLR	Down_miRNA_target
RAB5B	Down_miRNA_target
DPF2	Down_miRNA_target
RORB	Down_miRNA_target
RRM2	Down_miRNA_target
ATXN7	Down_miRNA_target
SHOX2	Down_miRNA_target
SLC1A1	Down_miRNA_target
SNAI2	Down_miRNA_target
SOS2	Down_miRNA_target
SSRP1	Down_miRNA_target
TCF7L2	Down_miRNA_target
TCF12	Down_miRNA_target
UFD1L	Down_miRNA_target
VASP	Down_miRNA_target
ZNF22	Down_miRNA_target
PRDM2	Down_miRNA_target
DPF3	Down_miRNA_target
GAN	Down_miRNA_target
MKKS	Down_miRNA_target
FZD8	Down_miRNA_target
SPOP	Down_miRNA_target
SLC43A1	Down_miRNA_target
DENR	Down_miRNA_target
CDC23	Down_miRNA_target
HRK	Down_miRNA_target
WISP1	Down_miRNA_target
ALDH1A2	Down_miRNA_target
AP1S2	Down_miRNA_target
CCRL2	Down_miRNA_target
SLC16A5	Down_miRNA_target
SYNGR1	Down_miRNA_target
TIAF1	Down_miRNA_target
ZBTB22	Down_miRNA_target
GTF3C3	Down_miRNA_target
SLC22A6	Down_miRNA_target
CREB5	Down_miRNA_target
SH3PXD2A	Down_miRNA_target
HDAC9	Down_miRNA_target
KNTC1	Down_miRNA_target
NUAK1	Down_miRNA_target
TECPR2	Down_miRNA_target
G3BP2	Down_miRNA_target
SH2B3	Down_miRNA_target
FEM1B	Down_miRNA_target
INADL	Down_miRNA_target
DCAF7	Down_miRNA_target
NFAT5	Down_miRNA_target
POP4	Down_miRNA_target
RPP40	Down_miRNA_target
WDR3	Down_miRNA_target
RAB10	Down_miRNA_target
SERINC3	Down_miRNA_target
SLC27A2	Down_miRNA_target
TLK2	Down_miRNA_target
NUPL2	Down_miRNA_target
PTPRT	Down_miRNA_target
AKAP13	Down_miRNA_target
PADI2	Down_miRNA_target
GPR45	Down_miRNA_target
VASH1	Down_miRNA_target
CLUAP1	Down_miRNA_target
ZBTB43	Down_miRNA_target
FSTL4	Down_miRNA_target
MRPS27	Down_miRNA_target
IQCE	Down_miRNA_target
DNAJC16	Down_miRNA_target
ANGPTL2	Down_miRNA_target
BRD4	Down_miRNA_target
SEZ6L	Down_miRNA_target
CDC42EP4	Down_miRNA_target
TMEFF2	Down_miRNA_target
DNAJB5	Down_miRNA_target
SEC31B	Down_miRNA_target
NGDN	Down_miRNA_target
TOR1AIP1	Down_miRNA_target
AFF4	Down_miRNA_target
AGO2	Down_miRNA_target
BBS9	Down_miRNA_target
RACGAP1	Down_miRNA_target
HCFC2	Down_miRNA_target
PRICKLE4	Down_miRNA_target
A1CF	Down_miRNA_target
AMOTL2	Down_miRNA_target
SNX9	Down_miRNA_target
UBE2J1	Down_miRNA_target
ANKFY1	Down_miRNA_target
RAB14	Down_miRNA_target
RBM27	Down_miRNA_target
CCDC93	Down_miRNA_target
FNBP1L	Down_miRNA_target
CHCHD3	Down_miRNA_target
36951	Down_miRNA_target
TTC38	Down_miRNA_target
ZWILCH	Down_miRNA_target
RNMTL1	Down_miRNA_target
SLC38A7	Down_miRNA_target
ELP2	Down_miRNA_target
SYNJ2BP	Down_miRNA_target
SLC39A9	Down_miRNA_target
STRBP	Down_miRNA_target
PI4K2A	Down_miRNA_target
ASIC4	Down_miRNA_target
GALNT10	Down_miRNA_target
ENAH	Down_miRNA_target
WWC3	Down_miRNA_target
C21orf62	Down_miRNA_target
ARNTL2	Down_miRNA_target
C12orf5	Down_miRNA_target
VN1R1	Down_miRNA_target
KIAA1244	Down_miRNA_target
AS3MT	Down_miRNA_target
MTA3	Down_miRNA_target
SRGAP1	Down_miRNA_target
ZNF398	Down_miRNA_target
CACHD1	Down_miRNA_target
SEMA4G	Down_miRNA_target
LY6G6D	Down_miRNA_target
MESDC1	Down_miRNA_target
CACNG8	Down_miRNA_target
BCAN	Down_miRNA_target
SH2D4A	Down_miRNA_target
BLOC1S5	Down_miRNA_target
SMOC1	Down_miRNA_target
LRRC4	Down_miRNA_target
PDF	Down_miRNA_target
MRPS15	Down_miRNA_target
SOWAHC	Down_miRNA_target
ZNF747	Down_miRNA_target
ELOVL6	Down_miRNA_target
ZNF576	Down_miRNA_target
NOX5	Down_miRNA_target
CEP97	Down_miRNA_target
STEAP4	Down_miRNA_target
ZYG11B	Down_miRNA_target
GTDC1	Down_miRNA_target
ZNF385D	Down_miRNA_target
MCTP1	Down_miRNA_target
FBXO31	Down_miRNA_target
RNF122	Down_miRNA_target
TM4SF20	Down_miRNA_target
TMEM156	Down_miRNA_target
WWC2	Down_miRNA_target
FCRL4	Down_miRNA_target
SPNS1	Down_miRNA_target
RBM48	Down_miRNA_target
DNAJC30	Down_miRNA_target
RAB11FIP4	Down_miRNA_target
FAXC	Down_miRNA_target
IL1F10	Down_miRNA_target
FAM167B	Down_miRNA_target
SAMD1	Down_miRNA_target
AP5B1	Down_miRNA_target
ELMSAN1	Down_miRNA_target
CHRDL1	Down_miRNA_target
MEX3A	Down_miRNA_target
MYOCD	Down_miRNA_target
SYAP1	Down_miRNA_target
ABCC12	Down_miRNA_target
MED8	Down_miRNA_target
FAM83F	Down_miRNA_target
XKR4	Down_miRNA_target
ZNF689	Down_miRNA_target
CLNK	Down_miRNA_target
AGAP1	Down_miRNA_target
C11orf74	Down_miRNA_target
C17orf64	Down_miRNA_target
CCDC43	Down_miRNA_target
SLC43A2	Down_miRNA_target
EID2B	Down_miRNA_target
KLHL40	Down_miRNA_target
XRRA1	Down_miRNA_target
ODF4	Down_miRNA_target
KCTD11	Down_miRNA_target
SYT6	Down_miRNA_target
PHF13	Down_miRNA_target
ZNF362	Down_miRNA_target
C1orf64	Down_miRNA_target
TTC39B	Down_miRNA_target
TMTC2	Down_miRNA_target
PAQR7	Down_miRNA_target
MIER3	Down_miRNA_target
ZNF48	Down_miRNA_target
SLC39A11	Down_miRNA_target
UNC13D	Down_miRNA_target
LRRC55	Down_miRNA_target
ZCCHC24	Down_miRNA_target
OPN5	Down_miRNA_target
KIAA1324L	Down_miRNA_target
ZDHHC20	Down_miRNA_target
LY6G6F	Down_miRNA_target
B4GALNT3	Down_miRNA_target
NUDT7	Down_miRNA_target
KANSL1	Down_miRNA_target
HCAR2	Down_miRNA_target
ANKRD45	Down_miRNA_target
PRSS38	Down_miRNA_target
MYLK4	Down_miRNA_target
ZSCAN22	Down_miRNA_target
PLCXD3	Down_miRNA_target
SFT2D2	Down_miRNA_target
ZKSCAN4	Down_miRNA_target
TBPL2	Down_miRNA_target
SAMD5	Down_miRNA_target
ONECUT3	Down_miRNA_target
MYO18A	Down_miRNA_target
C4orf3	Down_miRNA_target
ZNF705A	Down_miRNA_target
PALM2-AKAP2	Down_miRNA_target
LURAP1	Down_miRNA_target
KIAA0754	Down_miRNA_target
C6orf132	Down_miRNA_target
TMEM236	Down_miRNA_target
ZBTB8B	Down_miRNA_target
CTSV	Down_miRNA_target
ADGRL1	Down_miRNA_target
LINC01551	Down_miRNA_target
ATP5G3	Down_miRNA_target
DST	Down_miRNA_target
COL12A1	Down_miRNA_target
CSNK1G3	Down_miRNA_target
VCAN	Down_miRNA_target
CTSL2	Down_miRNA_target
CYB561	Down_miRNA_target
EN2	Down_miRNA_target
SLC29A1	Down_miRNA_target
ESD	Down_miRNA_target
FCGR2A	Down_miRNA_target
XRCC6	Down_miRNA_target
HMGB3	Down_miRNA_target
HSPA5	Down_miRNA_target
IFRD1	Down_miRNA_target
RBPJ	Down_miRNA_target
LFNG	Down_miRNA_target
LRP1	Down_miRNA_target
SMAD7	Down_miRNA_target
CD46	Down_miRNA_target
MT1E	Down_miRNA_target
TRIM37	Down_miRNA_target
PLAGL2	Down_miRNA_target
PPM1A	Down_miRNA_target
PRKCI	Down_miRNA_target
PTMA	Down_miRNA_target
RPL15	Down_miRNA_target
RPL18	Down_miRNA_target
SLC22A3	Down_miRNA_target
SNRPB2	Down_miRNA_target
SYPL1	Down_miRNA_target
MAP3K7	Down_miRNA_target
TPM3	Down_miRNA_target
TUBB2A	Down_miRNA_target
WNT5A	Down_miRNA_target
ZNF223	Down_miRNA_target
SLC25A12	Down_miRNA_target
FIG4	Down_miRNA_target
SLC35E2	Down_miRNA_target
HNRNPDL	Down_miRNA_target
AKT3	Down_miRNA_target
FAM13A	Down_miRNA_target
YWHAQ	Down_miRNA_target
RAB32	Down_miRNA_target
PRDM4	Down_miRNA_target
POU6F2	Down_miRNA_target
ATG14	Down_miRNA_target
DIP2C	Down_miRNA_target
GPATCH8	Down_miRNA_target
PPIP5K2	Down_miRNA_target
KLHL18	Down_miRNA_target
ARL2BP	Down_miRNA_target
GABARAPL1	Down_miRNA_target
ARIH1	Down_miRNA_target
HIGD1A	Down_miRNA_target
DISC1	Down_miRNA_target
ZNF691	Down_miRNA_target
CRIM1	Down_miRNA_target
ANKMY1	Down_miRNA_target
ZDHHC3	Down_miRNA_target
RNF138	Down_miRNA_target
ZFR	Down_miRNA_target
NLK	Down_miRNA_target
RAB23	Down_miRNA_target
USP53	Down_miRNA_target
MPHOSPH8	Down_miRNA_target
PHIP	Down_miRNA_target
CDCA4	Down_miRNA_target
SETD5	Down_miRNA_target
CDV3	Down_miRNA_target
PEX26	Down_miRNA_target
CTTNBP2NL	Down_miRNA_target
CDC42SE2	Down_miRNA_target
TWSG1	Down_miRNA_target
PLEKHA1	Down_miRNA_target
DHX35	Down_miRNA_target
CLSPN	Down_miRNA_target
MAGEF1	Down_miRNA_target
MTMR14	Down_miRNA_target
RAPH1	Down_miRNA_target
GRAMD3	Down_miRNA_target
PDCL3	Down_miRNA_target
GCC1	Down_miRNA_target
ATP13A3	Down_miRNA_target
MANEA	Down_miRNA_target
C1orf115	Down_miRNA_target
ZFHX4	Down_miRNA_target
ZFP91	Down_miRNA_target
USP48	Down_miRNA_target
MSANTD4	Down_miRNA_target
CBX2	Down_miRNA_target
ZCCHC3	Down_miRNA_target
ZNF622	Down_miRNA_target
ACBD5	Down_miRNA_target
SLFN11	Down_miRNA_target
ARHGAP12	Down_miRNA_target
WDFY2	Down_miRNA_target
PDZD8	Down_miRNA_target
FAM83C	Down_miRNA_target
LSM11	Down_miRNA_target
AMOTL1	Down_miRNA_target
ZNF367	Down_miRNA_target
SLC16A9	Down_miRNA_target
MKX	Down_miRNA_target
GPR137C	Down_miRNA_target
YIPF6	Down_miRNA_target
ZNF704	Down_miRNA_target
TLCD2	Down_miRNA_target
SIGLEC14	Down_miRNA_target
PPARGC1A	Down_miRNA_target
PRDX5	Down_miRNA_target
BCCIP	Down_miRNA_target
CNOT6L	Down_miRNA_target
EDNRA	Down_miRNA_target
KCNAB1	Down_miRNA_target
STRN	Down_miRNA_target
TGOLN2	Down_miRNA_target
ADD1	Down_miRNA_target
AMPD3	Down_miRNA_target
ATM	Down_miRNA_target
CLTC	Down_miRNA_target
COL5A1	Down_miRNA_target
EPS8	Down_miRNA_target
FOS	Down_miRNA_target
MLLT6	Down_miRNA_target
MN1	Down_miRNA_target
NARS	Down_miRNA_target
NDUFB5	Down_miRNA_target
37500	Down_miRNA_target
NOTCH2	Down_miRNA_target
NRAS	Down_miRNA_target
UBL3	Down_miRNA_target
MAPK1	Down_miRNA_target
DNAJC3	Down_miRNA_target
PTK2	Down_miRNA_target
RNF6	Down_miRNA_target
ZNF711	Down_miRNA_target
ZNF99	Down_miRNA_target
EIF4G3	Down_miRNA_target
ADAM9	Down_miRNA_target
PHOX2B	Down_miRNA_target
MTA1	Down_miRNA_target
KIAA0226	Down_miRNA_target
PDIA6	Down_miRNA_target
FAM3C	Down_miRNA_target
ARL6IP1	Down_miRNA_target
SYNE2	Down_miRNA_target
SOGA2	Down_miRNA_target
SIRT1	Down_miRNA_target
HEBP2	Down_miRNA_target
C16orf72	Down_miRNA_target
ASCC1	Down_miRNA_target
GDAP2	Down_miRNA_target
SPDL1	Down_miRNA_target
LIN7C	Down_miRNA_target
STK31	Down_miRNA_target
GPCPD1	Down_miRNA_target
TMPRSS4	Down_miRNA_target
SLC25A19	Down_miRNA_target
MRPS14	Down_miRNA_target
NOM1	Down_miRNA_target
CENPO	Down_miRNA_target
ZNF703	Down_miRNA_target
NAA50	Down_miRNA_target
REEP4	Down_miRNA_target
ITCH	Down_miRNA_target
MED10	Down_miRNA_target
KIAA1804	Down_miRNA_target
STX1B	Down_miRNA_target
GBP4	Down_miRNA_target
RAB3IP	Down_miRNA_target
INO80C	Down_miRNA_target
NCOA7	Down_miRNA_target
SPTY2D1	Down_miRNA_target
ZNF550	Down_miRNA_target
FUT11	Down_miRNA_target
ADAMTS17	Down_miRNA_target
U2AF1L4	Down_miRNA_target
OTUD1	Down_miRNA_target
LNX2	Down_miRNA_target
ANKRD52	Down_miRNA_target
SHC4	Down_miRNA_target
EML6	Down_miRNA_target
FKBP1C	Down_miRNA_target
ACVR1	Down_miRNA_target
ADARB2	Down_miRNA_target
ABCD2	Down_miRNA_target
ATP6V1B2	Down_miRNA_target
CALM2	Down_miRNA_target
CCNA2	Down_miRNA_target
CCT6A	Down_miRNA_target
CFL2	Down_miRNA_target
TPP1	Down_miRNA_target
CCR6	Down_miRNA_target
SLC31A1	Down_miRNA_target
DAPK1	Down_miRNA_target
DYNC1LI2	Down_miRNA_target
EDN1	Down_miRNA_target
FKTN	Down_miRNA_target
FLNC	Down_miRNA_target
FRZB	Down_miRNA_target
G6PC	Down_miRNA_target
GRB10	Down_miRNA_target
HOXA5	Down_miRNA_target
HOXD11	Down_miRNA_target
HPRT1	Down_miRNA_target
HSPA8	Down_miRNA_target
IRF1	Down_miRNA_target
KCNB1	Down_miRNA_target
KLRD1	Down_miRNA_target
MCC	Down_miRNA_target
MAP3K9	Down_miRNA_target
MOCS2	Down_miRNA_target
MYH11	Down_miRNA_target
NF2	Down_miRNA_target
NFE2L1	Down_miRNA_target
OMD	Down_miRNA_target
OSBP	Down_miRNA_target
PCSK6	Down_miRNA_target
PAFAH1B2	Down_miRNA_target
PEX13	Down_miRNA_target
POLR2A	Down_miRNA_target
POLR2D	Down_miRNA_target
PPP1R7	Down_miRNA_target
PRKAA1	Down_miRNA_target
PRKCSH	Down_miRNA_target
PRNP	Down_miRNA_target
PSMB5	Down_miRNA_target
PTPN4	Down_miRNA_target
PTPRG	Down_miRNA_target
RAG1	Down_miRNA_target
RAN	Down_miRNA_target
RFC2	Down_miRNA_target
RFXAP	Down_miRNA_target
RPL4	Down_miRNA_target
RPS15A	Down_miRNA_target
RPS27A	Down_miRNA_target
CLIP1	Down_miRNA_target
SNTB1	Down_miRNA_target
TROVE2	Down_miRNA_target
SSTR2	Down_miRNA_target
TERF2	Down_miRNA_target
THRA	Down_miRNA_target
TRPC3	Down_miRNA_target
UBB	Down_miRNA_target
UBE2D2	Down_miRNA_target
UBE2D3	Down_miRNA_target
UQCRB	Down_miRNA_target
ZNF24	Down_miRNA_target
ZNF154	Down_miRNA_target
ZNF224	Down_miRNA_target
BHLHE40	Down_miRNA_target
GALNT4	Down_miRNA_target
USP13	Down_miRNA_target
WASL	Down_miRNA_target
GPRC5A	Down_miRNA_target
MAP7	Down_miRNA_target
ATP6V0D1	Down_miRNA_target
DLG5	Down_miRNA_target
RPS6KA5	Down_miRNA_target
[truncated: 160 more rows]

## Sheet: BIOGRID Uniq human PPI
Official_Symbol_Interactor_A	Official_Symbol_Interactor_B	Organism_Name_Interactor_A	Organism_Name_Interactor_B
MAP2K4	FLNC	Homo sapiens	Homo sapiens
MYPN	ACTN2	Homo sapiens	Homo sapiens
ACVR1	FNTA	Homo sapiens	Homo sapiens
GATA2	PML	Homo sapiens	Homo sapiens
RPA2	STAT3	Homo sapiens	Homo sapiens
ARF1	GGA3	Homo sapiens	Homo sapiens
ARF3	ARFIP2	Homo sapiens	Homo sapiens
ARF3	ARFIP1	Homo sapiens	Homo sapiens
XRN1	ALDOA	Homo sapiens	Homo sapiens
APP	APPBP2	Homo sapiens	Homo sapiens
APLP1	DAB1	Homo sapiens	Homo sapiens
CITED2	TFAP2A	Homo sapiens	Homo sapiens
EP300	TFAP2A	Homo sapiens	Homo sapiens
APOB	MTTP	Homo sapiens	Homo sapiens
ARRB2	RALGDS	Homo sapiens	Homo sapiens
CSF1R	GRB2	Homo sapiens	Homo sapiens
PRRC2A	GRB2	Homo sapiens	Homo sapiens
LSM1	NARS	Homo sapiens	Homo sapiens
SLC4A1	SLC4A1AP	Homo sapiens	Homo sapiens
BCL3	BARD1	Homo sapiens	Homo sapiens
ADRB1	GIPC1	Homo sapiens	Homo sapiens
BRCA1	ATF1	Homo sapiens	Homo sapiens
BRCA1	MSH2	Homo sapiens	Homo sapiens
BRCA1	BARD1	Homo sapiens	Homo sapiens
BRCA1	MSH6	Homo sapiens	Homo sapiens
ARVCF	CDH15	Homo sapiens	Homo sapiens
PCBD1	CACNA1C	Homo sapiens	Homo sapiens
PSEN2	CAPN1	Homo sapiens	Homo sapiens
CAPN3	TTN	Homo sapiens	Homo sapiens
ITPR1	CA8	Homo sapiens	Homo sapiens
MAGI1	CTNNB1	Homo sapiens	Homo sapiens
RB1	CUX1	Homo sapiens	Homo sapiens
TSG101	CDKN1A	Homo sapiens	Homo sapiens
ORC1	MCM2	Homo sapiens	Homo sapiens
ORC4	MCM2	Homo sapiens	Homo sapiens
MCM5	MCM2	Homo sapiens	Homo sapiens
CDC7	MCM2	Homo sapiens	Homo sapiens
ORC2	MCM2	Homo sapiens	Homo sapiens
RPA2	MCM2	Homo sapiens	Homo sapiens
DBF4	MCM2	Homo sapiens	Homo sapiens
AKAP8	MCM2	Homo sapiens	Homo sapiens
MCM2	MCM2	Homo sapiens	Homo sapiens
RPA1	MCM2	Homo sapiens	Homo sapiens
RPA3	MCM2	Homo sapiens	Homo sapiens
ORC5	MCM2	Homo sapiens	Homo sapiens
MCM3	MCM2	Homo sapiens	Homo sapiens
YWHAZ	CDC25A	Homo sapiens	Homo sapiens
DOCK8	CDC42	Homo sapiens	Homo sapiens
TRIP10	CDC42	Homo sapiens	Homo sapiens
CDKN3	CDK2	Homo sapiens	Homo sapiens
RBBP8	RBL1	Homo sapiens	Homo sapiens
HAND2	CENPB	Homo sapiens	Homo sapiens
CLTC	HGS	Homo sapiens	Homo sapiens
IGFBP3	COL1A1	Homo sapiens	Homo sapiens
TXN	COL1A1	Homo sapiens	Homo sapiens
ATF2	SMAD3	Homo sapiens	Homo sapiens
ATF2	SMAD4	Homo sapiens	Homo sapiens
CCND3	EIF3K	Homo sapiens	Homo sapiens
RALBP1	CCNB1	Homo sapiens	Homo sapiens
PPIB	CAMLG	Homo sapiens	Homo sapiens
CSRP1	CSRP1	Homo sapiens	Homo sapiens
CSK	INSR	Homo sapiens	Homo sapiens
CSK	IGF1R	Homo sapiens	Homo sapiens
DCN	EGFR	Homo sapiens	Homo sapiens
SIM2	ARNT	Homo sapiens	Homo sapiens
SIM1	ARNT	Homo sapiens	Homo sapiens
NPAS4	ARNT	Homo sapiens	Homo sapiens
HBEGF	ZBTB16	Homo sapiens	Homo sapiens
PCNA	GADD45A	Homo sapiens	Homo sapiens
TOPBP1	TOP2B	Homo sapiens	Homo sapiens
FLNA	DRD3	Homo sapiens	Homo sapiens
LSM3	SNRPE	Homo sapiens	Homo sapiens
LSM4	SNRPE	Homo sapiens	Homo sapiens
LSM5	SNRPE	Homo sapiens	Homo sapiens
EP300	EGR1	Homo sapiens	Homo sapiens
CREBBP	EGR1	Homo sapiens	Homo sapiens
NUMA1	EPB41	Homo sapiens	Homo sapiens
EXOSC4	EEF1A1	Homo sapiens	Homo sapiens
PLCG1	EEF1A1	Homo sapiens	Homo sapiens
KTN1	EEF1D	Homo sapiens	Homo sapiens
KDR	ANXA5	Homo sapiens	Homo sapiens
PPARGC1B	ESR1	Homo sapiens	Homo sapiens
SMARCA4	ESR1	Homo sapiens	Homo sapiens
DDX54	ESR1	Homo sapiens	Homo sapiens
ESR1	DNTTIP2	Homo sapiens	Homo sapiens
FGFR1	FDPS	Homo sapiens	Homo sapiens
TGFB1	FNTA	Homo sapiens	Homo sapiens
SUMO1	FAS	Homo sapiens	Homo sapiens
MPP6	FTL	Homo sapiens	Homo sapiens
PRRC2A	FGA	Homo sapiens	Homo sapiens
FLNA	ITGB1	Homo sapiens	Homo sapiens
FGFR1	FRS3	Homo sapiens	Homo sapiens
GABRG2	GABARAP	Homo sapiens	Homo sapiens
SFN	NR3C1	Homo sapiens	Homo sapiens
TGFB1I1	NR3C1	Homo sapiens	Homo sapiens
NR3C1	ECD	Homo sapiens	Homo sapiens
GCK	PFKFB2	Homo sapiens	Homo sapiens
HSPA5	DPH1	Homo sapiens	Homo sapiens
SLC2A2	KPNA2	Homo sapiens	Homo sapiens
SLC2A4	DAXX	Homo sapiens	Homo sapiens
GRIK2	SDCBP	Homo sapiens	Homo sapiens
GRIK2	PICK1	Homo sapiens	Homo sapiens
GRIK1	PICK1	Homo sapiens	Homo sapiens
GRIK1	SDCBP	Homo sapiens	Homo sapiens
CCNT1	GRN	Homo sapiens	Homo sapiens
RGS19	GNAZ	Homo sapiens	Homo sapiens
RGS19	GNAO1	Homo sapiens	Homo sapiens
RGS19	GNAI2	Homo sapiens	Homo sapiens
RGS19	GNAI3	Homo sapiens	Homo sapiens
HSF2	UBE2I	Homo sapiens	Homo sapiens
LIMK1	NRG1	Homo sapiens	Homo sapiens
FGF7	HSPG2	Homo sapiens	Homo sapiens
PRRC2A	MAD2L2	Homo sapiens	Homo sapiens
PRRC2A	P4HA2	Homo sapiens	Homo sapiens
PRRC2A	CCR10	Homo sapiens	Homo sapiens
C1QBP	PRRC2A	Homo sapiens	Homo sapiens
EIF3E	PRRC2A	Homo sapiens	Homo sapiens
PRRC2A	GANAB	Homo sapiens	Homo sapiens
HNRNPA1	PRRC2A	Homo sapiens	Homo sapiens
PRRC2A	PSMA3	Homo sapiens	Homo sapiens
HNRNPM	PRRC2A	Homo sapiens	Homo sapiens
PRRC2A	MAN2C1	Homo sapiens	Homo sapiens
PRRC2A	SSR3	Homo sapiens	Homo sapiens
PRRC2A	DDX20	Homo sapiens	Homo sapiens
UBAP2L	PRRC2A	Homo sapiens	Homo sapiens
IMMT	PRRC2A	Homo sapiens	Homo sapiens
PRRC2A	CPSF1	Homo sapiens	Homo sapiens
PRRC2A	PRMT2	Homo sapiens	Homo sapiens
PRRC2A	QARS	Homo sapiens	Homo sapiens
IFT88	PRRC2A	Homo sapiens	Homo sapiens
XRN1	BAG6	Homo sapiens	Homo sapiens
HTT	SETD2	Homo sapiens	Homo sapiens
HAP1	HTT	Homo sapiens	Homo sapiens
HTT	ZDHHC17	Homo sapiens	Homo sapiens
HYPK	HTT	Homo sapiens	Homo sapiens
TRIP10	HTT	Homo sapiens	Homo sapiens
MEF2D	YWHAQ	Homo sapiens	Homo sapiens
TCF3	HAND2	Homo sapiens	Homo sapiens
TCF3	ID3	Homo sapiens	Homo sapiens
IGF1R	IRS1	Homo sapiens	Homo sapiens
YWHAE	IGF1R	Homo sapiens	Homo sapiens
SOCS1	IGF1R	Homo sapiens	Homo sapiens
PTK2	IRS1	Homo sapiens	Homo sapiens
MAPK8	IRS1	Homo sapiens	Homo sapiens
INSR	IRS1	Homo sapiens	Homo sapiens
IL1A	NDN	Homo sapiens	Homo sapiens
JAK2	PRMT5	Homo sapiens	Homo sapiens
JAK2	SOCS1	Homo sapiens	Homo sapiens
BYSL	KRT8	Homo sapiens	Homo sapiens
KRT18	CBL	Homo sapiens	Homo sapiens
KRT18	DNAJB6	Homo sapiens	Homo sapiens
LMNA	LMNB1	Homo sapiens	Homo sapiens
LMNA	SREBF1	Homo sapiens	Homo sapiens
LMNA	NARF	Homo sapiens	Homo sapiens
MLLT4	BCR	Homo sapiens	Homo sapiens
BNIPL	BCL2	Homo sapiens	Homo sapiens
BNIP2	BCL2	Homo sapiens	Homo sapiens
SMN1	BCL2	Homo sapiens	Homo sapiens
TP53BP2	BCL2	Homo sapiens	Homo sapiens
RTN4	BCL2	Homo sapiens	Homo sapiens
BCL2	BECN1	Homo sapiens	Homo sapiens
NFKB1	LYL1	Homo sapiens	Homo sapiens
SKAP1	PTPRC	Homo sapiens	Homo sapiens
ALOX5	COTL1	Homo sapiens	Homo sapiens
VAV1	XRCC6	Homo sapiens	Homo sapiens
NCF4	XRCC6	Homo sapiens	Homo sapiens
XRCC5	XRCC6	Homo sapiens	Homo sapiens
MRE11A	XRCC6	Homo sapiens	Homo sapiens
PIAS4	LEF1	Homo sapiens	Homo sapiens
MITF	LEF1	Homo sapiens	Homo sapiens
DHDDS	LOX	Homo sapiens	Homo sapiens
YBX1	SRSF9	Homo sapiens	Homo sapiens
ATRNL1	MC4R	Homo sapiens	Homo sapiens
ATF7IP	MBD1	Homo sapiens	Homo sapiens
CHAF1A	MBD1	Homo sapiens	Homo sapiens
MITF	PIAS3	Homo sapiens	Homo sapiens
MITF	PATZ1	Homo sapiens	Homo sapiens
MITF	UBE2I	Homo sapiens	Homo sapiens
ANP32A	MAP1B	Homo sapiens	Homo sapiens
MAP1B	ANP32A	Homo sapiens	Homo sapiens
MCM7	ORC1	Homo sapiens	Homo sapiens
MCM7	RB1	Homo sapiens	Homo sapiens
MCM7	DBF4	Homo sapiens	Homo sapiens
MCM7	CDC7	Homo sapiens	Homo sapiens
MCM7	ORC3	Homo sapiens	Homo sapiens
MCM7	RPA1	Homo sapiens	Homo sapiens
MCM7	FHL2	Homo sapiens	Homo sapiens
MCM7	ORC2	Homo sapiens	Homo sapiens
MCM7	ORC5	Homo sapiens	Homo sapiens
NOV	POLR2L	Homo sapiens	Homo sapiens
KMT2A	PPIE	Homo sapiens	Homo sapiens
KMT2A	PPP1R15A	Homo sapiens	Homo sapiens
KMT2A	KMT2A	Homo sapiens	Homo sapiens
MLLT4	RAP1GAP	Homo sapiens	Homo sapiens
MLLT4	PVRL1	Homo sapiens	Homo sapiens
MLLT4	PFN1	Homo sapiens	Homo sapiens
NEB	MYPN	Homo sapiens	Homo sapiens
NGFR	PRKACB	Homo sapiens	Homo sapiens
LSM7	NPY1R	Homo sapiens	Homo sapiens
SNCAIP	SNCA	Homo sapiens	Homo sapiens
EPB41L1	NUMA1	Homo sapiens	Homo sapiens
MAP3K8	NFKB1	Homo sapiens	Homo sapiens
RELA	FOS	Homo sapiens	Homo sapiens
RELA	PIAS3	Homo sapiens	Homo sapiens
RELA	RNF25	Homo sapiens	Homo sapiens
RELA	PPP1R13L	Homo sapiens	Homo sapiens
HNRNPA1	FEN1	Homo sapiens	Homo sapiens
NOP2	MCRS1	Homo sapiens	Homo sapiens
ETS1	DAXX	Homo sapiens	Homo sapiens
AKT2	APPL1	Homo sapiens	Homo sapiens
ETS2	CDK10	Homo sapiens	Homo sapiens
SHANK2	CTTN	Homo sapiens	Homo sapiens
CTTN	WIPF1	Homo sapiens	Homo sapiens
CSF1R	SOCS1	Homo sapiens	Homo sapiens
SNW1	SKI	Homo sapiens	Homo sapiens
NRAS	RAP1GDS1	Homo sapiens	Homo sapiens
GLMN	MET	Homo sapiens	Homo sapiens
KDM5B	FOXG1	Homo sapiens	Homo sapiens
VAV1	EZH2	Homo sapiens	Homo sapiens
REL	PPP4C	Homo sapiens	Homo sapiens
FLT1	SHC1	Homo sapiens	Homo sapiens
OPRD1	GPRASP1	Homo sapiens	Homo sapiens
MYO1C	CBL	Homo sapiens	Homo sapiens
PDE6D	RHOB	Homo sapiens	Homo sapiens
PDE6D	RHOA	Homo sapiens	Homo sapiens
RAP1GDS1	RHOA	Homo sapiens	Homo sapiens
PAX5	TLE4	Homo sapiens	Homo sapiens
KDM5B	PAX9	Homo sapiens	Homo sapiens
KALRN	PAM	Homo sapiens	Homo sapiens
NRBF2	PPARA	Homo sapiens	Homo sapiens
PIK3R3	PIK3CA	Homo sapiens	Homo sapiens
APOA1	PDE1A	Homo sapiens	Homo sapiens
LSM8	PGD	Homo sapiens	Homo sapiens
SNX17	SELP	Homo sapiens	Homo sapiens
PKD1	PKD2	Homo sapiens	Homo sapiens
PKD2	PKD2	Homo sapiens	Homo sapiens
PKD2	TRPC1	Homo sapiens	Homo sapiens
KCNA4	DLG1	Homo sapiens	Homo sapiens
PFN2	FHOD1	Homo sapiens	Homo sapiens
HUS1	PCNA	Homo sapiens	Homo sapiens
PTPRB	MAGI3	Homo sapiens	Homo sapiens
PRKAR1A	PRKAR1B	Homo sapiens	Homo sapiens
PRKAR1B	AKAP1	Homo sapiens	Homo sapiens
FER	TMF1	Homo sapiens	Homo sapiens
MAPK1	NEK2	Homo sapiens	Homo sapiens
HABP4	GNB2L1	Homo sapiens	Homo sapiens
NSMAF	GNB2L1	Homo sapiens	Homo sapiens
AR	GNB2L1	Homo sapiens	Homo sapiens
ITGB2	GNB2L1	Homo sapiens	Homo sapiens
GNB2L1	HABP4	Homo sapiens	Homo sapiens
PDPK1	PRKCZ	Homo sapiens	Homo sapiens
WWC1	PRKCZ	Homo sapiens	Homo sapiens
EP300	MAF	Homo sapiens	Homo sapiens
ARHGDIG	RHOG	Homo sapiens	Homo sapiens
CD2AP	RAB4A	Homo sapiens	Homo sapiens
RABEP1	RAB5A	Homo sapiens	Homo sapiens
RIN3	RAB5B	Homo sapiens	Homo sapiens
PDE6D	RAP1A	Homo sapiens	Homo sapiens
RAP1GDS1	RAP1A	Homo sapiens	Homo sapiens
KRIT1	RAP1A	Homo sapiens	Homo sapiens
RGL2	RAP1B	Homo sapiens	Homo sapiens
PDE6D	RAP2B	Homo sapiens	Homo sapiens
EXOC8	RALA	Homo sapiens	Homo sapiens
BRCA2	RAD51	Homo sapiens	Homo sapiens
RAD51	RAD51AP1	Homo sapiens	Homo sapiens
DMC1	RAD51	Homo sapiens	Homo sapiens
RPA1	ORC2	Homo sapiens	Homo sapiens
RPA2	ORC2	Homo sapiens	Homo sapiens
HBP1	RB1	Homo sapiens	Homo sapiens
RB1	TRAP1	Homo sapiens	Homo sapiens
AATF	RB1	Homo sapiens	Homo sapiens
RB1	THOC1	Homo sapiens	Homo sapiens
HBP1	RBL2	Homo sapiens	Homo sapiens
RXRA	BRD8	Homo sapiens	Homo sapiens
NRBF2	RXRA	Homo sapiens	Homo sapiens
ANK1	RHAG	Homo sapiens	Homo sapiens
LMO2	KDM5A	Homo sapiens	Homo sapiens
LMO2	LMO2	Homo sapiens	Homo sapiens
TAL1	LMO2	Homo sapiens	Homo sapiens
UPF2	RPS25	Homo sapiens	Homo sapiens
RPLP1	RPLP2	Homo sapiens	Homo sapiens
RPLP2	RPLP2	Homo sapiens	Homo sapiens
CYTH1	ARFRP1	Homo sapiens	Homo sapiens
TOP3B	SNRPB	Homo sapiens	Homo sapiens
SNRPA	SNRPA	Homo sapiens	Homo sapiens
PDZK1	SLC9A3	Homo sapiens	Homo sapiens
PDZK1	SLC17A1	Homo sapiens	Homo sapiens
ANK1	OBSCN	Homo sapiens	Homo sapiens
SOX9	NR5A1	Homo sapiens	Homo sapiens
NR5A1	NRIP1	Homo sapiens	Homo sapiens
CLU	CLU	Homo sapiens	Homo sapiens
CLU	TGFBR2	Homo sapiens	Homo sapiens
UNC13B	STX1A	Homo sapiens	Homo sapiens
CD27	SIVA1	Homo sapiens	Homo sapiens
FKBP1A	TGFBR1	Homo sapiens	Homo sapiens
YY1	FKBP1A	Homo sapiens	Homo sapiens
FKBP2	ARFGEF1	Homo sapiens	Homo sapiens
TAL1	NCAPG2	Homo sapiens	Homo sapiens
TXN	NCF4	Homo sapiens	Homo sapiens
PRKAR1A	AKAP1	Homo sapiens	Homo sapiens
MYO7A	PRKAR1A	Homo sapiens	Homo sapiens
PRKAR1A	AKAP10	Homo sapiens	Homo sapiens
TCAP	TTN	Homo sapiens	Homo sapiens
APBB1	TFCP2	Homo sapiens	Homo sapiens
CEBPZ	NFYB	Homo sapiens	Homo sapiens
ZEB1	DRAP1	Homo sapiens	Homo sapiens
ZEB1	KAT5	Homo sapiens	Homo sapiens
NDN	E2F1	Homo sapiens	Homo sapiens
ATM	ABL1	Homo sapiens	Homo sapiens
NTRK1	ABL1	Homo sapiens	Homo sapiens
RAP1GDS1	HRAS	Homo sapiens	Homo sapiens
HSH2D	FES	Homo sapiens	Homo sapiens
RAP1GDS1	KRAS	Homo sapiens	Homo sapiens
SRC	EPHB2	Homo sapiens	Homo sapiens
TGFBR1	TGFBR2	Homo sapiens	Homo sapiens
TNNC1	TNNT1	Homo sapiens	Homo sapiens
TNFAIP3	TAX1BP1	Homo sapiens	Homo sapiens
TP53	WWOX	Homo sapiens	Homo sapiens
TP53	CDC14A	Homo sapiens	Homo sapiens
TNFRSF1A	PSMD2	Homo sapiens	Homo sapiens
KDR	SHC2	Homo sapiens	Homo sapiens
DDR2	SHC1	Homo sapiens	Homo sapiens
CDH1	CTNND1	Homo sapiens	Homo sapiens
CDH1	CBLL1	Homo sapiens	Homo sapiens
ITGA1	BIN1	Homo sapiens	Homo sapiens
ITGA4	EED	Homo sapiens	Homo sapiens
FLI1	GATA1	Homo sapiens	Homo sapiens
VHL	FLNA	Homo sapiens	Homo sapiens
VHL	VBP1	Homo sapiens	Homo sapiens
VHL	JADE1	Homo sapiens	Homo sapiens
XRCC1	LIG3	Homo sapiens	Homo sapiens
XRCC1	PNKP	Homo sapiens	Homo sapiens
ZNF24	ZNF174	Homo sapiens	Homo sapiens
ZNF10	TRIM28	Homo sapiens	Homo sapiens
ZNF10	TRIM24	Homo sapiens	Homo sapiens
COG5	MEFV	Homo sapiens	Homo sapiens
MYO7A	VEZT	Homo sapiens	Homo sapiens
XPA	RPA4	Homo sapiens	Homo sapiens
XPC	RAD23A	Homo sapiens	Homo sapiens
FLNA	CMIP	Homo sapiens	Homo sapiens
AR	FLNA	Homo sapiens	Homo sapiens
FLNA	TRIO	Homo sapiens	Homo sapiens
FLNA	CASR	Homo sapiens	Homo sapiens
HCFC1	GABPA	Homo sapiens	Homo sapiens
AGTR2	MTUS1	Homo sapiens	Homo sapiens
RANBP9	USP11	Homo sapiens	Homo sapiens
SFPQ	NONO	Homo sapiens	Homo sapiens
PDPK1	PRKCI	Homo sapiens	Homo sapiens
BMX	PTPN21	Homo sapiens	Homo sapiens
BYSL	TRO	Homo sapiens	Homo sapiens
CITED1	SMAD4	Homo sapiens	Homo sapiens
MYPN	ACTN3	Homo sapiens	Homo sapiens
TBR1	CASK	Homo sapiens	Homo sapiens
ID1	CASK	Homo sapiens	Homo sapiens
LRP2	DLG3	Homo sapiens	Homo sapiens
ERBB4	DLG3	Homo sapiens	Homo sapiens
NCS1	IL1RAPL1	Homo sapiens	Homo sapiens
ARHGEF11	PLXNB3	Homo sapiens	Homo sapiens
UNC5A	MAGED1	Homo sapiens	Homo sapiens
LRPPRC	UXT	Homo sapiens	Homo sapiens
CBX5	SUV39H1	Homo sapiens	Homo sapiens
UBE3A	UBQLN2	Homo sapiens	Homo sapiens
RAB9A	RABEPK	Homo sapiens	Homo sapiens
CTBP2	KLF8	Homo sapiens	Homo sapiens
UPF3B	TTC19	Homo sapiens	Homo sapiens
UPF3B	UPF2	Homo sapiens	Homo sapiens
UPF3B	MCRS1	Homo sapiens	Homo sapiens
NXF3	XPO1	Homo sapiens	Homo sapiens
CDC6	PPP2R3B	Homo sapiens	Homo sapiens
TIMM8A	STAM	Homo sapiens	Homo sapiens
SH3GL3	SH3KBP1	Homo sapiens	Homo sapiens
DTNA	DMD	Homo sapiens	Homo sapiens
TRIP10	WAS	Homo sapiens	Homo sapiens
GPHN	ARHGEF9	Homo sapiens	Homo sapiens
PQBP1	TXNL4A	Homo sapiens	Homo sapiens
PQBP1	WBP11	Homo sapiens	Homo sapiens
GATA1	ZFPM2	Homo sapiens	Homo sapiens
F8	PHYH	Homo sapiens	Homo sapiens
SH2D1A	SLAMF1	Homo sapiens	Homo sapiens
FMR1	UBE2I	Homo sapiens	Homo sapiens
FXR1	FMR1	Homo sapiens	Homo sapiens
FMR1	NUFIP1	Homo sapiens	Homo sapiens
MSN	TSC1	Homo sapiens	Homo sapiens
ARAF	ASS1	Homo sapiens	Homo sapiens
MAP2K2	ARAF	Homo sapiens	Homo sapiens
ARAF	COPS3	Homo sapiens	Homo sapiens
POLA1	RBMS1	Homo sapiens	Homo sapiens
RPGR	RPGRIP1	Homo sapiens	Homo sapiens
RPGR	PDE6D	Homo sapiens	Homo sapiens
HTR2C	MPDZ	Homo sapiens	Homo sapiens
SYP	AP1G1	Homo sapiens	Homo sapiens
TAF1	UBTF	Homo sapiens	Homo sapiens
AR	RAN	Homo sapiens	Homo sapiens
AR	NR2C2	Homo sapiens	Homo sapiens
AR	NCOA3	Homo sapiens	Homo sapiens
AR	RNF4	Homo sapiens	Homo sapiens
AR	NCOA4	Homo sapiens	Homo sapiens
AR	PAK6	Homo sapiens	Homo sapiens
RANBP9	AR	Homo sapiens	Homo sapiens
AR	RCHY1	Homo sapiens	Homo sapiens
AR	PIAS2	Homo sapiens	Homo sapiens
BPY2	UBE3A	Homo sapiens	Homo sapiens
SORBS1	INSM1	Homo sapiens	Homo sapiens
YAF2	YY1	Homo sapiens	Homo sapiens
CBX3	LBR	Homo sapiens	Homo sapiens
CBX5	LBR	Homo sapiens	Homo sapiens
MAPK8IP3	KLC1	Homo sapiens	Homo sapiens
ERBB4	SNTB2	Homo sapiens	Homo sapiens
BCL2L1	AVEN	Homo sapiens	Homo sapiens
BCL2L1	BNIP3	Homo sapiens	Homo sapiens
BCL2L1	RTN1	Homo sapiens	Homo sapiens
BCL2L1	RTN4	Homo sapiens	Homo sapiens
BAX	BCL2A1	Homo sapiens	Homo sapiens
ABCA1	FADD	Homo sapiens	Homo sapiens
LRP2	MAGI1	Homo sapiens	Homo sapiens
ANKRA2	LRP2	Homo sapiens	Homo sapiens
LRP2	LRP2BP	Homo sapiens	Homo sapiens
LRP2	DAB2	Homo sapiens	Homo sapiens
LRP2	DLG2	Homo sapiens	Homo sapiens
TAF13	TBP	Homo sapiens	Homo sapiens
PTPN12	PSTPIP1	Homo sapiens	Homo sapiens
PTPN12	SHC1	Homo sapiens	Homo sapiens
PTPN12	PXN	Homo sapiens	Homo sapiens
TUFT1	TFIP11	Homo sapiens	Homo sapiens
PDE4DIP	PDE4D	Homo sapiens	Homo sapiens
CREBBP	HNF4A	Homo sapiens	Homo sapiens
CREBBP	NFE2L2	Homo sapiens	Homo sapiens
CREBBP	TDG	Homo sapiens	Homo sapiens
CREBBP	AIRE	Homo sapiens	Homo sapiens
AP1B1	AP1G1	Homo sapiens	Homo sapiens
PPP1R9B	CDKN2A	Homo sapiens	Homo sapiens
JAK3	TIAF1	Homo sapiens	Homo sapiens
JAK3	STAT5A	Homo sapiens	Homo sapiens
EIF5A	RPL5	Homo sapiens	Homo sapiens
PTRH2	AES	Homo sapiens	Homo sapiens
TLE1	HES6	Homo sapiens	Homo sapiens
TLE1	FOXA2	Homo sapiens	Homo sapiens
IL6ST	TLE1	Homo sapiens	Homo sapiens
EPS8	DVL1	Homo sapiens	Homo sapiens
FASN	FASN	Homo sapiens	Homo sapiens
TOP3B	CENPF	Homo sapiens	Homo sapiens
CENPF	CENPF	Homo sapiens	Homo sapiens
UPF1	HIRA	Homo sapiens	Homo sapiens
NFU1	HIRA	Homo sapiens	Homo sapiens
PKN2	PTPN13	Homo sapiens	Homo sapiens
PKP4	DSC3	Homo sapiens	Homo sapiens
ATXN1	COIL	Homo sapiens	Homo sapiens
PEX16	PEX19	Homo sapiens	Homo sapiens
NDN	NUBP1	Homo sapiens	Homo sapiens
ZNHIT3	HNF4A	Homo sapiens	Homo sapiens
IARS	GARS	Homo sapiens	Homo sapiens
HTRA2	MAPK14	Homo sapiens	Homo sapiens
DUSP10	MAPK14	Homo sapiens	Homo sapiens
BBS4	PCM1	Homo sapiens	Homo sapiens
BCAR1	RAPGEF1	Homo sapiens	Homo sapiens
LSM1	PSMB5	Homo sapiens	Homo sapiens
RANBP9	S100A7	Homo sapiens	Homo sapiens
TRAIP	FLII	Homo sapiens	Homo sapiens
CSTF2	SUB1	Homo sapiens	Homo sapiens
CSTF1	BARD1	Homo sapiens	Homo sapiens
XRCC2	RAD51D	Homo sapiens	Homo sapiens
MSC	ID2	Homo sapiens	Homo sapiens
ID2	TCF12	Homo sapiens	Homo sapiens
TCF4	ID2	Homo sapiens	Homo sapiens
PEX12	PEX5	Homo sapiens	Homo sapiens
PEX13	PEX5	Homo sapiens	Homo sapiens
ARFIP2	ARF6	Homo sapiens	Homo sapiens
NCBP2	NCBP1	Homo sapiens	Homo sapiens
PMF1	NFE2L2	Homo sapiens	Homo sapiens
EIF2AK3	NFE2L2	Homo sapiens	Homo sapiens
LSM8	IGHMBP2	Homo sapiens	Homo sapiens
DLG4	KCNJ4	Homo sapiens	Homo sapiens
NCK1	EPHB1	Homo sapiens	Homo sapiens
MINK1	NCK1	Homo sapiens	Homo sapiens
RECQL	KPNA4	Homo sapiens	Homo sapiens
RECQL	KPNA2	Homo sapiens	Homo sapiens
ERBB4	DLG4	Homo sapiens	Homo sapiens
ERBB4	YAP1	Homo sapiens	Homo sapiens
ERBB4	DLG2	Homo sapiens	Homo sapiens
PIAS1	STAT1	Homo sapiens	Homo sapiens
MAPKAPK2	SHC1	Homo sapiens	Homo sapiens
S100P	S100P	Homo sapiens	Homo sapiens
DLG4	KCNJ2	Homo sapiens	Homo sapiens
LY9	AP2M1	Homo sapiens	Homo sapiens
PPP1R9B	TIAM1	Homo sapiens	Homo sapiens
PTBP1	HNRNPL	Homo sapiens	Homo sapiens
IFI35	NMI	Homo sapiens	Homo sapiens
SYN2	SYN2	Homo sapiens	Homo sapiens
PSEN2	KCNIP3	Homo sapiens	Homo sapiens
TTF1	PTRF	Homo sapiens	Homo sapiens
CDKN1B	NUP50	Homo sapiens	Homo sapiens
LIMK1	BMPR2	Homo sapiens	Homo sapiens
FXR1	CYFIP2	Homo sapiens	Homo sapiens
INPPL1	SORBS1	Homo sapiens	Homo sapiens
NCOR2	SPEN	Homo sapiens	Homo sapiens
NCOR2	ZBTB16	Homo sapiens	Homo sapiens
CDKN1C	LIMK1	Homo sapiens	Homo sapiens
UGCG	RTN1	Homo sapiens	Homo sapiens
SERPINH1	UBQLN4	Homo sapiens	Homo sapiens
NEUROD1	HAP1	Homo sapiens	Homo sapiens
HAP1	DCTN1	Homo sapiens	Homo sapiens
HAP1	HGS	Homo sapiens	Homo sapiens
COPB1	COPG1	Homo sapiens	Homo sapiens
COPB1	COPG2	Homo sapiens	Homo sapiens
MYO6	DAB2	Homo sapiens	Homo sapiens
DCP1A	SMAD4	Homo sapiens	Homo sapiens
BPTF	MAZ	Homo sapiens	Homo sapiens
F11R	TJP1	Homo sapiens	Homo sapiens
ADAM17	DLG1	Homo sapiens	Homo sapiens
DHDDS	NPC2	Homo sapiens	Homo sapiens
ARHGEF11	PLXNB1	Homo sapiens	Homo sapiens
BOK	BCL2A1	Homo sapiens	Homo sapiens
BCL2A1	BAD	Homo sapiens	Homo sapiens
LSM6	SNRPD2	Homo sapiens	Homo sapiens
LSM7	SNRPD3	Homo sapiens	Homo sapiens
LSM3	SNRPD3	Homo sapiens	Homo sapiens
LSM8	SNRPD1	Homo sapiens	Homo sapiens
PDZK1	ABCC2	Homo sapiens	Homo sapiens
CADM1	MPP3	Homo sapiens	Homo sapiens
MPP6	THOP1	Homo sapiens	Homo sapiens
DUSP10	MAPK8	Homo sapiens	Homo sapiens
CSPG4	GRIP2	Homo sapiens	Homo sapiens
RAN	RANBP1	Homo sapiens	Homo sapiens
CDC6	ORC2	Homo sapiens	Homo sapiens
ORC2	DBF4	Homo sapiens	Homo sapiens
CDC45	ORC2	Homo sapiens	Homo sapiens
TGFB1I1	PTK2B	Homo sapiens	Homo sapiens
UBQLN1	MTOR	Homo sapiens	Homo sapiens
ITGA3	BIN1	Homo sapiens	Homo sapiens
BIN1	SNX4	Homo sapiens	Homo sapiens
YWHAZ	BCAR1	Homo sapiens	Homo sapiens
BMPR1A	SF3B4	Homo sapiens	Homo sapiens
PKD1	RGS7	Homo sapiens	Homo sapiens
HNRNPD	LSM5	Homo sapiens	Homo sapiens
HECW1	DVL1	Homo sapiens	Homo sapiens
VPS37A	TSG101	Homo sapiens	Homo sapiens
KAT5	ETV6	Homo sapiens	Homo sapiens
MYBL2	ZNF622	Homo sapiens	Homo sapiens
CACYBP	SKP1	Homo sapiens	Homo sapiens
MAD2L1	ESR2	Homo sapiens	Homo sapiens
PPARG	NCOA4	Homo sapiens	Homo sapiens
BAG1	HSPA8	Homo sapiens	Homo sapiens
PPP1R15A	BAG1	Homo sapiens	Homo sapiens
GRB10	GIGYF2	Homo sapiens	Homo sapiens
PROX1	EP300	Homo sapiens	Homo sapiens
ATXN1	UBQLN4	Homo sapiens	Homo sapiens
ATXN1	ANP32A	Homo sapiens	Homo sapiens
ATXN1	USP7	Homo sapiens	Homo sapiens
EZH2	EED	Homo sapiens	Homo sapiens
KHDRBS1	RAPSN	Homo sapiens	Homo sapiens
CITED2	TFAP2C	Homo sapiens	Homo sapiens
RIT1	RALGDS	Homo sapiens	Homo sapiens
MRAS	RALGDS	Homo sapiens	Homo sapiens
PGR	UBE3A	Homo sapiens	Homo sapiens
RAD23A	PSMD4	Homo sapiens	Homo sapiens
RAD23B	PSMD4	Homo sapiens	Homo sapiens
LSM8	GTF2I	Homo sapiens	Homo sapiens
THRB	PSMC5	Homo sapiens	Homo sapiens
TRAIP	TRAF1	Homo sapiens	Homo sapiens
HIVEP3	TRAF1	Homo sapiens	Homo sapiens
XRN1	SMARCD2	Homo sapiens	Homo sapiens
RNF7	CUL5	Homo sapiens	Homo sapiens
TRIM28	SETDB1	Homo sapiens	Homo sapiens
PEX7	PHYH	Homo sapiens	Homo sapiens
PEX12	PEX10	Homo sapiens	Homo sapiens
SP3	STK19	Homo sapiens	Homo sapiens
MCM6	MCM6	Homo sapiens	Homo sapiens
RFXAP	RFX5	Homo sapiens	Homo sapiens
HIVEP3	TRAF2	Homo sapiens	Homo sapiens
TRAIP	TRAF2	Homo sapiens	Homo sapiens
ORC1	CDC7	Homo sapiens	Homo sapiens
BCL2L2	BCL2L11	Homo sapiens	Homo sapiens
STAP2	PTK6	Homo sapiens	Homo sapiens
EXOSC6	PSMB1	Homo sapiens	Homo sapiens
DCP2	PSMB1	Homo sapiens	Homo sapiens
IL16	PPP1R12A	Homo sapiens	Homo sapiens
RING1	CBX4	Homo sapiens	Homo sapiens
DOCK8	RAC1	Homo sapiens	Homo sapiens
RAC1	RAP1GDS1	Homo sapiens	Homo sapiens
RAC1	ARFIP2	Homo sapiens	Homo sapiens
RAC2	CUL1	Homo sapiens	Homo sapiens
LSM8	TALDO1	Homo sapiens	Homo sapiens
TRPV1	SYT9	Homo sapiens	Homo sapiens
TACC1	YEATS4	Homo sapiens	Homo sapiens
PRMT5	CLNS1A	Homo sapiens	Homo sapiens
SIAH1	KIF22	Homo sapiens	Homo sapiens
PEG10	SIAH1	Homo sapiens	Homo sapiens
SIAH1	CACYBP	Homo sapiens	Homo sapiens
PEG10	SIAH2	Homo sapiens	Homo sapiens
ATXN7	CRX	Homo sapiens	Homo sapiens
NEDD4	UBE2D2	Homo sapiens	Homo sapiens
TTF2	DRAP1	Homo sapiens	Homo sapiens
ILK	ILKAP	Homo sapiens	Homo sapiens
ILK	LIMS1	Homo sapiens	Homo sapiens
DNM2	SHANK1	Homo sapiens	Homo sapiens
DNM2	SHANK2	Homo sapiens	Homo sapiens
BLMH	UBE2I	Homo sapiens	Homo sapiens
PPP2R5D	HAND2	Homo sapiens	Homo sapiens
HAND2	COPS5	Homo sapiens	Homo sapiens
CFTR	GOPC	Homo sapiens	Homo sapiens
SLBP	ERI1	Homo sapiens	Homo sapiens
SCAMP1	ITSN1	Homo sapiens	Homo sapiens
IPCEF1	CYTH2	Homo sapiens	Homo sapiens
NRIP1	NR0B1	Homo sapiens	Homo sapiens
HEXIM1	CCNT1	Homo sapiens	Homo sapiens
RGS4	COPB2	Homo sapiens	Homo sapiens
MAP3K3	MAP2K5	Homo sapiens	Homo sapiens
SNAP23	SNAPIN	Homo sapiens	Homo sapiens
NPAS4	ARNTL	Homo sapiens	Homo sapiens
RANBP3	XPO1	Homo sapiens	Homo sapiens
GOLGA2	GORASP2	Homo sapiens	Homo sapiens
MAGOH	RBM8A	Homo sapiens	Homo sapiens
ASIC3	MAGI1	Homo sapiens	Homo sapiens
IL1RAP	TOLLIP	Homo sapiens	Homo sapiens
FHL2	SFPQ	Homo sapiens	Homo sapiens
PPP1R8	EED	Homo sapiens	Homo sapiens
UPF2	EIF4A1	Homo sapiens	Homo sapiens
PDE6D	RND1	Homo sapiens	Homo sapiens
ARHGAP5	RND3	Homo sapiens	Homo sapiens
HNRNPAB	TP63	Homo sapiens	Homo sapiens
NR1H4	NCOA1	Homo sapiens	Homo sapiens
MCM3	MCM5	Homo sapiens	Homo sapiens
MCM3	CDC45	Homo sapiens	Homo sapiens
MCM3	DBF4	Homo sapiens	Homo sapiens
MCM3	ORC5	Homo sapiens	Homo sapiens
MCM3	ORC4	Homo sapiens	Homo sapiens
MCM5	CDC7	Homo sapiens	Homo sapiens
EP300	CITED2	Homo sapiens	Homo sapiens
APBA2	CLSTN1	Homo sapiens	Homo sapiens
FYB	SKAP1	Homo sapiens	Homo sapiens
PRKAB1	PRKAG1	Homo sapiens	Homo sapiens
PRKAB1	PRKAG2	Homo sapiens	Homo sapiens
PRKAB2	PRKAG1	Homo sapiens	Homo sapiens
PRKAB2	PRKAG2	Homo sapiens	Homo sapiens
PRKAG1	PRKAG2	Homo sapiens	Homo sapiens
RGPD5	TNPO1	Homo sapiens	Homo sapiens
DNMT3A	UBE2I	Homo sapiens	Homo sapiens
THRB	BRD8	Homo sapiens	Homo sapiens
RNF4	PATZ1	Homo sapiens	Homo sapiens
TTF2	CDC5L	Homo sapiens	Homo sapiens
PPL	KAZN	Homo sapiens	Homo sapiens
SAFB	SAFB2	Homo sapiens	Homo sapiens
MAPK8IP3	MAPK10	Homo sapiens	Homo sapiens
MAPK10	MAPK8IP3	Homo sapiens	Homo sapiens
MAPK11	HDAC3	Homo sapiens	Homo sapiens
PIAS4	SMAD7	Homo sapiens	Homo sapiens
TRIP6	LPAR2	Homo sapiens	Homo sapiens
LHX2	CITED2	Homo sapiens	Homo sapiens
E2F6	RYBP	Homo sapiens	Homo sapiens
POLE2	SAP18	Homo sapiens	Homo sapiens
BTG1	PRMT1	Homo sapiens	Homo sapiens
RNF216	TLR3	Homo sapiens	Homo sapiens
RNF216	TLR4	Homo sapiens	Homo sapiens
RNF216	TLR5	Homo sapiens	Homo sapiens
ENAH	ABI1	Homo sapiens	Homo sapiens
SLC31A1	SLC31A1	Homo sapiens	Homo sapiens
SRSF7	DUSP11	Homo sapiens	Homo sapiens
DUSP11	SRSF9	Homo sapiens	Homo sapiens
NEDD9	SMAD3	Homo sapiens	Homo sapiens
RNF7	CUL1	Homo sapiens	Homo sapiens
SRRM2	PNN	Homo sapiens	Homo sapiens
MCL1	BAD	Homo sapiens	Homo sapiens
DAXX	MCRS1	Homo sapiens	Homo sapiens
MVD	BTAF1	Homo sapiens	Homo sapiens
FANCA	SMARCA4	Homo sapiens	Homo sapiens
XRN1	CHD4	Homo sapiens	Homo sapiens
ARHGEF7	SHANK2	Homo sapiens	Homo sapiens
FNBP1	TNKS	Homo sapiens	Homo sapiens
BIRC5	AURKB	Homo sapiens	Homo sapiens
TNFRSF25	TRADD	Homo sapiens	Homo sapiens
XRN1	PABPC4	Homo sapiens	Homo sapiens
ITGA3	RABIF	Homo sapiens	Homo sapiens
RIPK3	RIPK1	Homo sapiens	Homo sapiens
LSM7	MYH13	Homo sapiens	Homo sapiens
MALT1	BCL10	Homo sapiens	Homo sapiens
C9orf89	BCL10	Homo sapiens	Homo sapiens
AP1S1	AP1G2	Homo sapiens	Homo sapiens
AP1S1	AP1G1	Homo sapiens	Homo sapiens
AP1S2	AP1G1	Homo sapiens	Homo sapiens
AP1S2	AP1G2	Homo sapiens	Homo sapiens
XRN1	AP1G2	Homo sapiens	Homo sapiens
VAMP4	AP1M1	Homo sapiens	Homo sapiens
MBD2	GPN1	Homo sapiens	Homo sapiens
MBD3L1	MBD3	Homo sapiens	Homo sapiens
TOP3B	CHD8	Homo sapiens	Homo sapiens
RABEP1	HUNK	Homo sapiens	Homo sapiens
UBOX5	UBE2L3	Homo sapiens	Homo sapiens
HIC1	HIC1	Homo sapiens	Homo sapiens
PDZK1	SLC22A4	Homo sapiens	Homo sapiens
PDZK1	AKAP10	Homo sapiens	Homo sapiens
PDZK1IP1	PDZK1	Homo sapiens	Homo sapiens
PDZK1	SLC22A12	Homo sapiens	Homo sapiens
DNM1L	GSK3B	Homo sapiens	Homo sapiens
HEXIM1	CCNT2	Homo sapiens	Homo sapiens
RNF7	CUL4A	Homo sapiens	Homo sapiens
RNF7	CUL2	Homo sapiens	Homo sapiens
RAB27A	SYTL4	Homo sapiens	Homo sapiens
BYSL	TROAP	Homo sapiens	Homo sapiens
RGS6	DMAP1	Homo sapiens	Homo sapiens
ZNF174	ZNF174	Homo sapiens	Homo sapiens
MPP6	EIF3G	Homo sapiens	Homo sapiens
TACC3	AKAP9	Homo sapiens	Homo sapiens
FNBP1	AKAP9	Homo sapiens	Homo sapiens
DIS3	ZBTB17	Homo sapiens	Homo sapiens
PLCB2	TRPM7	Homo sapiens	Homo sapiens
PKP4	ERBB2IP	Homo sapiens	Homo sapiens
ARHGEF11	PLXNB2	Homo sapiens	Homo sapiens
RND1	PLXNB2	Homo sapiens	Homo sapiens
LSM1	GRHPR	Homo sapiens	Homo sapiens
COPG1	COPG2	Homo sapiens	Homo sapiens
VPS37C	HGS	Homo sapiens	Homo sapiens
GNA13	AKAP3	Homo sapiens	Homo sapiens
GRAP2	GAB1	Homo sapiens	Homo sapiens
GRAP2	CCNDBP1	Homo sapiens	Homo sapiens
ANAPC5	PABPC1	Homo sapiens	Homo sapiens
ITGAE	EED	Homo sapiens	Homo sapiens
TOM1	TOLLIP	Homo sapiens	Homo sapiens
TTF2	TNIP1	Homo sapiens	Homo sapiens
TTF2	DCP1A	Homo sapiens	Homo sapiens
TTF2	PDCD6IP	Homo sapiens	Homo sapiens
TTF2	PRDX4	Homo sapiens	Homo sapiens
TTF2	CLPB	Homo sapiens	Homo sapiens
TTF2	TACC3	Homo sapiens	Homo sapiens
STK16	NAGK	Homo sapiens	Homo sapiens
NCKAP1	ABI1	Homo sapiens	Homo sapiens
GADD45G	GADD45GIP1	Homo sapiens	Homo sapiens
PACSIN2	PACSIN3	Homo sapiens	Homo sapiens
UNC13B	SPTBN2	Homo sapiens	Homo sapiens
KCNJ1	SLC9A3R1	Homo sapiens	Homo sapiens
ARHGEF7	SHANK1	Homo sapiens	Homo sapiens
UPF3A	GSK3B	Homo sapiens	Homo sapiens
NBL1	UBQLN1	Homo sapiens	Homo sapiens
UBQLN1	P4HB	Homo sapiens	Homo sapiens
TARBP2	TARBP2	Homo sapiens	Homo sapiens
EEA1	RAB22A	Homo sapiens	Homo sapiens
URI1	DMAP1	Homo sapiens	Homo sapiens
CNKSR1	RASSF1	Homo sapiens	Homo sapiens
PARP4	MVP	Homo sapiens	Homo sapiens
FHL5	FHL5	Homo sapiens	Homo sapiens
EED	HDAC2	Homo sapiens	Homo sapiens
DISC1	FEZ1	Homo sapiens	Homo sapiens
MCL1	BOK	Homo sapiens	Homo sapiens
SNX9	ADAM15	Homo sapiens	Homo sapiens
RNF216	TLR9	Homo sapiens	Homo sapiens
RAB11FIP4	RAB11A	Homo sapiens	Homo sapiens
UPF3A	IFITM2	Homo sapiens	Homo sapiens
TRIM10	TRIM10	Homo sapiens	Homo sapiens
RHOQ	GOPC	Homo sapiens	Homo sapiens
RHOQ	EXOC7	Homo sapiens	Homo sapiens
PBLD	STRAP	Homo sapiens	Homo sapiens
XRN2	TOLLIP	Homo sapiens	Homo sapiens
ABI3	ABI3BP	Homo sapiens	Homo sapiens
PINX1	MCRS1	Homo sapiens	Homo sapiens
PRDX4	PRDX4	Homo sapiens	Homo sapiens
PACSIN1	PACSIN3	Homo sapiens	Homo sapiens
PACSIN1	PACSIN1	Homo sapiens	Homo sapiens
TXNIP	ZBTB32	Homo sapiens	Homo sapiens
CSPG5	GOPC	Homo sapiens	Homo sapiens
ASIC3	GOPC	Homo sapiens	Homo sapiens
ZMYND8	FHOD1	Homo sapiens	Homo sapiens
HSH2D	TNK2	Homo sapiens	Homo sapiens
IPO13	PAX6	Homo sapiens	Homo sapiens
PLCB1	TRPM7	Homo sapiens	Homo sapiens
OSTM1	RGS17	Homo sapiens	Homo sapiens
OSTM1	RGS20	Homo sapiens	Homo sapiens
ORC6	CDC7	Homo sapiens	Homo sapiens
AP4E1	AP4B1	Homo sapiens	Homo sapiens
CENPK	SOX6	Homo sapiens	Homo sapiens
LSM1	VPS11	Homo sapiens	Homo sapiens
LSM1	EXOSC8	Homo sapiens	Homo sapiens
LSM1	EXOSC6	Homo sapiens	Homo sapiens
LSM1	N4BP1	Homo sapiens	Homo sapiens
LSM1	LSM2	Homo sapiens	Homo sapiens
LSM2	LSM8	Homo sapiens	Homo sapiens
LSM2	LSM3	Homo sapiens	Homo sapiens
LSM2	LSM7	Homo sapiens	Homo sapiens
LSM3	LSM7	Homo sapiens	Homo sapiens
LSM3	XRN2	Homo sapiens	Homo sapiens
LSM3	LSM10	Homo sapiens	Homo sapiens
LSM4	XRN1	Homo sapiens	Homo sapiens
LSM6	MCRS1	Homo sapiens	Homo sapiens
LSM6	POLD2	Homo sapiens	Homo sapiens
LSM7	EXOSC8	Homo sapiens	Homo sapiens
LSM7	RAB29	Homo sapiens	Homo sapiens
LSM7	EXOSC6	Homo sapiens	Homo sapiens
LSM8	COL23A1	Homo sapiens	Homo sapiens
LSM8	DBF4	Homo sapiens	Homo sapiens
LSM8	KCTD3	Homo sapiens	Homo sapiens
LSM8	EXOSC6	Homo sapiens	Homo sapiens
LSM8	DCP1A	Homo sapiens	Homo sapiens
LSM8	THUMPD3	Homo sapiens	Homo sapiens
AIRE	AIRE	Homo sapiens	Homo sapiens
ECT2	PARD6A	Homo sapiens	Homo sapiens
LRPPRC	MAP1S	Homo sapiens	Homo sapiens
LRPPRC	CECR2	Homo sapiens	Homo sapiens
LRPPRC	HEBP2	Homo sapiens	Homo sapiens
HSPB8	HSPB1	Homo sapiens	Homo sapiens
XRN1	CCT5	Homo sapiens	Homo sapiens
THEG	CCT5	Homo sapiens	Homo sapiens
PPFIA1	GIT1	Homo sapiens	Homo sapiens
SYNCRIP	PTPN11	Homo sapiens	Homo sapiens
RARA	NRBF2	Homo sapiens	Homo sapiens
RARA	ZBTB16	Homo sapiens	Homo sapiens
MECR	RARA	Homo sapiens	Homo sapiens
UFD1L	NPLOC4	Homo sapiens	Homo sapiens
TRIB3	ATF4	Homo sapiens	Homo sapiens
NPAS4	ARNT2	Homo sapiens	Homo sapiens
PARN	SPATC1L	Homo sapiens	Homo sapiens
EXOSC5	SFPQ	Homo sapiens	Homo sapiens
THRB	NCOA2	Homo sapiens	Homo sapiens
NRBF2	THRB	Homo sapiens	Homo sapiens
GFI1	PIAS3	Homo sapiens	Homo sapiens
NEDD9	ITCH	Homo sapiens	Homo sapiens
TGS1	EED	Homo sapiens	Homo sapiens
DHDDS	ND1	Homo sapiens	Homo sapiens
MYCBP	MYCBPAP	Homo sapiens	Homo sapiens
LOXL1	FBLN5	Homo sapiens	Homo sapiens
MT2A	PRKD1	Homo sapiens	Homo sapiens
PRKG1	NPR1	Homo sapiens	Homo sapiens
SRC	ND2	Homo sapiens	Homo sapiens
RNF11	EPS15	Homo sapiens	Homo sapiens
KCNJ1	SLC9A3R2	Homo sapiens	Homo sapiens
KCNG2	KCNB1	Homo sapiens	Homo sapiens
DIO2	USP33	Homo sapiens	Homo sapiens
UBE2I	CHD3	Homo sapiens	Homo sapiens
TOPORS	UBE2I	Homo sapiens	Homo sapiens
PER1	CRY1	Homo sapiens	Homo sapiens
PER2	CRY1	Homo sapiens	Homo sapiens
ARNTL	CRY1	Homo sapiens	Homo sapiens
THAP1	PAWR	Homo sapiens	Homo sapiens
SERBP1	CHD3	Homo sapiens	Homo sapiens
HSF1	SYMPK	Homo sapiens	Homo sapiens
DTNB	KIF5A	Homo sapiens	Homo sapiens
MCM4	CDC7	Homo sapiens	Homo sapiens
GNB2L1	NSMAF	Homo sapiens	Homo sapiens
RBBP8	LMO4	Homo sapiens	Homo sapiens
CCNE1	CUL3	Homo sapiens	Homo sapiens
FKBP2	EPB41L2	Homo sapiens	Homo sapiens
GRIA1	EPB41L2	Homo sapiens	Homo sapiens
PDZD2	CTNND2	Homo sapiens	Homo sapiens
GNG5	GNB5	Homo sapiens	Homo sapiens
GNG4	GNB5	Homo sapiens	Homo sapiens
GNG3	GNB5	Homo sapiens	Homo sapiens
GNB5	GNG7	Homo sapiens	Homo sapiens
ARL6	ARL6IP5	Homo sapiens	Homo sapiens
PIKFYVE	RABEPK	Homo sapiens	Homo sapiens
ARF3	GGA2	Homo sapiens	Homo sapiens
SORT1	GGA2	Homo sapiens	Homo sapiens
EXOSC6	EXOSC8	Homo sapiens	Homo sapiens
EXOSC6	EXOSC7	Homo sapiens	Homo sapiens
ZNF496	NSD1	Homo sapiens	Homo sapiens
MPP6	ARHGAP18	Homo sapiens	Homo sapiens
MPP6	KNSTRN	Homo sapiens	Homo sapiens
MPP6	EXOSC10	Homo sapiens	Homo sapiens
MPP6	SNX9	Homo sapiens	Homo sapiens
MPP6	SKIV2L2	Homo sapiens	Homo sapiens
MPP6	AATF	Homo sapiens	Homo sapiens
PUM2	PUM2	Homo sapiens	Homo sapiens
PUM2	NANOS1	Homo sapiens	Homo sapiens
ARL6	ARL6IP4	Homo sapiens	Homo sapiens
ARL6	ARL6IP1	Homo sapiens	Homo sapiens
POLR1C	POLR1D	Homo sapiens	Homo sapiens
DNAJA3	RNF34	Homo sapiens	Homo sapiens
SYNE1	SYNE1	Homo sapiens	Homo sapiens
ING4	RELA	Homo sapiens	Homo sapiens
COPG1	COPZ1	Homo sapiens	Homo sapiens
COPG1	COPZ2	Homo sapiens	Homo sapiens
LRRC7	CNKSR2	Homo sapiens	Homo sapiens
EXOC8	EXOC2	Homo sapiens	Homo sapiens
ASIC3	LIN7B	Homo sapiens	Homo sapiens
TCP10L	MXD4	Homo sapiens	Homo sapiens
RND1	UBXN11	Homo sapiens	Homo sapiens
EXOSC6	DNAJC30	Homo sapiens	Homo sapiens
DXO	XRN2	Homo sapiens	Homo sapiens
UPF2	XRN2	Homo sapiens	Homo sapiens
ZHX1	ZHX3	Homo sapiens	Homo sapiens
MAPKAPK2	PHC2	Homo sapiens	Homo sapiens
CDC7	DBF4	Homo sapiens	Homo sapiens
ARPC5	ARPC4	Homo sapiens	Homo sapiens
ZHX1	ZHX1	Homo sapiens	Homo sapiens
MYPN	NEBL	Homo sapiens	Homo sapiens
NIF3L1	THOC7	Homo sapiens	Homo sapiens
GGA3	TSG101	Homo sapiens	Homo sapiens
PHACTR3	PPP1CA	Homo sapiens	Homo sapiens
ARL6	ATL2	Homo sapiens	Homo sapiens
ARL6	ARL6IP6	Homo sapiens	Homo sapiens
ARID1B	SMARCA4	Homo sapiens	Homo sapiens
PRPF6	TXNL4B	Homo sapiens	Homo sapiens
PPFIA1	ERC2	Homo sapiens	Homo sapiens
ERC2	PPFIA4	Homo sapiens	Homo sapiens
EVL	DNMBP	Homo sapiens	Homo sapiens
VPS37A	VPS28	Homo sapiens	Homo sapiens
PKD2L1	TNNI3	Homo sapiens	Homo sapiens
TNNI3K	TNNI3	Homo sapiens	Homo sapiens
ECT2	KLHL20	Homo sapiens	Homo sapiens
TAF13	TAF10	Homo sapiens	Homo sapiens
EXOSC6	EXOSC1	Homo sapiens	Homo sapiens
CDK14	2008-09-01	Homo sapiens	Homo sapiens
TLK1	ASF1A	Homo sapiens	Homo sapiens
TLK1	ASF1B	Homo sapiens	Homo sapiens
ANKRD23	MYPN	Homo sapiens	Homo sapiens
GOLGA7	GOLGA3	Homo sapiens	Homo sapiens
CDHR2	MAST2	Homo sapiens	Homo sapiens
RNF5	FHOD1	Homo sapiens	Homo sapiens
STK19	POLE	Homo sapiens	Homo sapiens
STK19	POLR2G	Homo sapiens	Homo sapiens
STK19	SLC29A1	Homo sapiens	Homo sapiens
STK19	PRAME	Homo sapiens	Homo sapiens
NELFE	NELFB	Homo sapiens	Homo sapiens
NELFE	NCOR1	Homo sapiens	Homo sapiens
NELFE	CACTIN	Homo sapiens	Homo sapiens
CLIC1	LSM1	Homo sapiens	Homo sapiens
ABHD16A	IFITM1	Homo sapiens	Homo sapiens
ABHD16A	RNF5	Homo sapiens	Homo sapiens
ABHD16A	HM13	Homo sapiens	Homo sapiens
ABHD16A	TMEM147	Homo sapiens	Homo sapiens
ABHD16A	TMEM222	Homo sapiens	Homo sapiens
ABHD16A	DNAJC1	Homo sapiens	Homo sapiens
ABHD16A	GPRC5C	Homo sapiens	Homo sapiens
ABHD16A	SPAG7	Homo sapiens	Homo sapiens
ABHD16A	SAFB	Homo sapiens	Homo sapiens
ABHD16A	ATP5G3	Homo sapiens	Homo sapiens
CSNK2B	CSNK2A2	Homo sapiens	Homo sapiens
CSNK2B	LYN	Homo sapiens	Homo sapiens
CSNK2B	CSNK2B	Homo sapiens	Homo sapiens
CSNK2B	RPL5	Homo sapiens	Homo sapiens
CSNK2B	MBD4	Homo sapiens	Homo sapiens
C6orf47	FGFR3	Homo sapiens	Homo sapiens
PRRC2A	EIF3E	Homo sapiens	Homo sapiens
PRRC2A	IMMT	Homo sapiens	Homo sapiens
PRRC2A	IFT88	Homo sapiens	Homo sapiens
PRRC2A	UBAP2L	Homo sapiens	Homo sapiens
PRRC2A	C1QBP	Homo sapiens	Homo sapiens
ATP6V1G2	ATP6V1E1	Homo sapiens	Homo sapiens
PRRC2A	HNRNPA1	Homo sapiens	Homo sapiens
PRRC2A	HNRNPM	Homo sapiens	Homo sapiens
GORASP2	TSC22D4	Homo sapiens	Homo sapiens
KIAA0408	CEP72	Homo sapiens	Homo sapiens
TRIM39	TRIM39	Homo sapiens	Homo sapiens
TRAF2	CDCA3	Homo sapiens	Homo sapiens
FCHSD2	CCDC158	Homo sapiens	Homo sapiens
RHOXF2	LENG8	Homo sapiens	Homo sapiens
MAGEA11	MGME1	Homo sapiens	Homo sapiens
KRT15	MCM10	Homo sapiens	Homo sapiens
CALCOCO2	TP53RK	Homo sapiens	Homo sapiens
BNIP3L	DOK5	Homo sapiens	Homo sapiens
CCDC85B	FAM27E3	Homo sapiens	Homo sapiens
MCM10	CEP70	Homo sapiens	Homo sapiens
KRT81	KXD1	Homo sapiens	Homo sapiens
ACTB	CFL1	Homo sapiens	Homo sapiens
CCDC85B	ZNF250	Homo sapiens	Homo sapiens
LMO2	MAPRE2	Homo sapiens	Homo sapiens
EWSR1	PRTFDC1	Homo sapiens	Homo sapiens
TRIM29	CRACR2A	Homo sapiens	Homo sapiens
CLUAP1	CINP	Homo sapiens	Homo sapiens
DVL3	CCNK	Homo sapiens	Homo sapiens
MAGEH1	MOAP1	Homo sapiens	Homo sapiens
MAGEA11	LNX1	Homo sapiens	Homo sapiens
QPRT	KRTAP4-12	Homo sapiens	Homo sapiens
DCTD	LNX1	Homo sapiens	Homo sapiens
VIM	ALS2CR11	Homo sapiens	Homo sapiens
TRAF2	FAM120B	Homo sapiens	Homo sapiens
PHLDA1	KRTAP4-12	Homo sapiens	Homo sapiens
KLHL42	USHBP1	Homo sapiens	Homo sapiens
TRAF2	ZBTB25	Homo sapiens	Homo sapiens
MEAF6	L3MBTL2	Homo sapiens	Homo sapiens
TRIP10	WBP11	Homo sapiens	Homo sapiens
ZSCAN32	ZSCAN32	Homo sapiens	Homo sapiens
RBM10	PTBP2	Homo sapiens	Homo sapiens
RWDD2B	GADD45G	Homo sapiens	Homo sapiens
SULT1E1	ENOX1	Homo sapiens	Homo sapiens
POM121	COL4A3BP	Homo sapiens	Homo sapiens
PLSCR1	CPSF6	Homo sapiens	Homo sapiens
ZBED1	SPEF1	Homo sapiens	Homo sapiens
LGALS8	CALCOCO2	Homo sapiens	Homo sapiens
DAZAP2	DCUN1D1	Homo sapiens	Homo sapiens
TRIM23	RIBC2	Homo sapiens	Homo sapiens
CALCOCO2	FBF1	Homo sapiens	Homo sapiens
CBS	VTA1	Homo sapiens	Homo sapiens
STK24	PDCD10	Homo sapiens	Homo sapiens
TRIP13	C11orf54	Homo sapiens	Homo sapiens
CEBPG	MLLT6	Homo sapiens	Homo sapiens
HGS	EXOC7	Homo sapiens	Homo sapiens
ZNF446	ZSCAN16	Homo sapiens	Homo sapiens
CCDC85B	KANSL1	Homo sapiens	Homo sapiens
KXD1	MAP1LC3B	Homo sapiens	Homo sapiens
EWSR1	ZDHHC3	Homo sapiens	Homo sapiens
ATF4	GPS2	Homo sapiens	Homo sapiens
SAT1	RBM17	Homo sapiens	Homo sapiens
TRAF2	FBXO28	Homo sapiens	Homo sapiens
MYL6	NUDT21	Homo sapiens	Homo sapiens
RIBC2	GTPBP3	Homo sapiens	Homo sapiens
MDFI	DDX19A	Homo sapiens	Homo sapiens
PRKCI	PARD6A	Homo sapiens	Homo sapiens
EWSR1	MSC	Homo sapiens	Homo sapiens
RBPMS	STRBP	Homo sapiens	Homo sapiens
NEK6	CCDC85B	Homo sapiens	Homo sapiens
YWHAG	KIAA0408	Homo sapiens	Homo sapiens
RBPMS	DTX2	Homo sapiens	Homo sapiens
TRIP13	GPRIN2	Homo sapiens	Homo sapiens
DTNB	TSACC	Homo sapiens	Homo sapiens
GRAP2	ZBTB7B	Homo sapiens	Homo sapiens
RBPMS	TOLLIP	Homo sapiens	Homo sapiens
RNF7	ITM2C	Homo sapiens	Homo sapiens
OTX1	KRTAP4-12	Homo sapiens	Homo sapiens
FXR2	RTN3	Homo sapiens	Homo sapiens
PCBD1	NUDT18	Homo sapiens	Homo sapiens
TLK1	TLK1	Homo sapiens	Homo sapiens
EWSR1	SLC22A24	Homo sapiens	Homo sapiens
GYG1	GYS1	Homo sapiens	Homo sapiens
GSTM3	GSTM3	Homo sapiens	Homo sapiens
PHKB	C20orf27	Homo sapiens	Homo sapiens
QPRT	SUFU	Homo sapiens	Homo sapiens
MVK	MVK	Homo sapiens	Homo sapiens
HMG20A	TESC	Homo sapiens	Homo sapiens
EXOC7	ZC3H14	Homo sapiens	Homo sapiens
NME5	DYDC1	Homo sapiens	Homo sapiens
DCAF8	GTPBP3	Homo sapiens	Homo sapiens
ARHGEF15	MOB4	Homo sapiens	Homo sapiens
ANXA11	PLSCR1	Homo sapiens	Homo sapiens
AP1M1	TIFA	Homo sapiens	Homo sapiens
ZBTB43	ZNF417	Homo sapiens	Homo sapiens
LDOC1	LNX1	Homo sapiens	Homo sapiens
CLDN7	RHOXF2	Homo sapiens	Homo sapiens
BAD	SFN	Homo sapiens	Homo sapiens
CALCOCO2	ZC2HC1C	Homo sapiens	Homo sapiens
HNRNPK	RBM41	Homo sapiens	Homo sapiens
VIM	KAT7	Homo sapiens	Homo sapiens
VIM	TCHP	Homo sapiens	Homo sapiens
HOXA1	MDFI	Homo sapiens	Homo sapiens
CALCOCO2	CCDC185	Homo sapiens	Homo sapiens
RIBC2	USHBP1	Homo sapiens	Homo sapiens
PLSCR1	RASD1	Homo sapiens	Homo sapiens
RAD54B	CCDC33	Homo sapiens	Homo sapiens
KRT15	SMARCD1	Homo sapiens	Homo sapiens
CCDC85B	PBXIP1	Homo sapiens	Homo sapiens
USHBP1	DYDC1	Homo sapiens	Homo sapiens
DVL2	PCBD1	Homo sapiens	Homo sapiens
CCDC85B	ZNF821	Homo sapiens	Homo sapiens
CTPS2	CTPS2	Homo sapiens	Homo sapiens
MDFI	AASDHPPT	Homo sapiens	Homo sapiens
CCDC85B	NIF3L1	Homo sapiens	Homo sapiens
BIRC2	MAGEA11	Homo sapiens	Homo sapiens
CCNK	TSC22D4	Homo sapiens	Homo sapiens
GADD45A	DCTN2	Homo sapiens	Homo sapiens
ZSCAN32	ZNF446	Homo sapiens	Homo sapiens
KRT6B	KRT15	Homo sapiens	Homo sapiens
CPSF6	GIN1	Homo sapiens	Homo sapiens
POM121	AGR2	Homo sapiens	Homo sapiens
PRR13	KLHL12	Homo sapiens	Homo sapiens
PHF10	L3MBTL2	Homo sapiens	Homo sapiens
MDFI	AP5Z1	Homo sapiens	Homo sapiens
VSNL1	DTX2	Homo sapiens	Homo sapiens
PHPT1	DNMT3L	Homo sapiens	Homo sapiens
MAGEA1	MIEF1	Homo sapiens	Homo sapiens
NOL3	NOL3	Homo sapiens	Homo sapiens
MDFI	FZD9	Homo sapiens	Homo sapiens
TRIM23	TRIM23	Homo sapiens	Homo sapiens
CUTC	LNX1	Homo sapiens	Homo sapiens
PCBD1	PCBD1	Homo sapiens	Homo sapiens
HNRNPK	CNNM3	Homo sapiens	Homo sapiens
ZMYND19	PPP1R37	Homo sapiens	Homo sapiens
RBPMS	LZTS2	Homo sapiens	Homo sapiens
NUP62	NUP54	Homo sapiens	Homo sapiens
FBXW5	KRTAP4-12	Homo sapiens	Homo sapiens
PHC2	FHL3	Homo sapiens	Homo sapiens
MLX	GABARAPL2	Homo sapiens	Homo sapiens
PRC1	USHBP1	Homo sapiens	Homo sapiens
PRTFDC1	NIF3L1	Homo sapiens	Homo sapiens
NME1	WDYHV1	Homo sapiens	Homo sapiens
PBX3	AGTRAP	Homo sapiens	Homo sapiens
PIAS2	NAV2	Homo sapiens	Homo sapiens
C19orf57	C19orf25	Homo sapiens	Homo sapiens
KLHL12	KLHL12	Homo sapiens	Homo sapiens
2002-09-01	DAZAP2	Homo sapiens	Homo sapiens
KIAA0408	SORBS3	Homo sapiens	Homo sapiens
APPL1	APPL2	Homo sapiens	Homo sapiens
CCNK	CCDC85B	Homo sapiens	Homo sapiens
DVL2	USP5	Homo sapiens	Homo sapiens
CRY1	PLSCR1	Homo sapiens	Homo sapiens
HOXB6	SAT1	Homo sapiens	Homo sapiens
WDYHV1	DCTPP1	Homo sapiens	Homo sapiens
RBM11	RHOXF2	Homo sapiens	Homo sapiens
FOXS1	RBPMS	Homo sapiens	Homo sapiens
THAP7	LURAP1	Homo sapiens	Homo sapiens
SLC25A6	PLSCR1	Homo sapiens	Homo sapiens
EYA2	DMRTB1	Homo sapiens	Homo sapiens
NFIC	LLPH	Homo sapiens	Homo sapiens
ZNF250	DPPA2	Homo sapiens	Homo sapiens
CCNH	SSSCA1	Homo sapiens	Homo sapiens
KRT15	PCM1	Homo sapiens	Homo sapiens
BLOC1S6	CCDC53	Homo sapiens	Homo sapiens
MAPK1IP1L	MAPK1IP1L	Homo sapiens	Homo sapiens
ASUN	ZNF655	Homo sapiens	Homo sapiens
STX8	VTI1B	Homo sapiens	Homo sapiens
GPSM1	CCDC158	Homo sapiens	Homo sapiens
FXR2	KCTD4	Homo sapiens	Homo sapiens
HK2	UBQLN1	Homo sapiens	Homo sapiens
ACTB	CFL2	Homo sapiens	Homo sapiens
DAZAP2	DAZAP2	Homo sapiens	Homo sapiens
CCDC85B	ZNF337	Homo sapiens	Homo sapiens
MAGEA11	DNAJC10	Homo sapiens	Homo sapiens
PLSCR1	PGLS	Homo sapiens	Homo sapiens
THAP1	RALYL	Homo sapiens	Homo sapiens
FXR2	RBPMS	Homo sapiens	Homo sapiens
PLSCR1	DTX2	Homo sapiens	Homo sapiens
TOP3B	CHIC2	Homo sapiens	Homo sapiens
CTBP2	BAZ2B	Homo sapiens	Homo sapiens
MAGEA11	MXD3	Homo sapiens	Homo sapiens
UBE2I	MAPK1IP1L	Homo sapiens	Homo sapiens
PLOD3	CCDC85B	Homo sapiens	Homo sapiens
PDCD6	HEBP2	Homo sapiens	Homo sapiens
TRIM37	FAM124B	Homo sapiens	Homo sapiens
PSME2	PSME2	Homo sapiens	Homo sapiens
DAZAP2	C1orf94	Homo sapiens	Homo sapiens
PIN1	TRAF2	Homo sapiens	Homo sapiens
CCDC85B	ALS2CR11	Homo sapiens	Homo sapiens
FAM127B	UBQLN1	Homo sapiens	Homo sapiens
MAGEA11	PSMF1	Homo sapiens	Homo sapiens
CYTH3	CNKSR1	Homo sapiens	Homo sapiens
ZNF165	TCEB3B	Homo sapiens	Homo sapiens
CALCOCO2	LNX1	Homo sapiens	Homo sapiens
NINL	SPERT	Homo sapiens	Homo sapiens
RASSF8	FRMD6	Homo sapiens	Homo sapiens
CCDC85B	NGFRAP1	Homo sapiens	Homo sapiens
FHIT	FHIT	Homo sapiens	Homo sapiens
CCNK	NECAB2	Homo sapiens	Homo sapiens
LDOC1	FAM193B	Homo sapiens	Homo sapiens
DVL2	POLI	Homo sapiens	Homo sapiens
PDLIM7	PSMF1	Homo sapiens	Homo sapiens
DAZAP2	FAM46C	Homo sapiens	Homo sapiens
EWSR1	MYO1F	Homo sapiens	Homo sapiens
KAT7	CEP70	Homo sapiens	Homo sapiens
BSCL2	TMEM19	Homo sapiens	Homo sapiens
TRIM37	MAGEB18	Homo sapiens	Homo sapiens
EWSR1	KXD1	Homo sapiens	Homo sapiens
EPS8	BLOC1S6	Homo sapiens	Homo sapiens
EMC2	EMC8	Homo sapiens	Homo sapiens
AP1M1	FXR2	Homo sapiens	Homo sapiens
ABLIM1	VIM	Homo sapiens	Homo sapiens
BSCL2	SMIM3	Homo sapiens	Homo sapiens
VIM	NIF3L1	Homo sapiens	Homo sapiens
NFYB	DRAP1	Homo sapiens	Homo sapiens
HOXA1	PLSCR1	Homo sapiens	Homo sapiens
BLOC1S6	SKA1	Homo sapiens	Homo sapiens
LDOC1	POLL	Homo sapiens	Homo sapiens
DTNB	NUP62	Homo sapiens	Homo sapiens
MAGEA11	NDUFAF1	Homo sapiens	Homo sapiens
ACTB	ACTB	Homo sapiens	Homo sapiens
ZNF165	CCDC85B	Homo sapiens	Homo sapiens
KXD1	CEP19	Homo sapiens	Homo sapiens
TUBGCP4	PAK7	Homo sapiens	Homo sapiens
SGTA	SPP1	Homo sapiens	Homo sapiens
FAM60A	GTPBP3	Homo sapiens	Homo sapiens
MCRS1	KXD1	Homo sapiens	Homo sapiens
DNAJA3	FAM131C	Homo sapiens	Homo sapiens
DHPS	NIF3L1	Homo sapiens	Homo sapiens
VPS25	RHOXF2	Homo sapiens	Homo sapiens
CCDC85B	TCEANC	Homo sapiens	Homo sapiens
MBIP	CEP63	Homo sapiens	Homo sapiens
TRIM37	TCEB3B	Homo sapiens	Homo sapiens
ADAMTSL4	DLK2	Homo sapiens	Homo sapiens
RABL6	C19orf57	Homo sapiens	Homo sapiens
ABI3	DTNBP1	Homo sapiens	Homo sapiens
TRAF2	USP53	Homo sapiens	Homo sapiens
MDFI	FAM124B	Homo sapiens	Homo sapiens
DVL2	CCDC33	Homo sapiens	Homo sapiens
KHDRBS3	ZNF408	Homo sapiens	Homo sapiens
CEP63	USHBP1	Homo sapiens	Homo sapiens
TP53	MAGEB18	Homo sapiens	Homo sapiens
SNRPG	DDIT4L	Homo sapiens	Homo sapiens
MDFI	TYMSOS	Homo sapiens	Homo sapiens
ACY1	TTC1	Homo sapiens	Homo sapiens
NT5C2	NUDT18	Homo sapiens	Homo sapiens
KRT20	EXOC8	Homo sapiens	Homo sapiens
STX8	CREB3	Homo sapiens	Homo sapiens
UBE2I	C18orf25	Homo sapiens	Homo sapiens
NFIC	TPD52L3	Homo sapiens	Homo sapiens
RTN1	FAM160A2	Homo sapiens	Homo sapiens
SDPR	NUDT18	Homo sapiens	Homo sapiens
HNRNPC	KPNA3	Homo sapiens	Homo sapiens
WWP1	ZNF638	Homo sapiens	Homo sapiens
DFFA	NECAB2	Homo sapiens	Homo sapiens
LMO3	RALYL	Homo sapiens	Homo sapiens
TADA2A	EXOC8	Homo sapiens	Homo sapiens
BTG1	CNOT8	Homo sapiens	Homo sapiens
PLSCR1	DLK2	Homo sapiens	Homo sapiens
SMARCD1	CCDC85B	Homo sapiens	Homo sapiens
HOXA9	TRIP6	Homo sapiens	Homo sapiens
PSMA1	NECAB2	Homo sapiens	Homo sapiens
SRPK2	U2AF2	Homo sapiens	Homo sapiens
TCEB3	NINL	Homo sapiens	Homo sapiens
CCDC85B	TSPYL4	Homo sapiens	Homo sapiens
PLSCR1	SPG7	Homo sapiens	Homo sapiens
DNAL4	DYNLL2	Homo sapiens	Homo sapiens
PTK2	SOCS2	Homo sapiens	Homo sapiens
TBC1D5	GABARAPL2	Homo sapiens	Homo sapiens
BLOC1S6	PLEKHF2	Homo sapiens	Homo sapiens
GPS2	C19orf57	Homo sapiens	Homo sapiens
KIAA0408	TEX11	Homo sapiens	Homo sapiens
RCBTB2	COPS4	Homo sapiens	Homo sapiens
CCDC85B	CFAP53	Homo sapiens	Homo sapiens
AP2B1	KIAA0408	Homo sapiens	Homo sapiens
SDCBP2	C1orf35	Homo sapiens	Homo sapiens
PLOD3	RHOXF2	Homo sapiens	Homo sapiens
SPRY2	TRIM51	Homo sapiens	Homo sapiens
PACSIN2	PACSIN1	Homo sapiens	Homo sapiens
TRIP6	FAM124B	Homo sapiens	Homo sapiens
TRAF2	NECAP2	Homo sapiens	Homo sapiens
SLC25A6	KRTAP4-12	Homo sapiens	Homo sapiens
RBPMS	ZC3H10	Homo sapiens	Homo sapiens
RFX3	TRAF2	Homo sapiens	Homo sapiens
SQSTM1	GABARAPL2	Homo sapiens	Homo sapiens
TRIM37	APEX2	Homo sapiens	Homo sapiens
SGTA	F11R	Homo sapiens	Homo sapiens
MAD1L1	TEX11	Homo sapiens	Homo sapiens
TSNAX	GADD45G	Homo sapiens	Homo sapiens
MDFI	AKAP17A	Homo sapiens	Homo sapiens
DDIT3	HSD17B14	Homo sapiens	Homo sapiens
MLLT6	MED15	Homo sapiens	Homo sapiens
SEC24C	SEC23B	Homo sapiens	Homo sapiens
PIN1	TSC22D4	Homo sapiens	Homo sapiens
GGA2	SPG21	Homo sapiens	Homo sapiens
DAZAP2	BATF2	Homo sapiens	Homo sapiens
NBR1	VTA1	Homo sapiens	Homo sapiens
PAFAH1B2	PAFAH1B3	Homo sapiens	Homo sapiens
RIBC2	BEGAIN	Homo sapiens	Homo sapiens
KRT15	C10orf10	Homo sapiens	Homo sapiens
MDFI	BAHD1	Homo sapiens	Homo sapiens
KRT19	HGS	Homo sapiens	Homo sapiens
ACTG1	CFL2	Homo sapiens	Homo sapiens
PDE9A	TRIM32	Homo sapiens	Homo sapiens
KPNA3	FAM50B	Homo sapiens	Homo sapiens
EWSR1	KHDRBS2	Homo sapiens	Homo sapiens
GRAP2	BEND5	Homo sapiens	Homo sapiens
PDLIM7	PAK7	Homo sapiens	Homo sapiens
TRIM23	FLAD1	Homo sapiens	Homo sapiens
LASP1	TRIP13	Homo sapiens	Homo sapiens
BSCL2	USE1	Homo sapiens	Homo sapiens
MDFI	DKK1	Homo sapiens	Homo sapiens
CIAO1	CCDC7	Homo sapiens	Homo sapiens
PAICS	CEP76	Homo sapiens	Homo sapiens
KRT18	TUBGCP4	Homo sapiens	Homo sapiens
XRCC4	IFFO1	Homo sapiens	Homo sapiens
PTPN9	RTN3	Homo sapiens	Homo sapiens
ARMC7	KCTD13	Homo sapiens	Homo sapiens
AKAP17A	CCDC85B	Homo sapiens	Homo sapiens
SPG21	AKIRIN2	Homo sapiens	Homo sapiens
PYROXD1	UPRT	Homo sapiens	Homo sapiens
MTUS2	RIBC2	Homo sapiens	Homo sapiens
HSD17B14	WDYHV1	Homo sapiens	Homo sapiens
KRT19	DGCR6L	Homo sapiens	Homo sapiens
MDFI	EBI3	Homo sapiens	Homo sapiens
LASP1	PLSCR1	Homo sapiens	Homo sapiens
SOX30	BAMBI	Homo sapiens	Homo sapiens
DYNC1I2	DYNLT3	Homo sapiens	Homo sapiens
CNOT2	CNOT3	Homo sapiens	Homo sapiens
EMD	FATE1	Homo sapiens	Homo sapiens
TEX11	EFHC1	Homo sapiens	Homo sapiens
TADA3	CCDC101	Homo sapiens	Homo sapiens
MAGEA4	UQCRB	Homo sapiens	Homo sapiens
UBA2	SAE1	Homo sapiens	Homo sapiens
GNAI2	MDFI	Homo sapiens	Homo sapiens
GAD1	HAAO	Homo sapiens	Homo sapiens
VIM	NOC4L	Homo sapiens	Homo sapiens
ASMTL	ASMTL	Homo sapiens	Homo sapiens
LDOC1	AEBP2	Homo sapiens	Homo sapiens
SSSCA1	ALS2CR11	Homo sapiens	Homo sapiens
MDFI	ZNF426	Homo sapiens	Homo sapiens
RBPMS	RHOXF2	Homo sapiens	Homo sapiens
USP2	HOOK2	Homo sapiens	Homo sapiens
COMT	TRIP13	Homo sapiens	Homo sapiens
ARRB1	ZBTB43	Homo sapiens	Homo sapiens
MDFI	TMEM241	Homo sapiens	Homo sapiens
RUNX1T1	ABI3	Homo sapiens	Homo sapiens
KRT19	SFI1	Homo sapiens	Homo sapiens
CHCHD3	KRTAP4-12	Homo sapiens	Homo sapiens
TOLLIP	RHOXF2	Homo sapiens	Homo sapiens
NIF3L1	BEND7	Homo sapiens	Homo sapiens
NINL	CCDC33	Homo sapiens	Homo sapiens
ACCS	ACCS	Homo sapiens	Homo sapiens
FAM107A	EFEMP2	Homo sapiens	Homo sapiens
KRT15	EXOC8	Homo sapiens	Homo sapiens
SRSF1	LNX1	Homo sapiens	Homo sapiens
RCOR3	CEP70	Homo sapiens	Homo sapiens
ZNF165	KAT7	Homo sapiens	Homo sapiens
BEGAIN	HID1	Homo sapiens	Homo sapiens
ENOX1	NIF3L1	Homo sapiens	Homo sapiens
PLSCR1	NTN4	Homo sapiens	Homo sapiens
MAD1L1	NINL	Homo sapiens	Homo sapiens
XIAP	WDYHV1	Homo sapiens	Homo sapiens
TDO2	ASMTL	Homo sapiens	Homo sapiens
KHDRBS3	BAHD1	Homo sapiens	Homo sapiens
WBP11	RTN4IP1	Homo sapiens	Homo sapiens
RBMX	CCDC33	Homo sapiens	Homo sapiens
UBE2D1	TRIM39	Homo sapiens	Homo sapiens
ZBTB16	SPOP	Homo sapiens	Homo sapiens
EWSR1	DNAJB3	Homo sapiens	Homo sapiens
TRAPPC3	TRAPPC6A	Homo sapiens	Homo sapiens
MAGEA11	COX7A2L	Homo sapiens	Homo sapiens
CCDC85B	TUBGCP4	Homo sapiens	Homo sapiens
CPSF6	WWP1	Homo sapiens	Homo sapiens
TSC22D4	FRMD6	Homo sapiens	Homo sapiens
TEX11	C10orf82	Homo sapiens	Homo sapiens
COX17	KATNAL1	Homo sapiens	Homo sapiens
VCL	ABI2	Homo sapiens	Homo sapiens
APEH	APEH	Homo sapiens	Homo sapiens
EWSR1	FASN	Homo sapiens	Homo sapiens
PRTFDC1	FLAD1	Homo sapiens	Homo sapiens
MDFI	SLC9A1	Homo sapiens	Homo sapiens
KLHL12	MED28	Homo sapiens	Homo sapiens
TRAF2	APEX2	Homo sapiens	Homo sapiens
NUDT18	TIFA	Homo sapiens	Homo sapiens
MAGEA11	NIF3L1	Homo sapiens	Homo sapiens
PNKP	KRTAP4-12	Homo sapiens	Homo sapiens
MDFI	SIX1	Homo sapiens	Homo sapiens
S100A1	S100P	Homo sapiens	Homo sapiens
PPP2CA	TRIP13	Homo sapiens	Homo sapiens
RBL1	BEGAIN	Homo sapiens	Homo sapiens
HGS	GKAP1	Homo sapiens	Homo sapiens
UGP2	ARIH2	Homo sapiens	Homo sapiens
TRIM32	UBQLN1	Homo sapiens	Homo sapiens
DVL2	DPPA2	Homo sapiens	Homo sapiens
DAZAP2	STAM2	Homo sapiens	Homo sapiens
TRIM23	C19orf57	Homo sapiens	Homo sapiens
SATB1	UBE2I	Homo sapiens	Homo sapiens
TRIM37	FXR2	Homo sapiens	Homo sapiens
CNTFR	APPBP2	Homo sapiens	Homo sapiens
PLSCR1	YIPF3	Homo sapiens	Homo sapiens
KRT19	ABI2	Homo sapiens	Homo sapiens
GPRIN2	SPRY2	Homo sapiens	Homo sapiens
NFIC	ZCCHC14	Homo sapiens	Homo sapiens
TRIP6	POM121	Homo sapiens	Homo sapiens
RAB3IL1	NUDT18	Homo sapiens	Homo sapiens
EWSR1	NLE1	Homo sapiens	Homo sapiens
MDFI	CHIC2	Homo sapiens	Homo sapiens
EWSR1	MNS1	Homo sapiens	Homo sapiens
PIN1	RAI1	Homo sapiens	Homo sapiens
NFIC	ZKSCAN7	Homo sapiens	Homo sapiens
FXR2	PSME3	Homo sapiens	Homo sapiens
TFF1	UBQLN1	Homo sapiens	Homo sapiens
EWSR1	PRUNE2	Homo sapiens	Homo sapiens
EXOC7	KXD1	Homo sapiens	Homo sapiens
TRIM17	TRIM39	Homo sapiens	Homo sapiens
CALCOCO2	PIAS4	Homo sapiens	Homo sapiens
PLSCR1	LINC00663	Homo sapiens	Homo sapiens
PSMF1	KHDRBS3	Homo sapiens	Homo sapiens
ZNF446	ZNF496	Homo sapiens	Homo sapiens
TRAF2	ZBTB16	Homo sapiens	Homo sapiens
EFEMP2	PLSCR4	Homo sapiens	Homo sapiens
EWSR1	WWP2	Homo sapiens	Homo sapiens
C1orf94	MAPK1IP1L	Homo sapiens	Homo sapiens
FATE1	RNF183	Homo sapiens	Homo sapiens
NADK	LNX1	Homo sapiens	Homo sapiens
MDFI	MDFI	Homo sapiens	Homo sapiens
TRAF2	FXR2	Homo sapiens	Homo sapiens
KCTD17	RWDD4	Homo sapiens	Homo sapiens
GOLGA2	ABLIM1	Homo sapiens	Homo sapiens
TRIP13	TEX37	Homo sapiens	Homo sapiens
ILF3	MAGEA11	Homo sapiens	Homo sapiens
TNNT1	CCDC85B	Homo sapiens	Homo sapiens
STX11	TAF6L	Homo sapiens	Homo sapiens
CCDC85B	KRT20	Homo sapiens	Homo sapiens
TRAF2	TCEB3B	Homo sapiens	Homo sapiens
FXR2	RALYL	Homo sapiens	Homo sapiens
PSMC4	PSMC5	Homo sapiens	Homo sapiens
TCEANC	LURAP1	Homo sapiens	Homo sapiens
MAGEA11	NOL4	Homo sapiens	Homo sapiens
RBMX	FAM103A1	Homo sapiens	Homo sapiens
SET	THAP7	Homo sapiens	Homo sapiens
MOAP1	DPPA2	Homo sapiens	Homo sapiens
CBLB	GORASP2	Homo sapiens	Homo sapiens
CIAO1	FAM96B	Homo sapiens	Homo sapiens
MDFI	C10orf62	Homo sapiens	Homo sapiens
TRIP6	FAM46C	Homo sapiens	Homo sapiens
PAK7	LZTS2	Homo sapiens	Homo sapiens
CBLB	CRY1	Homo sapiens	Homo sapiens
HNRNPK	GRAP2	Homo sapiens	Homo sapiens
TSG101	PPFIBP2	Homo sapiens	Homo sapiens
TRAF2	SPATA2	Homo sapiens	Homo sapiens
MEF2BNB-MEF2B	TEX11	Homo sapiens	Homo sapiens
SFN	PLEKHF2	Homo sapiens	Homo sapiens
KAT7	HOOK2	Homo sapiens	Homo sapiens
ABLIM1	BEGAIN	Homo sapiens	Homo sapiens
NCKIPSD	DMRTB1	Homo sapiens	Homo sapiens
ZBED1	NIF3L1	Homo sapiens	Homo sapiens
EPS8	CCDC85B	Homo sapiens	Homo sapiens
HNRNPK	HNRNPK	Homo sapiens	Homo sapiens
MAGEA11	CLUAP1	Homo sapiens	Homo sapiens
EFEMP2	SGTB	Homo sapiens	Homo sapiens
SAT1	FTSJ3	Homo sapiens	Homo sapiens
TSC22D4	ENKD1	Homo sapiens	Homo sapiens
TRIM23	GEM	Homo sapiens	Homo sapiens
RNF8	CEP44	Homo sapiens	Homo sapiens
ZNF250	KRTAP4-12	Homo sapiens	Homo sapiens
PCBD1	FXR2	Homo sapiens	Homo sapiens
RAI1	TESC	Homo sapiens	Homo sapiens
AP2M1	FXR2	Homo sapiens	Homo sapiens
APPBP2	MUL1	Homo sapiens	Homo sapiens
TRIM37	FAM107A	Homo sapiens	Homo sapiens
RBPMS	CDC42EP1	Homo sapiens	Homo sapiens
ACTN1	XRCC4	Homo sapiens	Homo sapiens
TRAF2	TCEANC	Homo sapiens	Homo sapiens
KRT15	TCHP	Homo sapiens	Homo sapiens
FXR2	THAP1	Homo sapiens	Homo sapiens
MBIP	MBIP	Homo sapiens	Homo sapiens
KIAA1279	CEP76	Homo sapiens	Homo sapiens
DACH1	UBE2I	Homo sapiens	Homo sapiens
TRIP13	ASB13	Homo sapiens	Homo sapiens
LRCH4	RTN4	Homo sapiens	Homo sapiens
CALCOCO2	CCDC33	Homo sapiens	Homo sapiens
MAGEA11	ENOX2	Homo sapiens	Homo sapiens
SSSCA1	MYO15B	Homo sapiens	Homo sapiens
TRIP13	TRIP13	Homo sapiens	Homo sapiens
AP2B1	DHX58	Homo sapiens	Homo sapiens
EXOC7	IFT20	Homo sapiens	Homo sapiens
DOK2	KIAA1279	Homo sapiens	Homo sapiens
KXD1	NUDT18	Homo sapiens	Homo sapiens
DAZAP2	POLI	Homo sapiens	Homo sapiens
EWSR1	NDUFB1	Homo sapiens	Homo sapiens
TRIM27	FBF1	Homo sapiens	Homo sapiens
LPXN	ZNF426	Homo sapiens	Homo sapiens
KRTAP4-12	FAM27E3	Homo sapiens	Homo sapiens
ARR3	GNMT	Homo sapiens	Homo sapiens
AP2B1	MLH1	Homo sapiens	Homo sapiens
TEX11	ZNF414	Homo sapiens	Homo sapiens
TRIP13	MAD2L1BP	Homo sapiens	Homo sapiens
SFI1	RADIL	Homo sapiens	Homo sapiens
XIAP	DYNLL2	Homo sapiens	Homo sapiens
KHDRBS3	RBMX	Homo sapiens	Homo sapiens
PRKAR1A	C2orf88	Homo sapiens	Homo sapiens
GFAP	PDLIM1	Homo sapiens	Homo sapiens
MDFI	CCDC116	Homo sapiens	Homo sapiens
PSMA1	CALCOCO2	Homo sapiens	Homo sapiens
PEX5	SIRT3	Homo sapiens	Homo sapiens
PRPF3	CCDC85B	Homo sapiens	Homo sapiens
GOLGA2	ZNF250	Homo sapiens	Homo sapiens
BNIP3L	EWSR1	Homo sapiens	Homo sapiens
UBE2I	NUDCD3	Homo sapiens	Homo sapiens
HSPA2	HSPBP1	Homo sapiens	Homo sapiens
GABRD	UBQLN1	Homo sapiens	Homo sapiens
H3F3B	EHMT2	Homo sapiens	Homo sapiens
PDLIM4	RBPMS	Homo sapiens	Homo sapiens
PIN1	GGA2	Homo sapiens	Homo sapiens
CCDC85B	COPS4	Homo sapiens	Homo sapiens
RAB3IL1	RAB3IL1	Homo sapiens	Homo sapiens
GFAP	KIAA0408	Homo sapiens	Homo sapiens
KRT15	CCDC101	Homo sapiens	Homo sapiens
PNKP	MYOZ1	Homo sapiens	Homo sapiens
TRIM27	ZBTB16	Homo sapiens	Homo sapiens
PACSIN2	PACSIN2	Homo sapiens	Homo sapiens
RNF40	TRIM51	Homo sapiens	Homo sapiens
KRT15	ZC2HC1C	Homo sapiens	Homo sapiens
FBXL18	KRTAP4-12	Homo sapiens	Homo sapiens
AP2B1	AP1M1	Homo sapiens	Homo sapiens
ENOX1	LNX1	Homo sapiens	Homo sapiens
C10orf10	USHBP1	Homo sapiens	Homo sapiens
HIST1H2BN	BCCIP	Homo sapiens	Homo sapiens
PLSCR1	PHLDA1	Homo sapiens	Homo sapiens
EWSR1	NSUN4	Homo sapiens	Homo sapiens
FAM107A	LDOC1	Homo sapiens	Homo sapiens
MDFI	GPRIN2	Homo sapiens	Homo sapiens
SDSL	SDSL	Homo sapiens	Homo sapiens
BIRC2	JUP	Homo sapiens	Homo sapiens
ACTG1	CFL1	Homo sapiens	Homo sapiens
SUFU	GLIS3	Homo sapiens	Homo sapiens
MAGEA11	AKR1C3	Homo sapiens	Homo sapiens
MDFI	ZBTB24	Homo sapiens	Homo sapiens
RABAC1	VTA1	Homo sapiens	Homo sapiens
CCDC85B	FBF1	Homo sapiens	Homo sapiens
PCM1	ING5	Homo sapiens	Homo sapiens
TRAF2	PSMF1	Homo sapiens	Homo sapiens
APPBP2	EID3	Homo sapiens	Homo sapiens
HGS	USHBP1	Homo sapiens	Homo sapiens
BAHD1	BEGAIN	Homo sapiens	Homo sapiens
MAGEA11	PRKRIP1	Homo sapiens	Homo sapiens
ZNF263	EFEMP2	Homo sapiens	Homo sapiens
HOOK2	MCM10	Homo sapiens	Homo sapiens
DUT	SPATA2	Homo sapiens	Homo sapiens
NECAB2	CENPO	Homo sapiens	Homo sapiens
RBM10	FAM124A	Homo sapiens	Homo sapiens
RBMX	LNX1	Homo sapiens	Homo sapiens
GLRX3	NADK	Homo sapiens	Homo sapiens
KRT6B	KRT19	Homo sapiens	Homo sapiens
FOSL1	LDOC1	Homo sapiens	Homo sapiens
TRAF2	ENKD1	Homo sapiens	Homo sapiens
EWSR1	KRR1	Homo sapiens	Homo sapiens
FXR2	MEAF6	Homo sapiens	Homo sapiens
CCDC85B	THAP7	Homo sapiens	Homo sapiens
MAGEA11	KIAA0408	Homo sapiens	Homo sapiens
PTBP1	CALCOCO2	Homo sapiens	Homo sapiens
CCDC85B	MEAF6	Homo sapiens	Homo sapiens
EFEMP2	CATSPER1	Homo sapiens	Homo sapiens
TRAF2	SPG21	Homo sapiens	Homo sapiens
PIM2	CUTC	Homo sapiens	Homo sapiens
PSMF1	MIEF2	Homo sapiens	Homo sapiens
PTBP1	SNRPA	Homo sapiens	Homo sapiens
RHOXF2	DTX2	Homo sapiens	Homo sapiens
PSME3	WDR25	Homo sapiens	Homo sapiens
KRT15	LDOC1	Homo sapiens	Homo sapiens
ZBED1	TRAPPC2B	Homo sapiens	Homo sapiens
MLH1	TRIM29	Homo sapiens	Homo sapiens
PSMF1	HOOK2	Homo sapiens	Homo sapiens
CALCOCO2	RABL6	Homo sapiens	Homo sapiens
EMILIN1	MTMR9	Homo sapiens	Homo sapiens
PLSCR1	SF1	Homo sapiens	Homo sapiens
WDR6	CDC42EP4	Homo sapiens	Homo sapiens
SF3B4	SS18L1	Homo sapiens	Homo sapiens
RAB33A	RABAC1	Homo sapiens	Homo sapiens
ACTG1	ACTG1	Homo sapiens	Homo sapiens
TRAF2	BANP	Homo sapiens	Homo sapiens
SHCBP1	ZUFSP	Homo sapiens	Homo sapiens
PSME3	ZCCHC10	Homo sapiens	Homo sapiens
MDFI	KIAA0408	Homo sapiens	Homo sapiens
LDB1	SSBP4	Homo sapiens	Homo sapiens
USP2	BEND5	Homo sapiens	Homo sapiens
TSG101	LRSAM1	Homo sapiens	Homo sapiens
RHOXF2	FAM46D	Homo sapiens	Homo sapiens
LMO2	STAT1	Homo sapiens	Homo sapiens
NECAB2	WDYHV1	Homo sapiens	Homo sapiens
MCRS1	CEP44	Homo sapiens	Homo sapiens
TRIP13	CYB5R2	Homo sapiens	Homo sapiens
FKBP6	NME7	Homo sapiens	Homo sapiens
SUMO1	C11orf65	Homo sapiens	Homo sapiens
TRIM29	TSGA10	Homo sapiens	Homo sapiens
TRAF2	TRAF3IP2	Homo sapiens	Homo sapiens
MCM6	IL36RN	Homo sapiens	Homo sapiens
KRT15	USHBP1	Homo sapiens	Homo sapiens
HPCAL4	DTX2	Homo sapiens	Homo sapiens
AP2M1	DVL2	Homo sapiens	Homo sapiens
NDC80	BLOC1S6	Homo sapiens	Homo sapiens
RPIA	LNX1	Homo sapiens	Homo sapiens
TRAF2	NIF3L1	Homo sapiens	Homo sapiens
PLSCR1	CCDC33	Homo sapiens	Homo sapiens
CALCOCO2	CPNE7	Homo sapiens	Homo sapiens
PSMC6	CCDC85B	Homo sapiens	Homo sapiens
KRT15	ANKRD36BP1	Homo sapiens	Homo sapiens
PCM1	KIAA0368	Homo sapiens	Homo sapiens
MIF	GORASP2	Homo sapiens	Homo sapiens
NME1	NME4	Homo sapiens	Homo sapiens
KRT15	KRT18	Homo sapiens	Homo sapiens
EWSR1	WWP1	Homo sapiens	Homo sapiens
SNRPA	C19orf43	Homo sapiens	Homo sapiens
TNFAIP8	MED4	Homo sapiens	Homo sapiens
FXR2	CCDC85B	Homo sapiens	Homo sapiens
EHMT2	PRRC2B	Homo sapiens	Homo sapiens
KLHL12	SNX20	Homo sapiens	Homo sapiens
DRAP1	POLE3	Homo sapiens	Homo sapiens
SRGN	SGTA	Homo sapiens	Homo sapiens
KIAA1279	ZNF638	Homo sapiens	Homo sapiens
AP2B1	MEA1	Homo sapiens	Homo sapiens
XPO6	NUP62	Homo sapiens	Homo sapiens
SSSCA1	C20orf195	Homo sapiens	Homo sapiens
EIF3K	EIF3L	Homo sapiens	Homo sapiens
LDOC1	ZNF408	Homo sapiens	Homo sapiens
STX4	VAMP4	Homo sapiens	Homo sapiens
SDCBP2	TIFA	Homo sapiens	Homo sapiens
ATF4	LDOC1	Homo sapiens	Homo sapiens
ASH2L	DPY30	Homo sapiens	Homo sapiens
KRT20	KRT20	Homo sapiens	Homo sapiens
CCDC85B	ZNF417	Homo sapiens	Homo sapiens
FANCG	GABPB1	Homo sapiens	Homo sapiens
GYG1	POM121	Homo sapiens	Homo sapiens
HGS	EHMT2	Homo sapiens	Homo sapiens
AKAP17A	NINL	Homo sapiens	Homo sapiens
TRAF2	KIAA0408	Homo sapiens	Homo sapiens
BAHD1	KRTAP4-12	Homo sapiens	Homo sapiens
U2AF2	CHIC2	Homo sapiens	Homo sapiens
NDC80	KLHL12	Homo sapiens	Homo sapiens
NIF3L1	NIF3L1	Homo sapiens	Homo sapiens
TCEB3B	KXD1	Homo sapiens	Homo sapiens
EFEMP2	PIDD1	Homo sapiens	Homo sapiens
ADAMTSL4	NTN4	Homo sapiens	Homo sapiens
PLSCR1	C10orf54	Homo sapiens	Homo sapiens
SNAP23	ABI2	Homo sapiens	Homo sapiens
TRIP13	STAMBPL1	Homo sapiens	Homo sapiens
CCDC85B	CCDC112	Homo sapiens	Homo sapiens
MAGEA11	VTA1	Homo sapiens	Homo sapiens
MDFI	LRRN4	Homo sapiens	Homo sapiens
TRAF2	SOX30	Homo sapiens	Homo sapiens
RHOXF2	FBF1	Homo sapiens	Homo sapiens
CYTH2	CCDC120	Homo sapiens	Homo sapiens
EWSR1	RMND5B	Homo sapiens	Homo sapiens
CDKN1A	TEX11	Homo sapiens	Homo sapiens
CCDC85B	BEX2	Homo sapiens	Homo sapiens
PLSCR1	EFEMP2	Homo sapiens	Homo sapiens
BAIAP2	NCKIPSD	Homo sapiens	Homo sapiens
LPXN	PHF21A	Homo sapiens	Homo sapiens
RAB3IL1	RAB11A	Homo sapiens	Homo sapiens
IFIT1	IFIT3	Homo sapiens	Homo sapiens
ZBED1	GPN1	Homo sapiens	Homo sapiens
NOL3	SIRPA	Homo sapiens	Homo sapiens
SAT1	TCF25	Homo sapiens	Homo sapiens
CCNK	USHBP1	Homo sapiens	Homo sapiens
ACTB	DSTN	Homo sapiens	Homo sapiens
TRIP13	HDHD3	Homo sapiens	Homo sapiens
KRT6A	CCDC53	Homo sapiens	Homo sapiens
AQP1	MDFI	Homo sapiens	Homo sapiens
ZFP36L1	MAPK14	Homo sapiens	Homo sapiens
UTP14A	NINL	Homo sapiens	Homo sapiens
CCDC85B	CHCHD3	Homo sapiens	Homo sapiens
ZBTB16	CEP72	Homo sapiens	Homo sapiens
VTA1	KCTD13	Homo sapiens	Homo sapiens
KARS	AIMP2	Homo sapiens	Homo sapiens
DVL2	MCRS1	Homo sapiens	Homo sapiens
TRIP13	GPSM1	Homo sapiens	Homo sapiens
SRSF6	RNPS1	Homo sapiens	Homo sapiens
MAGEA11	MCRS1	Homo sapiens	Homo sapiens
MAPK9	CEP44	Homo sapiens	Homo sapiens
TRAF2	LNX1	Homo sapiens	Homo sapiens
TADA2A	FAM107A	Homo sapiens	Homo sapiens
CCNB1IP1	CCNB1IP1	Homo sapiens	Homo sapiens
KIAA1279	ZNF670	Homo sapiens	Homo sapiens
HOXB9	KRTAP4-12	Homo sapiens	Homo sapiens
UBE2I	IKZF1	Homo sapiens	Homo sapiens
APPBP2	MFSD3	Homo sapiens	Homo sapiens
SETD5	DPPA2	Homo sapiens	Homo sapiens
MDFI	NR1H2	Homo sapiens	Homo sapiens
RBPMS	C1orf94	Homo sapiens	Homo sapiens
FXR2	C10orf62	Homo sapiens	Homo sapiens
DEF6	BEGAIN	Homo sapiens	Homo sapiens
EWSR1	SLC1A1	Homo sapiens	Homo sapiens
CCDC85B	SYT17	Homo sapiens	Homo sapiens
THAP10	KRTAP4-12	Homo sapiens	Homo sapiens
CCDC53	PBXIP1	Homo sapiens	Homo sapiens
EWSR1	RASL11B	Homo sapiens	Homo sapiens
FXR2	GKAP1	Homo sapiens	Homo sapiens
GNMT	PLEKHF2	Homo sapiens	Homo sapiens
IGHM	CEP72	Homo sapiens	Homo sapiens
VTA1	NECAB2	Homo sapiens	Homo sapiens
PPP2R5D	PPFIA1	Homo sapiens	Homo sapiens
IRF3	PRDX1	Homo sapiens	Homo sapiens
ILF3	TRIP6	Homo sapiens	Homo sapiens
DVL2	ARHGEF39	Homo sapiens	Homo sapiens
TRAF2	AFF4	Homo sapiens	Homo sapiens
UBC	DAZAP2	Homo sapiens	Homo sapiens
RBPMS	RABL6	Homo sapiens	Homo sapiens
KHDRBS3	CCDC33	Homo sapiens	Homo sapiens
KXD1	ING5	Homo sapiens	Homo sapiens
TESC	CCDC91	Homo sapiens	Homo sapiens
KXD1	CCDC33	Homo sapiens	Homo sapiens
LDOC1	DPPA4	Homo sapiens	Homo sapiens
HIF1A	SSX4	Homo sapiens	Homo sapiens
GFAP	PDLIM7	Homo sapiens	Homo sapiens
ZNF581	LZTS2	Homo sapiens	Homo sapiens
BEGAIN	ZNF250	Homo sapiens	Homo sapiens
GRAP2	RBPMS	Homo sapiens	Homo sapiens
MAGEA11	UBE2D4	Homo sapiens	Homo sapiens
ARR3	DVL2	Homo sapiens	Homo sapiens
RABAC1	ADCK3	Homo sapiens	Homo sapiens
LMO3	CARF	Homo sapiens	Homo sapiens
PRMT8	PRMT8	Homo sapiens	Homo sapiens
DFFA	EWSR1	Homo sapiens	Homo sapiens
PHF1	RBPMS	Homo sapiens	Homo sapiens
TRIP13	CARD14	Homo sapiens	Homo sapiens
VIM	FAM107A	Homo sapiens	Homo sapiens
RBPMS	RBPMS	Homo sapiens	Homo sapiens
RPIA	VTA1	Homo sapiens	Homo sapiens
MDFI	ZNF679	Homo sapiens	Homo sapiens
SORBS3	RBMX	Homo sapiens	Homo sapiens
ZBTB16	LDOC1	Homo sapiens	Homo sapiens
CLK3	RSRP1	Homo sapiens	Homo sapiens
HNRNPC	RBM41	Homo sapiens	Homo sapiens
ZNF646	NINL	Homo sapiens	Homo sapiens
PLSCR1	NOC4L	Homo sapiens	Homo sapiens
MAGEA11	SNX20	Homo sapiens	Homo sapiens
TRAF2	ZNF646	Homo sapiens	Homo sapiens
CCDC85B	ZNF426	Homo sapiens	Homo sapiens
GABPB1	USO1	Homo sapiens	Homo sapiens
HIF1AN	ASB9	Homo sapiens	Homo sapiens
HNRNPK	MATR3	Homo sapiens	Homo sapiens
MDFI	SLC35A2	Homo sapiens	Homo sapiens
SPP1	PDLIM7	Homo sapiens	Homo sapiens
GNAI2	PLSCR1	Homo sapiens	Homo sapiens
AGTRAP	AGTRAP	Homo sapiens	Homo sapiens
PPARA	STAC3	Homo sapiens	Homo sapiens
KRT19	PCM1	Homo sapiens	Homo sapiens
CRY1	MDFI	Homo sapiens	Homo sapiens
PSMA1	TSC22D4	Homo sapiens	Homo sapiens
ABLIM1	TRAF2	Homo sapiens	Homo sapiens
CCDC85B	FAM214B	Homo sapiens	Homo sapiens
RTN4	PLEKHF2	Homo sapiens	Homo sapiens
EWSR1	WDR37	Homo sapiens	Homo sapiens
GAGE5	GMCL1P1	Homo sapiens	Homo sapiens
TRIM23	SF1	Homo sapiens	Homo sapiens
RBMX	KHDRBS2	Homo sapiens	Homo sapiens
LIMS1	RBBP8	Homo sapiens	Homo sapiens
NUDT21	NIF3L1	Homo sapiens	Homo sapiens
MDFI	ZBTB25	Homo sapiens	Homo sapiens
ZNF165	CCDC130	Homo sapiens	Homo sapiens
KRT15	KANSL1	Homo sapiens	Homo sapiens
CCNK	EFEMP2	Homo sapiens	Homo sapiens
BRE	BABAM1	Homo sapiens	Homo sapiens
KHDRBS3	LNX1	Homo sapiens	Homo sapiens
MTUS2	ZFP64	Homo sapiens	Homo sapiens
UBE2I	RIPK2	Homo sapiens	Homo sapiens
CCNK	KCNRG	Homo sapiens	Homo sapiens
TNNT1	PLEKHF1	Homo sapiens	Homo sapiens
KRTAP4-12	C10orf62	Homo sapiens	Homo sapiens
KRTAP4-12	ZNF764	Homo sapiens	Homo sapiens
PIN1	ZMIZ2	Homo sapiens	Homo sapiens
MDFI	C19orf60	Homo sapiens	Homo sapiens
UNC119	C16orf74	Homo sapiens	Homo sapiens
SH3GL1	SH3GL1	Homo sapiens	Homo sapiens
RGR	KIAA1279	Homo sapiens	Homo sapiens
ZSCAN20	SCAND1	Homo sapiens	Homo sapiens
MDFI	IQUB	Homo sapiens	Homo sapiens
ARFIP2	DTNBP1	Homo sapiens	Homo sapiens
CDK4	CDKN2D	Homo sapiens	Homo sapiens
TMEM147	ABI3	Homo sapiens	Homo sapiens
BAG6	EFEMP2	Homo sapiens	Homo sapiens
RABAC1	SPG21	Homo sapiens	Homo sapiens
PRPF3	GTPBP3	Homo sapiens	Homo sapiens
TRIM39	UBTD1	Homo sapiens	Homo sapiens
PLSCR1	KIAA1683	Homo sapiens	Homo sapiens
CDC42	CDC42EP1	Homo sapiens	Homo sapiens
ZBTB43	TCEB3B	Homo sapiens	Homo sapiens
BEGAIN	CATSPER1	Homo sapiens	Homo sapiens
SPOP	DPPA2	Homo sapiens	Homo sapiens
2001-09-01	2006-09-01	Homo sapiens	Homo sapiens
KRTAP4-12	CBX2	Homo sapiens	Homo sapiens
MCRS1	RALYL	Homo sapiens	Homo sapiens
KIAA0408	ABI3	Homo sapiens	Homo sapiens
CCDC85B	FAM208B	Homo sapiens	Homo sapiens
NKAP	FAM124A	Homo sapiens	Homo sapiens
SERF2	RHOXF2	Homo sapiens	Homo sapiens
KRT20	COASY	Homo sapiens	Homo sapiens
CCDC85B	CCDC33	Homo sapiens	Homo sapiens
SH2D3C	EFS	Homo sapiens	Homo sapiens
ZBTB48	C7orf34	Homo sapiens	Homo sapiens
HNRNPC	CCDC85B	Homo sapiens	Homo sapiens
TRAF2	UBXN11	Homo sapiens	Homo sapiens
SF1	DDX17	Homo sapiens	Homo sapiens
BEND7	PPP1R37	Homo sapiens	Homo sapiens
TEX11	TSC22D4	Homo sapiens	Homo sapiens
TRIP13	ZNF655	Homo sapiens	Homo sapiens
MDFI	CCER1	Homo sapiens	Homo sapiens
FKBP6	CCNK	Homo sapiens	Homo sapiens
EWSR1	RPS15A	Homo sapiens	Homo sapiens
NECAB2	DGCR6L	Homo sapiens	Homo sapiens
MAGEA11	PHYH	Homo sapiens	Homo sapiens
DHPS	NUDT18	Homo sapiens	Homo sapiens
FAM107A	USHBP1	Homo sapiens	Homo sapiens
EEF1G	EEF1DP3	Homo sapiens	Homo sapiens
KRT15	TUBGCP4	Homo sapiens	Homo sapiens
EHMT2	C10orf12	Homo sapiens	Homo sapiens
DDX17	WBP11	Homo sapiens	Homo sapiens
MDFI	ENKD1	Homo sapiens	Homo sapiens
STX11	CCNK	Homo sapiens	Homo sapiens
KCNRG	KCNRG	Homo sapiens	Homo sapiens
USHBP1	FBF1	Homo sapiens	Homo sapiens
CCDC85B	LNX1	Homo sapiens	Homo sapiens
CRY1	KRTAP4-12	Homo sapiens	Homo sapiens
CCDC85B	CWC25	Homo sapiens	Homo sapiens
CBS	FXR2	Homo sapiens	Homo sapiens
YWHAE	GPRIN2	Homo sapiens	Homo sapiens
EXOC7	RTN4IP1	Homo sapiens	Homo sapiens
KIAA0408	BEGAIN	Homo sapiens	Homo sapiens
MCM6	ALS2CR11	Homo sapiens	Homo sapiens
RBFOX2	RHOXF2	Homo sapiens	Homo sapiens
SF1	WWP2	Homo sapiens	Homo sapiens
HGS	EXOC8	Homo sapiens	Homo sapiens
GNMT	NIF3L1	Homo sapiens	Homo sapiens
EWSR1	CPSF6	Homo sapiens	Homo sapiens
AQP5	MDFI	Homo sapiens	Homo sapiens
NASP	HIST1H3G	Homo sapiens	Homo sapiens
EWSR1	C11orf16	Homo sapiens	Homo sapiens
CCNK	RFX6	Homo sapiens	Homo sapiens
CALCOCO2	ZNF101	Homo sapiens	Homo sapiens
MCM7	RBM8A	Homo sapiens	Homo sapiens
RCBTB2	RCBTB2	Homo sapiens	Homo sapiens
TEX11	COL20A1	Homo sapiens	Homo sapiens
TRIM23	POM121	Homo sapiens	Homo sapiens
CREB3	APPBP2	Homo sapiens	Homo sapiens
UBQLN1	TMCO6	Homo sapiens	Homo sapiens
SALL2	CEP76	Homo sapiens	Homo sapiens
TRIM37	RIBC2	Homo sapiens	Homo sapiens
MBIP	NDEL1	Homo sapiens	Homo sapiens
PLSCR1	ENKD1	Homo sapiens	Homo sapiens
CDK5R1	TSC22D4	Homo sapiens	Homo sapiens
AP2M1	MED4	Homo sapiens	Homo sapiens
KRT20	ANKRD36BP1	Homo sapiens	Homo sapiens
SFN	PLK4	Homo sapiens	Homo sapiens
SMARCD1	USHBP1	Homo sapiens	Homo sapiens
IFIT2	IFIT3	Homo sapiens	Homo sapiens
C5orf22	ELOF1	Homo sapiens	Homo sapiens
CTBP2	RAI2	Homo sapiens	Homo sapiens
EWSR1	YY1AP1	Homo sapiens	Homo sapiens
JUP	WDYHV1	Homo sapiens	Homo sapiens
DAZAP2	ZNF581	Homo sapiens	Homo sapiens
CDK18	CCDC85B	Homo sapiens	Homo sapiens
GCC1	USHBP1	Homo sapiens	Homo sapiens
MAGEA11	OTUB2	Homo sapiens	Homo sapiens
CALCOCO2	LSM4	Homo sapiens	Homo sapiens
VCL	C19orf57	Homo sapiens	Homo sapiens
ZNF580	TSC22D4	Homo sapiens	Homo sapiens
TOP3B	KRTAP4-12	Homo sapiens	Homo sapiens
RCN3	PRUNE2	Homo sapiens	Homo sapiens
U2AF2	PUF60	Homo sapiens	Homo sapiens
CNNM3	KRTAP4-12	Homo sapiens	Homo sapiens
KRT15	CCDC185	Homo sapiens	Homo sapiens
DARS	AIMP2	Homo sapiens	Homo sapiens
EWSR1	RNF183	Homo sapiens	Homo sapiens
SAT1	TSC22D4	Homo sapiens	Homo sapiens
UBE2I	PDLIM7	Homo sapiens	Homo sapiens
MDFI	DHRS1	Homo sapiens	Homo sapiens
SPG21	CTPS2	Homo sapiens	Homo sapiens
RILPL2	RILPL2	Homo sapiens	Homo sapiens
AP2M1	IKZF1	Homo sapiens	Homo sapiens
NINL	GPKOW	Homo sapiens	Homo sapiens
DTNB	TRAF2	Homo sapiens	Homo sapiens
PAFAH1B3	LNX1	Homo sapiens	Homo sapiens
PLA2G16	UBQLN1	Homo sapiens	Homo sapiens
TRIM37	RHPN1	Homo sapiens	Homo sapiens
VASP	DMRTB1	Homo sapiens	Homo sapiens
ADAMTSL4	CATSPER1	Homo sapiens	Homo sapiens
PLOD3	FAM153A	Homo sapiens	Homo sapiens
CCDC112	TEX9	Homo sapiens	Homo sapiens
SDCBP2	ZCCHC17	Homo sapiens	Homo sapiens
MAGEA11	PNKD	Homo sapiens	Homo sapiens
NME4	TRIP13	Homo sapiens	Homo sapiens
GMDS	GMDS	Homo sapiens	Homo sapiens
SPG7	KRTAP4-12	Homo sapiens	Homo sapiens
COPS4	USHBP1	Homo sapiens	Homo sapiens
RAP1GDS1	MBIP	Homo sapiens	Homo sapiens
MDFI	SERF2	Homo sapiens	Homo sapiens
TEX11	CFAP53	Homo sapiens	Homo sapiens
EWSR1	MTCP1	Homo sapiens	Homo sapiens
EIF4E2	EIF4ENIF1	Homo sapiens	Homo sapiens
NDUFA5	DAZAP2	Homo sapiens	Homo sapiens
GOLGA2	TUBGCP4	Homo sapiens	Homo sapiens
APPBP2	WDR24	Homo sapiens	Homo sapiens
EWSR1	TULP2	Homo sapiens	Homo sapiens
RABL2B	CEP19	Homo sapiens	Homo sapiens
VIM	KRT20	Homo sapiens	Homo sapiens
RAD23A	SQSTM1	Homo sapiens	Homo sapiens
SHFM1	PCID2	Homo sapiens	Homo sapiens
RBPMS	ARHGEF39	Homo sapiens	Homo sapiens
ISG15	USP18	Homo sapiens	Homo sapiens
NRIP1	LDOC1	Homo sapiens	Homo sapiens
TRIM23	GGA2	Homo sapiens	Homo sapiens
ZBTB43	LMO3	Homo sapiens	Homo sapiens
CCDC85B	LZTS2	Homo sapiens	Homo sapiens
EZH2	CCDC85B	Homo sapiens	Homo sapiens
BNIP3L	BNIP3L	Homo sapiens	Homo sapiens
CHIC2	KRTAP4-12	Homo sapiens	Homo sapiens
KRT15	RCOR3	Homo sapiens	Homo sapiens
SNAP25	STX11	Homo sapiens	Homo sapiens
TRIP13	TLDC1	Homo sapiens	Homo sapiens
HSPB8	HSPB7	Homo sapiens	Homo sapiens
THG1L	ELMOD1	Homo sapiens	Homo sapiens
RPIA	WDYHV1	Homo sapiens	Homo sapiens
KRT15	KRT20	Homo sapiens	Homo sapiens
QARS	TRAF2	Homo sapiens	Homo sapiens
KRTAP4-12	KRTAP4-12	Homo sapiens	Homo sapiens
RADIL	RHOXF2	Homo sapiens	Homo sapiens
TPM1	KXD1	Homo sapiens	Homo sapiens
DVL2	U2AF2	Homo sapiens	Homo sapiens
TXNL4A	RHEBL1	Homo sapiens	Homo sapiens
CCDC85B	IKZF5	Homo sapiens	Homo sapiens
PBXIP1	DPPA2	Homo sapiens	Homo sapiens
IL16	USHBP1	Homo sapiens	Homo sapiens
EWSR1	RBPMS	Homo sapiens	Homo sapiens
HACL1	ZMYND19	Homo sapiens	Homo sapiens
NINL	LZTS2	Homo sapiens	Homo sapiens
GSE1	NUDT18	Homo sapiens	Homo sapiens
DAZAP2	AATF	Homo sapiens	Homo sapiens
MDFI	ZNF559	Homo sapiens	Homo sapiens
FXR2	RABAC1	Homo sapiens	Homo sapiens
GLUL	PLEKHF2	Homo sapiens	Homo sapiens
USHBP1	FATE1	Homo sapiens	Homo sapiens
RPIA	RPIA	Homo sapiens	Homo sapiens
EWSR1	KEL	Homo sapiens	Homo sapiens
EIF3E	GPBP1L1	Homo sapiens	Homo sapiens
LRRC41	RBPMS	Homo sapiens	Homo sapiens
SHC1	CALCOCO2	Homo sapiens	Homo sapiens
KRT15	TSG101	Homo sapiens	Homo sapiens
APIP	NUDT18	Homo sapiens	Homo sapiens
LDOC1	GNL3L	Homo sapiens	Homo sapiens
MAGEA11	NDEL1	Homo sapiens	Homo sapiens
TRAF2	AASDHPPT	Homo sapiens	Homo sapiens
HOXA1	CHIC2	Homo sapiens	Homo sapiens
TNNI1	CCDC85B	Homo sapiens	Homo sapiens
ILF3	KRTAP4-12	Homo sapiens	Homo sapiens
NINL	ZFC3H1	Homo sapiens	Homo sapiens
GFAP	VIM	Homo sapiens	Homo sapiens
RAD54B	ZNF580	Homo sapiens	Homo sapiens
HOOK1	ZNF250	Homo sapiens	Homo sapiens
CPSF6	ARMC7	Homo sapiens	Homo sapiens
EWSR1	MYOZ2	Homo sapiens	Homo sapiens
HIF1AN	FBF1	Homo sapiens	Homo sapiens
DACH1	NAGK	Homo sapiens	Homo sapiens
SFN	MARK3	Homo sapiens	Homo sapiens
KXD1	IFT20	Homo sapiens	Homo sapiens
EWSR1	FAM131C	Homo sapiens	Homo sapiens
ZNF24	CCDC130	Homo sapiens	Homo sapiens
DVL2	TIFA	Homo sapiens	Homo sapiens
ATF4	TREX2	Homo sapiens	Homo sapiens
THAP1	C1orf35	Homo sapiens	Homo sapiens
MDFI	MFSD3	Homo sapiens	Homo sapiens
CCDC85B	CCDC185	Homo sapiens	Homo sapiens
CALCOCO2	GABARAPL2	Homo sapiens	Homo sapiens
CTBP2	TEAD3	Homo sapiens	Homo sapiens
MAPK9	ZBTB25	Homo sapiens	Homo sapiens
RFX2	RFX6	Homo sapiens	Homo sapiens
PLSCR1	ATG12	Homo sapiens	Homo sapiens
MPP1	AMOTL2	Homo sapiens	Homo sapiens
UBE2I	ZNF646	Homo sapiens	Homo sapiens
TUBGCP4	SDSL	Homo sapiens	Homo sapiens
FAM103A1	RHOXF2	Homo sapiens	Homo sapiens
CKB	ASB9	Homo sapiens	Homo sapiens
DCUN1D1	TRIM39	Homo sapiens	Homo sapiens
GPSM1	USHBP1	Homo sapiens	Homo sapiens
FBP1	PCNXL4	Homo sapiens	Homo sapiens
HMG20A	MAGOHB	Homo sapiens	Homo sapiens
PMM1	RAB6A	Homo sapiens	Homo sapiens
FANCG	ZBED1	Homo sapiens	Homo sapiens
KRTAP4-12	CCDC116	Homo sapiens	Homo sapiens
HOMER1	ABI3	Homo sapiens	Homo sapiens
ZNF165	ZNF446	Homo sapiens	Homo sapiens
NINL	KANSL1	Homo sapiens	Homo sapiens
PAFAH1B3	PAFAH1B3	Homo sapiens	Homo sapiens
EWSR1	HMGA1	Homo sapiens	Homo sapiens
SNAP23	ABI3	Homo sapiens	Homo sapiens
HNRNPK	RBM42	Homo sapiens	Homo sapiens
VPS72	CALCOCO2	Homo sapiens	Homo sapiens
BYSL	TRIM37	Homo sapiens	Homo sapiens
DGCR6L	KCNRG	Homo sapiens	Homo sapiens
DUSP6	MDFI	Homo sapiens	Homo sapiens
SORBS3	KIAA1217	Homo sapiens	Homo sapiens
DCTD	CEP76	Homo sapiens	Homo sapiens
CCNK	RBPMS	Homo sapiens	Homo sapiens
TRAF2	THAP7	Homo sapiens	Homo sapiens
NMI	HGS	Homo sapiens	Homo sapiens
KRTAP4-12	CCDC185	Homo sapiens	Homo sapiens
FBF1	IFT20	Homo sapiens	Homo sapiens
RBM7	CCDC85B	Homo sapiens	Homo sapiens
CCNH	PSMA1	Homo sapiens	Homo sapiens
SSSCA1	CCDC33	Homo sapiens	Homo sapiens
NUDT21	CPSF7	Homo sapiens	Homo sapiens
FZD7	UBQLN1	Homo sapiens	Homo sapiens
UBB	DAZAP2	Homo sapiens	Homo sapiens
TUBGCP4	OBFC1	Homo sapiens	Homo sapiens
ZNF821	LURAP1	Homo sapiens	Homo sapiens
RBPMS	ZNF581	Homo sapiens	Homo sapiens
MDFI	FASTK	Homo sapiens	Homo sapiens
CDC23	RAD54B	Homo sapiens	Homo sapiens
MTMR9	MTMR9	Homo sapiens	Homo sapiens
MAGEA11	NDUFB9	Homo sapiens	Homo sapiens
USP2	CCDC85B	Homo sapiens	Homo sapiens
MAGEA11	MYOZ1	Homo sapiens	Homo sapiens
BAG6	KLHL12	Homo sapiens	Homo sapiens
EIF4EBP3	EIF4E2	Homo sapiens	Homo sapiens
RAD23A	UBL7	Homo sapiens	Homo sapiens
VIL1	TEX11	Homo sapiens	Homo sapiens
PLSCR1	NEU4	Homo sapiens	Homo sapiens
NIF3L1	TIFA	Homo sapiens	Homo sapiens
KLHL12	LNX1	Homo sapiens	Homo sapiens
MAD2L1	TSC22D4	Homo sapiens	Homo sapiens
SQSTM1	GABARAPL1	Homo sapiens	Homo sapiens
NADK	NUDT18	Homo sapiens	Homo sapiens
ARRB1	GNMT	Homo sapiens	Homo sapiens
NDC80	CCDC53	Homo sapiens	Homo sapiens
SPEF1	PLEKHF2	Homo sapiens	Homo sapiens
ZBTB43	MCM10	Homo sapiens	Homo sapiens
FXR2	PAICS	Homo sapiens	Homo sapiens
RPS26	TSR2	Homo sapiens	Homo sapiens
PSMA1	NMI	Homo sapiens	Homo sapiens
TRAF2	CCDC33	Homo sapiens	Homo sapiens
NONO	MAD1L1	Homo sapiens	Homo sapiens
CCDC85B	SETD5	Homo sapiens	Homo sapiens
CCDC85B	FAM50B	Homo sapiens	Homo sapiens
NCS1	DTX2	Homo sapiens	Homo sapiens
KLHL2	KLHL12	Homo sapiens	Homo sapiens
CSTF2T	UBQLN1	Homo sapiens	Homo sapiens
HNRNPK	RBM7	Homo sapiens	Homo sapiens
MTF1	AP1M1	Homo sapiens	Homo sapiens
SH3GL1	SH2D4A	Homo sapiens	Homo sapiens
TSC22D4	CCDC42	Homo sapiens	Homo sapiens
EWSR1	NPPB	Homo sapiens	Homo sapiens
ZMYND10	TSC22D4	Homo sapiens	Homo sapiens
CTNNBIP1	BEND5	Homo sapiens	Homo sapiens
NUDT18	KCTD13	Homo sapiens	Homo sapiens
GABPB1	LMO3	Homo sapiens	Homo sapiens
IFT27	HSPB11	Homo sapiens	Homo sapiens
WDR5	MBIP	Homo sapiens	Homo sapiens
SS18L1	RFX6	Homo sapiens	Homo sapiens
COL4A3BP	COL4A3BP	Homo sapiens	Homo sapiens
CCDC33	USHBP1	Homo sapiens	Homo sapiens
THAP1	NKAP	Homo sapiens	Homo sapiens
RALYL	RALYL	Homo sapiens	Homo sapiens
RBPMS	GSE1	Homo sapiens	Homo sapiens
KRT6A	CCDC85B	Homo sapiens	Homo sapiens
ZNF426	KRTAP4-12	Homo sapiens	Homo sapiens
SIAH1	AFF4	Homo sapiens	Homo sapiens
AP2B1	TUBGCP4	Homo sapiens	Homo sapiens
HOXB6	PLSCR1	Homo sapiens	Homo sapiens
CDC23	RBPMS	Homo sapiens	Homo sapiens
GNMT	NUDT18	Homo sapiens	Homo sapiens
[truncated: 891,639+ more rows]

## Sheet: Target PPI filtering
Official_Symbol_Interactor_A		Official_Symbol_Interactor_B				Uniq Combined up and Down	Response			Official_Symbol_Interactor_A	Response	Official_Symbol_Interactor_B	Response2				Total mir Target
MAP2K4	#N/A	FLNC	mitTarget			NOCT	mitTarget			MAP2K4	#N/A	FLNC	mitTarget			Interactor A (including both side mirTarget)	161583
MYPN	mitTarget	ACTN2	#N/A			TKFC	mitTarget			MYPN	mitTarget	ACTN2	#N/A			Interactor B (including both side mirTarget)	150096
ACVR1	mitTarget	FNTA	#N/A			CUL1	mitTarget			ACVR1	mitTarget	FNTA	#N/A			Both side mir Target (only both side)
GATA2	#N/A	PML	#N/A			POMT2	mitTarget			GATA2	#N/A	PML	#N/A
RPA2	#N/A	STAT3	mitTarget			C21orf62-AS1	mitTarget			RPA2	#N/A	STAT3	mitTarget
ARF1	#N/A	GGA3	#N/A			CEP126	mitTarget			ARF1	#N/A	GGA3	#N/A
ARF3	mitTarget	ARFIP2	#N/A			IFT22	mitTarget			ARF3	mitTarget	ARFIP2	#N/A
ARF3	mitTarget	ARFIP1	#N/A			COA7	mitTarget			ARF3	mitTarget	ARFIP1	#N/A
XRN1	mitTarget	ALDOA	#N/A			MRPL57	mitTarget			XRN1	mitTarget	ALDOA	#N/A
APP	mitTarget	APPBP2	mitTarget			RITA1	mitTarget			APP	mitTarget	APPBP2	mitTarget
APLP1	#N/A	DAB1	#N/A			FAAP24	mitTarget			APLP1	#N/A	DAB1	#N/A
CITED2	#N/A	TFAP2A	#N/A			PXYLP1	mitTarget			CITED2	#N/A	TFAP2A	#N/A
EP300	#N/A	TFAP2A	#N/A			DDIAS	mitTarget			EP300	#N/A	TFAP2A	#N/A
APOB	#N/A	MTTP	#N/A			C11orf98	mitTarget			APOB	#N/A	MTTP	#N/A
ARRB2	#N/A	RALGDS	#N/A			ACOX1	mitTarget			ARRB2	#N/A	RALGDS	#N/A
CSF1R	#N/A	GRB2	#N/A			PARP1	mitTarget			CSF1R	#N/A	GRB2	#N/A
PRRC2A	#N/A	GRB2	#N/A			APOH	mitTarget			PRRC2A	#N/A	GRB2	#N/A
LSM1	#N/A	NARS	mitTarget			RHOC	mitTarget			LSM1	#N/A	NARS	mitTarget
SLC4A1	#N/A	SLC4A1AP	#N/A			ATIC	mitTarget			SLC4A1	#N/A	SLC4A1AP	#N/A
BCL3	mitTarget	BARD1	#N/A			ATP1B3	mitTarget			BCL3	mitTarget	BARD1	#N/A
ADRB1	#N/A	GIPC1	#N/A			ATP6V1C1	mitTarget			ADRB1	#N/A	GIPC1	#N/A
BRCA1	#N/A	ATF1	#N/A			BACH1	mitTarget			BRCA1	#N/A	ATF1	#N/A
BRCA1	#N/A	MSH2	#N/A			CCND1	mitTarget			BRCA1	#N/A	MSH2	#N/A
BRCA1	#N/A	BARD1	#N/A			BCL2L2	mitTarget			BRCA1	#N/A	BARD1	#N/A
BRCA1	#N/A	MSH6	mitTarget			BMP8B	mitTarget			BRCA1	#N/A	MSH6	mitTarget
ARVCF	#N/A	CDH15	#N/A			BTG1	mitTarget			ARVCF	#N/A	CDH15	#N/A
PCBD1	#N/A	CACNA1C	mitTarget			CAPZA2	mitTarget			PCBD1	#N/A	CACNA1C	mitTarget
PSEN2	#N/A	CAPN1	#N/A			CCND2	mitTarget			PSEN2	#N/A	CAPN1	#N/A
CAPN3	#N/A	TTN	mitTarget			CD28	mitTarget			CAPN3	#N/A	TTN	mitTarget
ITPR1	mitTarget	CA8	mitTarget			CLCN3	mitTarget			ITPR1	mitTarget	CA8	mitTarget
MAGI1	#N/A	CTNNB1	#N/A			COX6B1	mitTarget			MAGI1	#N/A	CTNNB1	#N/A
RB1	#N/A	CUX1	#N/A			COX10	mitTarget			RB1	#N/A	CUX1	#N/A
TSG101	#N/A	CDKN1A	#N/A			CPT1A	mitTarget			TSG101	#N/A	CDKN1A	#N/A
ORC1	#N/A	MCM2	#N/A			CREB1	mitTarget			ORC1	#N/A	MCM2	#N/A
ORC4	#N/A	MCM2	#N/A			CRK	mitTarget			ORC4	#N/A	MCM2	#N/A
MCM5	#N/A	MCM2	#N/A			CSNK1A1	mitTarget			MCM5	#N/A	MCM2	#N/A
CDC7	#N/A	MCM2	#N/A			CYB5A	mitTarget			CDC7	#N/A	MCM2	#N/A
ORC2	#N/A	MCM2	#N/A			DAD1	mitTarget			ORC2	#N/A	MCM2	#N/A
RPA2	#N/A	MCM2	#N/A			DPYSL2	mitTarget			RPA2	#N/A	MCM2	#N/A
DBF4	#N/A	MCM2	#N/A			DUSP2	mitTarget			DBF4	#N/A	MCM2	#N/A
AKAP8	#N/A	MCM2	#N/A			EIF2S1	mitTarget			AKAP8	#N/A	MCM2	#N/A
MCM2	#N/A	MCM2	#N/A			EPHA2	mitTarget			MCM2	#N/A	MCM2	#N/A
RPA1	#N/A	MCM2	#N/A			ELAVL2	mitTarget			RPA1	#N/A	MCM2	#N/A
RPA3	#N/A	MCM2	#N/A			ELK4	mitTarget			RPA3	#N/A	MCM2	#N/A
ORC5	#N/A	MCM2	#N/A			MARK2	mitTarget			ORC5	#N/A	MCM2	#N/A
MCM3	#N/A	MCM2	#N/A			NR2F6	mitTarget			MCM3	#N/A	MCM2	#N/A
YWHAZ	mitTarget	CDC25A	mitTarget			ESR1	mitTarget			YWHAZ	mitTarget	CDC25A	mitTarget
DOCK8	#N/A	CDC42	#N/A			ESR2	mitTarget			DOCK8	#N/A	CDC42	#N/A
TRIP10	mitTarget	CDC42	#N/A			F2RL1	mitTarget			TRIP10	mitTarget	CDC42	#N/A
CDKN3	#N/A	CDK2	#N/A			FANCA	mitTarget			CDKN3	#N/A	CDK2	#N/A
RBBP8	#N/A	RBL1	#N/A			FGF7	mitTarget			RBBP8	#N/A	RBL1	#N/A
HAND2	#N/A	CENPB	#N/A			GABPB1	mitTarget			HAND2	#N/A	CENPB	#N/A
CLTC	mitTarget	HGS	#N/A			GALNT3	mitTarget			CLTC	mitTarget	HGS	#N/A
IGFBP3	#N/A	COL1A1	#N/A			GATA6	mitTarget			IGFBP3	#N/A	COL1A1	#N/A
TXN	#N/A	COL1A1	#N/A			GLO1	mitTarget			TXN	#N/A	COL1A1	#N/A
ATF2	#N/A	SMAD3	mitTarget			GOLGA2	mitTarget			ATF2	#N/A	SMAD3	mitTarget
ATF2	#N/A	SMAD4	mitTarget			MKNK2	mitTarget			ATF2	#N/A	SMAD4	mitTarget
CCND3	#N/A	EIF3K	#N/A			GTF2H3	mitTarget			CCND3	#N/A	EIF3K	#N/A
RALBP1	#N/A	CCNB1	mitTarget			HADHB	mitTarget			RALBP1	#N/A	CCNB1	mitTarget
PPIB	#N/A	CAMLG	#N/A			HAS2	mitTarget			PPIB	#N/A	CAMLG	#N/A
CSRP1	#N/A	CSRP1	#N/A			HAS3	mitTarget			CSRP1	#N/A	CSRP1	#N/A
CSK	#N/A	INSR	#N/A			HIP1	mitTarget			CSK	#N/A	INSR	#N/A
CSK	#N/A	IGF1R	mitTarget			HIVEP2	mitTarget			CSK	#N/A	IGF1R	mitTarget
DCN	#N/A	EGFR	#N/A			HMGB1	mitTarget			DCN	#N/A	EGFR	#N/A
SIM2	#N/A	ARNT	#N/A			HOXB3	mitTarget			SIM2	#N/A	ARNT	#N/A
SIM1	#N/A	ARNT	#N/A			IFNAR2	mitTarget			SIM1	#N/A	ARNT	#N/A
NPAS4	#N/A	ARNT	#N/A			IGF1R	mitTarget			NPAS4	#N/A	ARNT	#N/A
HBEGF	#N/A	ZBTB16	#N/A			FOXK2	mitTarget			HBEGF	#N/A	ZBTB16	#N/A
PCNA	#N/A	GADD45A	#N/A			IPP	mitTarget			PCNA	#N/A	GADD45A	#N/A
TOPBP1	#N/A	TOP2B	#N/A			IRF2	mitTarget			TOPBP1	#N/A	TOP2B	#N/A
FLNA	#N/A	DRD3	#N/A			ITGA2	mitTarget			FLNA	#N/A	DRD3	#N/A
LSM3	mitTarget	SNRPE	#N/A			KCNA7	mitTarget			LSM3	mitTarget	SNRPE	#N/A
LSM4	mitTarget	SNRPE	#N/A			KCND3	mitTarget			LSM4	mitTarget	SNRPE	#N/A
LSM5	#N/A	SNRPE	#N/A			KCNJ8	mitTarget			LSM5	#N/A	SNRPE	#N/A
EP300	#N/A	EGR1	#N/A			KCNMB1	mitTarget			EP300	#N/A	EGR1	#N/A
CREBBP	mitTarget	EGR1	#N/A			KPNA2	mitTarget			CREBBP	mitTarget	EGR1	#N/A
NUMA1	#N/A	EPB41	#N/A			LDLR	mitTarget			NUMA1	#N/A	EPB41	#N/A
EXOSC4	#N/A	EEF1A1	mitTarget			ABLIM1	mitTarget			EXOSC4	#N/A	EEF1A1	mitTarget
PLCG1	mitTarget	EEF1A1	mitTarget			MAP1B	mitTarget			PLCG1	mitTarget	EEF1A1	mitTarget
KTN1	#N/A	EEF1D	#N/A			MBNL1	mitTarget			KTN1	#N/A	EEF1D	#N/A
KDR	#N/A	ANXA5	mitTarget			MCM7	mitTarget			KDR	#N/A	ANXA5	mitTarget
PPARGC1B	#N/A	ESR1	mitTarget			MFAP2	mitTarget			PPARGC1B	#N/A	ESR1	mitTarget
SMARCA4	#N/A	ESR1	mitTarget			MSH3	mitTarget			SMARCA4	#N/A	ESR1	mitTarget
DDX54	#N/A	ESR1	mitTarget			MYO1F	mitTarget			DDX54	#N/A	ESR1	mitTarget
ESR1	mitTarget	DNTTIP2	#N/A			MYH9	mitTarget			ESR1	mitTarget	DNTTIP2	#N/A
FGFR1	#N/A	FDPS	#N/A			MYO1D	mitTarget			FGFR1	#N/A	FDPS	#N/A
TGFB1	mitTarget	FNTA	#N/A			NFIB	mitTarget			TGFB1	mitTarget	FNTA	#N/A
SUMO1	#N/A	FAS	#N/A			DDR2	mitTarget			SUMO1	#N/A	FAS	#N/A
MPP6	#N/A	FTL	#N/A			PAK2	mitTarget			MPP6	#N/A	FTL	#N/A
PRRC2A	#N/A	FGA	mitTarget			PDE4C	mitTarget			PRRC2A	#N/A	FGA	mitTarget
FLNA	#N/A	ITGB1	#N/A			PDHB	mitTarget			FLNA	#N/A	ITGB1	#N/A
FGFR1	#N/A	FRS3	#N/A			PDPK1	mitTarget			FGFR1	#N/A	FRS3	#N/A
GABRG2	#N/A	GABARAP	#N/A			PER1	mitTarget			GABRG2	#N/A	GABARAP	#N/A
SFN	#N/A	NR3C1	mitTarget			PFKP	mitTarget			SFN	#N/A	NR3C1	mitTarget
TGFB1I1	#N/A	NR3C1	mitTarget			PIGA	mitTarget			TGFB1I1	#N/A	NR3C1	mitTarget
NR3C1	mitTarget	ECD	#N/A			POU2F1	mitTarget			NR3C1	mitTarget	ECD	#N/A
GCK	#N/A	PFKFB2	#N/A			PRIM1	mitTarget			GCK	#N/A	PFKFB2	#N/A
HSPA5	mitTarget	DPH1	#N/A			PRKACB	mitTarget			HSPA5	mitTarget	DPH1	#N/A
SLC2A2	#N/A	KPNA2	mitTarget			PTGIS	mitTarget			SLC2A2	#N/A	KPNA2	mitTarget
SLC2A4	#N/A	DAXX	#N/A			QSOX1	mitTarget			SLC2A4	#N/A	DAXX	#N/A
GRIK2	#N/A	SDCBP	#N/A			RANGAP1	mitTarget			GRIK2	#N/A	SDCBP	#N/A
GRIK2	#N/A	PICK1	#N/A			RBBP6	mitTarget			GRIK2	#N/A	PICK1	#N/A
GRIK1	#N/A	PICK1	#N/A			REST	mitTarget			GRIK1	#N/A	PICK1	#N/A
GRIK1	#N/A	SDCBP	#N/A			RTN2	mitTarget			GRIK1	#N/A	SDCBP	#N/A
CCNT1	#N/A	GRN	#N/A			CCL5	mitTarget			CCNT1	#N/A	GRN	#N/A
RGS19	mitTarget	GNAZ	#N/A			SLC1A5	mitTarget			RGS19	mitTarget	GNAZ	#N/A
RGS19	mitTarget	GNAO1	#N/A			SLC6A4	mitTarget			RGS19	mitTarget	GNAO1	#N/A
RGS19	mitTarget	GNAI2	#N/A			SPIB	mitTarget			RGS19	mitTarget	GNAI2	#N/A
RGS19	mitTarget	GNAI3	#N/A			HSPA13	mitTarget			RGS19	mitTarget	GNAI3	#N/A
HSF2	#N/A	UBE2I	mitTarget			STX4	mitTarget			HSF2	#N/A	UBE2I	mitTarget
LIMK1	#N/A	NRG1	#N/A			ADAM17	mitTarget			LIMK1	#N/A	NRG1	#N/A
FGF7	mitTarget	HSPG2	#N/A			TCEB1	mitTarget			FGF7	mitTarget	HSPG2	#N/A
PRRC2A	#N/A	MAD2L2	#N/A			TFAP4	mitTarget			PRRC2A	#N/A	MAD2L2	#N/A
PRRC2A	#N/A	P4HA2	#N/A			NR2F2	mitTarget			PRRC2A	#N/A	P4HA2	#N/A
PRRC2A	#N/A	CCR10	#N/A			TSPAN6	mitTarget			PRRC2A	#N/A	CCR10	#N/A
C1QBP	#N/A	PRRC2A	#N/A			GPR137B	mitTarget			C1QBP	#N/A	PRRC2A	#N/A
EIF3E	#N/A	PRRC2A	#N/A			NR2C2	mitTarget			EIF3E	#N/A	PRRC2A	#N/A
PRRC2A	#N/A	GANAB	mitTarget			TXK	mitTarget			PRRC2A	#N/A	GANAB	mitTarget
HNRNPA1	#N/A	PRRC2A	#N/A			UBE2V2	mitTarget			HNRNPA1	#N/A	PRRC2A	#N/A
PRRC2A	#N/A	PSMA3	#N/A			WEE1	mitTarget			PRRC2A	#N/A	PSMA3	#N/A
HNRNPM	#N/A	PRRC2A	#N/A			ZNF7	mitTarget			HNRNPM	#N/A	PRRC2A	#N/A
PRRC2A	#N/A	MAN2C1	#N/A			ZNF12	mitTarget			PRRC2A	#N/A	MAN2C1	#N/A
PRRC2A	#N/A	SSR3	mitTarget			ZNF174	mitTarget			PRRC2A	#N/A	SSR3	mitTarget
PRRC2A	#N/A	DDX20	#N/A			CCDC6	mitTarget			PRRC2A	#N/A	DDX20	#N/A
UBAP2L	mitTarget	PRRC2A	#N/A			SERF1A	mitTarget			UBAP2L	mitTarget	PRRC2A	#N/A
IMMT	#N/A	PRRC2A	#N/A			FZD6	mitTarget			IMMT	#N/A	PRRC2A	#N/A
PRRC2A	#N/A	CPSF1	#N/A			FZD9	mitTarget			PRRC2A	#N/A	CPSF1	#N/A
PRRC2A	#N/A	PRMT2	#N/A			HIST1H2BG	mitTarget			PRRC2A	#N/A	PRMT2	#N/A
PRRC2A	#N/A	QARS	#N/A			ULK1	mitTarget			PRRC2A	#N/A	QARS	#N/A
IFT88	#N/A	PRRC2A	#N/A			CUL3	mitTarget			IFT88	#N/A	PRRC2A	#N/A
XRN1	mitTarget	BAG6	#N/A			MAPKAPK5	mitTarget			XRN1	mitTarget	BAG6	#N/A
HTT	#N/A	SETD2	#N/A			DEGS1	mitTarget			HTT	#N/A	SETD2	#N/A
HAP1	#N/A	HTT	#N/A			TNFRSF10B	mitTarget			HAP1	#N/A	HTT	#N/A
HTT	#N/A	ZDHHC17	#N/A			EIF2B2	mitTarget			HTT	#N/A	ZDHHC17	#N/A
HYPK	mitTarget	HTT	#N/A			HIST1H2BJ	mitTarget			HYPK	mitTarget	HTT	#N/A
TRIP10	mitTarget	HTT	#N/A			F2RL3	mitTarget			TRIP10	mitTarget	HTT	#N/A
MEF2D	#N/A	YWHAQ	mitTarget			TM4SF5	mitTarget			MEF2D	#N/A	YWHAQ	mitTarget
TCF3	#N/A	HAND2	#N/A			RPL14	mitTarget			TCF3	#N/A	HAND2	#N/A
TCF3	#N/A	ID3	mitTarget			PRPF4	mitTarget			TCF3	#N/A	ID3	mitTarget
IGF1R	mitTarget	IRS1	#N/A			ATG12	mitTarget			IGF1R	mitTarget	IRS1	#N/A
YWHAE	#N/A	IGF1R	mitTarget			SLC28A1	mitTarget			YWHAE	#N/A	IGF1R	mitTarget
SOCS1	#N/A	IGF1R	mitTarget			LPAR2	mitTarget			SOCS1	#N/A	IGF1R	mitTarget
PTK2	mitTarget	IRS1	#N/A			ZBED1	mitTarget			PTK2	mitTarget	IRS1	#N/A
MAPK8	#N/A	IRS1	#N/A			ZNF264	mitTarget			MAPK8	#N/A	IRS1	#N/A
INSR	#N/A	IRS1	#N/A			KCNK6	mitTarget			INSR	#N/A	IRS1	#N/A
IL1A	#N/A	NDN	#N/A			MED17	mitTarget			IL1A	#N/A	NDN	#N/A
JAK2	#N/A	PRMT5	#N/A			SH3BP5	mitTarget			JAK2	#N/A	PRMT5	#N/A
JAK2	#N/A	SOCS1	#N/A			ENTPD4	mitTarget			JAK2	#N/A	SOCS1	#N/A
BYSL	#N/A	KRT8	#N/A			SOCS5	mitTarget			BYSL	#N/A	KRT8	#N/A
KRT18	#N/A	CBL	#N/A			CEP104	mitTarget			KRT18	#N/A	CBL	#N/A
KRT18	#N/A	DNAJB6	#N/A			KIAA0513	mitTarget			KRT18	#N/A	DNAJB6	#N/A
LMNA	#N/A	LMNB1	#N/A			DLGAP5	mitTarget			LMNA	#N/A	LMNB1	#N/A
LMNA	#N/A	SREBF1	#N/A			DAZAP2	mitTarget			LMNA	#N/A	SREBF1	#N/A
LMNA	#N/A	NARF	#N/A			MELK	mitTarget			LMNA	#N/A	NARF	#N/A
MLLT4	#N/A	BCR	#N/A			KLHL21	mitTarget			MLLT4	#N/A	BCR	#N/A
BNIPL	#N/A	BCL2	mitTarget			RABGAP1L	mitTarget			BNIPL	#N/A	BCL2	mitTarget
BNIP2	#N/A	BCL2	mitTarget			HS3ST1	mitTarget			BNIP2	#N/A	BCL2	mitTarget
SMN1	#N/A	BCL2	mitTarget			USP15	mitTarget			SMN1	#N/A	BCL2	mitTarget
TP53BP2	#N/A	BCL2	mitTarget			NR1D2	mitTarget			TP53BP2	#N/A	BCL2	mitTarget
RTN4	#N/A	BCL2	mitTarget			ZBTB33	mitTarget			RTN4	#N/A	BCL2	mitTarget
BCL2	mitTarget	BECN1	#N/A			MED16	mitTarget			BCL2	mitTarget	BECN1	#N/A
NFKB1	#N/A	LYL1	#N/A			ABI2	mitTarget			NFKB1	#N/A	LYL1	#N/A
SKAP1	#N/A	PTPRC	#N/A			SERF2	mitTarget			SKAP1	#N/A	PTPRC	#N/A
ALOX5	#N/A	COTL1	#N/A			NME6	mitTarget			ALOX5	#N/A	COTL1	#N/A
VAV1	#N/A	XRCC6	mitTarget			GDF11	mitTarget			VAV1	#N/A	XRCC6	mitTarget
NCF4	#N/A	XRCC6	mitTarget			HNRNPR	mitTarget			NCF4	#N/A	XRCC6	mitTarget
XRCC5	#N/A	XRCC6	mitTarget			CDIPT	mitTarget			XRCC5	#N/A	XRCC6	mitTarget
MRE11A	#N/A	XRCC6	mitTarget			TIMM17A	mitTarget			MRE11A	#N/A	XRCC6	mitTarget
PIAS4	#N/A	LEF1	#N/A			N4BP2L2	mitTarget			PIAS4	#N/A	LEF1	#N/A
MITF	#N/A	LEF1	#N/A			ZBTB18	mitTarget			MITF	#N/A	LEF1	#N/A
DHDDS	#N/A	LOX	#N/A			SEC23B	mitTarget			DHDDS	#N/A	LOX	#N/A
YBX1	#N/A	SRSF9	#N/A			POLR3F	mitTarget			YBX1	#N/A	SRSF9	#N/A
ATRNL1	#N/A	MC4R	#N/A			TXNIP	mitTarget			ATRNL1	#N/A	MC4R	#N/A
ATF7IP	mitTarget	MBD1	#N/A			LEFTY1	mitTarget			ATF7IP	mitTarget	MBD1	#N/A
CHAF1A	#N/A	MBD1	#N/A			DCTN6	mitTarget			CHAF1A	#N/A	MBD1	#N/A
MITF	#N/A	PIAS3	mitTarget			GNB5	mitTarget			MITF	#N/A	PIAS3	mitTarget
MITF	#N/A	PATZ1	#N/A			TRAF3IP2	mitTarget			MITF	#N/A	PATZ1	#N/A
MITF	#N/A	UBE2I	mitTarget			SRCAP	mitTarget			MITF	#N/A	UBE2I	mitTarget
ANP32A	#N/A	MAP1B	mitTarget			BLCAP	mitTarget			ANP32A	#N/A	MAP1B	mitTarget
MAP1B	mitTarget	ANP32A	#N/A			PNRC1	mitTarget			MAP1B	mitTarget	ANP32A	#N/A
MCM7	mitTarget	ORC1	#N/A			LIAS	mitTarget			MCM7	mitTarget	ORC1	#N/A
MCM7	mitTarget	RB1	#N/A			TRIOBP	mitTarget			MCM7	mitTarget	RB1	#N/A
MCM7	mitTarget	DBF4	#N/A			DNAJB4	mitTarget			MCM7	mitTarget	DBF4	#N/A
MCM7	mitTarget	CDC7	#N/A			POLR3A	mitTarget			MCM7	mitTarget	CDC7	#N/A
MCM7	mitTarget	ORC3	#N/A			NUDT3	mitTarget			MCM7	mitTarget	ORC3	#N/A
MCM7	mitTarget	RPA1	#N/A			HSPA4L	mitTarget			MCM7	mitTarget	RPA1	#N/A
MCM7	mitTarget	FHL2	#N/A			UBOX5	mitTarget			MCM7	mitTarget	FHL2	#N/A
MCM7	mitTarget	ORC2	#N/A			MSRB2	mitTarget			MCM7	mitTarget	ORC2	#N/A
MCM7	mitTarget	ORC5	#N/A			HABP4	mitTarget			MCM7	mitTarget	ORC5	#N/A
NOV	#N/A	POLR2L	#N/A			EMC1	mitTarget			NOV	#N/A	POLR2L	#N/A
KMT2A	#N/A	PPIE	#N/A			AVL9	mitTarget			KMT2A	#N/A	PPIE	#N/A
KMT2A	#N/A	PPP1R15A	#N/A			TNRC6B	mitTarget			KMT2A	#N/A	PPP1R15A	#N/A
KMT2A	#N/A	KMT2A	#N/A			FBXL7	mitTarget			KMT2A	#N/A	KMT2A	#N/A
MLLT4	#N/A	RAP1GAP	#N/A			RPRD2	mitTarget			MLLT4	#N/A	RAP1GAP	#N/A
MLLT4	#N/A	PVRL1	#N/A			WWC1	mitTarget			MLLT4	#N/A	PVRL1	#N/A
MLLT4	#N/A	PFN1	#N/A			SATB2	mitTarget			MLLT4	#N/A	PFN1	#N/A
NEB	#N/A	MYPN	mitTarget			MAN2B2	mitTarget			NEB	#N/A	MYPN	mitTarget
NGFR	#N/A	PRKACB	mitTarget			PSD3	mitTarget			NGFR	#N/A	PRKACB	mitTarget
LSM7	#N/A	NPY1R	#N/A			SF3B3	mitTarget			LSM7	#N/A	NPY1R	#N/A
SNCAIP	#N/A	SNCA	#N/A			ICMT	mitTarget			SNCAIP	#N/A	SNCA	#N/A
EPB41L1	#N/A	NUMA1	#N/A			CBX5	mitTarget			EPB41L1	#N/A	NUMA1	#N/A
MAP3K8	mitTarget	NFKB1	#N/A			ZFYVE26	mitTarget			MAP3K8	mitTarget	NFKB1	#N/A
RELA	#N/A	FOS	mitTarget			TTC9	mitTarget			RELA	#N/A	FOS	mitTarget
RELA	#N/A	PIAS3	mitTarget			SUZ12	mitTarget			RELA	#N/A	PIAS3	mitTarget
RELA	#N/A	RNF25	#N/A			ACOT9	mitTarget			RELA	#N/A	RNF25	#N/A
RELA	#N/A	PPP1R13L	#N/A			SLC7A11	mitTarget			RELA	#N/A	PPP1R13L	#N/A
HNRNPA1	#N/A	FEN1	#N/A			BHMT2	mitTarget			HNRNPA1	#N/A	FEN1	#N/A
NOP2	#N/A	MCRS1	#N/A			HYPK	mitTarget			NOP2	#N/A	MCRS1	#N/A
ETS1	mitTarget	DAXX	#N/A			FBXL2	mitTarget			ETS1	mitTarget	DAXX	#N/A
AKT2	#N/A	APPL1	#N/A			IFFO1	mitTarget			AKT2	#N/A	APPL1	#N/A
ETS2	mitTarget	CDK10	#N/A			ZNF385A	mitTarget			ETS2	mitTarget	CDK10	#N/A
SHANK2	#N/A	CTTN	#N/A			KBTBD2	mitTarget			SHANK2	#N/A	CTTN	#N/A
CTTN	#N/A	WIPF1	#N/A			WSB1	mitTarget			CTTN	#N/A	WIPF1	#N/A
CSF1R	#N/A	SOCS1	#N/A			TIMM10	mitTarget			CSF1R	#N/A	SOCS1	#N/A
SNW1	#N/A	SKI	#N/A			BSCL2	mitTarget			SNW1	#N/A	SKI	#N/A
NRAS	mitTarget	RAP1GDS1	#N/A			SNX5	mitTarget			NRAS	mitTarget	RAP1GDS1	#N/A
GLMN	#N/A	MET	mitTarget			MORC1	mitTarget			GLMN	#N/A	MET	mitTarget
KDM5B	#N/A	FOXG1	#N/A			RNF115	mitTarget			KDM5B	#N/A	FOXG1	#N/A
VAV1	#N/A	EZH2	mitTarget			LSM3	mitTarget			VAV1	#N/A	EZH2	mitTarget
REL	mitTarget	PPP4C	#N/A			CRCP	mitTarget			REL	mitTarget	PPP4C	#N/A
FLT1	#N/A	SHC1	#N/A			APEX2	mitTarget			FLT1	#N/A	SHC1	#N/A
OPRD1	#N/A	GPRASP1	#N/A			POLM	mitTarget			OPRD1	#N/A	GPRASP1	#N/A
MYO1C	#N/A	CBL	#N/A			CECR2	mitTarget			MYO1C	#N/A	CBL	#N/A
PDE6D	#N/A	RHOB	#N/A			OSTM1	mitTarget			PDE6D	#N/A	RHOB	#N/A
PDE6D	#N/A	RHOA	#N/A			C11orf54	mitTarget			PDE6D	#N/A	RHOA	#N/A
RAP1GDS1	#N/A	RHOA	#N/A			SPCS1	mitTarget			RAP1GDS1	#N/A	RHOA	#N/A
PAX5	#N/A	TLE4	#N/A			ATAD2	mitTarget			PAX5	#N/A	TLE4	#N/A
KDM5B	#N/A	PAX9	#N/A			TMOD3	mitTarget			KDM5B	#N/A	PAX9	#N/A
KALRN	#N/A	PAM	mitTarget			MINK1	mitTarget			KALRN	#N/A	PAM	mitTarget
NRBF2	mitTarget	PPARA	#N/A			SLC35C2	mitTarget			NRBF2	mitTarget	PPARA	#N/A
PIK3R3	#N/A	PIK3CA	#N/A			SH3GLB1	mitTarget			PIK3R3	#N/A	PIK3CA	#N/A
APOA1	#N/A	PDE1A	#N/A			APH1A	mitTarget			APOA1	#N/A	PDE1A	#N/A
LSM8	#N/A	PGD	#N/A			SAR1B	mitTarget			LSM8	#N/A	PGD	#N/A
SNX17	#N/A	SELP	#N/A			IRAK4	mitTarget			SNX17	#N/A	SELP	#N/A
PKD1	#N/A	PKD2	#N/A			KLF3	mitTarget			PKD1	#N/A	PKD2	#N/A
PKD2	#N/A	PKD2	#N/A			TLR7	mitTarget			PKD2	#N/A	PKD2	#N/A
PKD2	#N/A	TRPC1	#N/A			ERGIC2	mitTarget			PKD2	#N/A	TRPC1	#N/A
KCNA4	#N/A	DLG1	#N/A			SUCO	mitTarget			KCNA4	#N/A	DLG1	#N/A
PFN2	#N/A	FHOD1	#N/A			LIMA1	mitTarget			PFN2	#N/A	FHOD1	#N/A
HUS1	#N/A	PCNA	#N/A			LGSN	mitTarget			HUS1	#N/A	PCNA	#N/A
PTPRB	#N/A	MAGI3	#N/A			CMPK1	mitTarget			PTPRB	#N/A	MAGI3	#N/A
PRKAR1A	#N/A	PRKAR1B	#N/A			ARID4B	mitTarget			PRKAR1A	#N/A	PRKAR1B	#N/A
PRKAR1B	#N/A	AKAP1	#N/A			FXYD5	mitTarget			PRKAR1B	#N/A	AKAP1	#N/A
FER	#N/A	TMF1	#N/A			CYCS	mitTarget			FER	#N/A	TMF1	#N/A
MAPK1	mitTarget	NEK2	#N/A			DNAJC10	mitTarget			MAPK1	mitTarget	NEK2	#N/A
HABP4	mitTarget	GNB2L1	#N/A			SGTB	mitTarget			HABP4	mitTarget	GNB2L1	#N/A
NSMAF	#N/A	GNB2L1	#N/A			MED18	mitTarget			NSMAF	#N/A	GNB2L1	#N/A
AR	#N/A	GNB2L1	#N/A			DPP8	mitTarget			AR	#N/A	GNB2L1	#N/A
ITGB2	#N/A	GNB2L1	#N/A			INO80D	mitTarget			ITGB2	#N/A	GNB2L1	#N/A
GNB2L1	#N/A	HABP4	mitTarget			OCIAD1	mitTarget			GNB2L1	#N/A	HABP4	mitTarget
PDPK1	mitTarget	PRKCZ	#N/A			GEMIN8	mitTarget			PDPK1	mitTarget	PRKCZ	#N/A
WWC1	mitTarget	PRKCZ	#N/A			SLC35F6	mitTarget			WWC1	mitTarget	PRKCZ	#N/A
EP300	#N/A	MAF	#N/A			RMND1	mitTarget			EP300	#N/A	MAF	#N/A
ARHGDIG	#N/A	RHOG	#N/A			C14orf119	mitTarget			ARHGDIG	#N/A	RHOG	#N/A
CD2AP	#N/A	RAB4A	mitTarget			FKBP14	mitTarget			CD2AP	#N/A	RAB4A	mitTarget
RABEP1	#N/A	RAB5A	#N/A			C9orf40	mitTarget			RABEP1	#N/A	RAB5A	#N/A
RIN3	#N/A	RAB5B	mitTarget			C14orf105	mitTarget			RIN3	#N/A	RAB5B	mitTarget
PDE6D	#N/A	RAP1A	#N/A			KIAA1551	mitTarget			PDE6D	#N/A	RAP1A	#N/A
RAP1GDS1	#N/A	RAP1A	#N/A			ZNF532	mitTarget			RAP1GDS1	#N/A	RAP1A	#N/A
KRIT1	#N/A	RAP1A	#N/A			SBNO1	mitTarget			KRIT1	#N/A	RAP1A	#N/A
RGL2	#N/A	RAP1B	#N/A			TMEM19	mitTarget			RGL2	#N/A	RAP1B	#N/A
PDE6D	#N/A	RAP2B	#N/A			TMEM100	mitTarget			PDE6D	#N/A	RAP2B	#N/A
EXOC8	mitTarget	RALA	#N/A			VPS53	mitTarget			EXOC8	mitTarget	RALA	#N/A
BRCA2	#N/A	RAD51	#N/A			RBM41	mitTarget			BRCA2	#N/A	RAD51	#N/A
RAD51	#N/A	RAD51AP1	#N/A			RFK	mitTarget			RAD51	#N/A	RAD51AP1	#N/A
DMC1	#N/A	RAD51	#N/A			YOD1	mitTarget			DMC1	#N/A	RAD51	#N/A
RPA1	#N/A	ORC2	#N/A			ETNK1	mitTarget			RPA1	#N/A	ORC2	#N/A
RPA2	#N/A	ORC2	#N/A			FEM1A	mitTarget			RPA2	#N/A	ORC2	#N/A
HBP1	mitTarget	RB1	#N/A			BCAS4	mitTarget			HBP1	mitTarget	RB1	#N/A
RB1	#N/A	TRAP1	#N/A			TMEM127	mitTarget			RB1	#N/A	TRAP1	#N/A
AATF	#N/A	RB1	#N/A			ZNF446	mitTarget			AATF	#N/A	RB1	#N/A
RB1	#N/A	THOC1	#N/A			MFN1	mitTarget			RB1	#N/A	THOC1	#N/A
HBP1	mitTarget	RBL2	#N/A			IPO9	mitTarget			HBP1	mitTarget	RBL2	#N/A
RXRA	#N/A	BRD8	#N/A			TSR1	mitTarget			RXRA	#N/A	BRD8	#N/A
NRBF2	mitTarget	RXRA	#N/A			CEP72	mitTarget			NRBF2	mitTarget	RXRA	#N/A
ANK1	#N/A	RHAG	#N/A			LRIF1	mitTarget			ANK1	#N/A	RHAG	#N/A
LMO2	#N/A	KDM5A	#N/A			MBNL3	mitTarget			LMO2	#N/A	KDM5A	#N/A
LMO2	#N/A	LMO2	#N/A			FOXJ2	mitTarget			LMO2	#N/A	LMO2	#N/A
TAL1	#N/A	LMO2	#N/A			PARD3	mitTarget			TAL1	#N/A	LMO2	#N/A
UPF2	#N/A	RPS25	#N/A			FEM1C	mitTarget			UPF2	#N/A	RPS25	#N/A
RPLP1	#N/A	RPLP2	#N/A			ZNFX1	mitTarget			RPLP1	#N/A	RPLP2	#N/A
RPLP2	#N/A	RPLP2	#N/A			RAB22A	mitTarget			RPLP2	#N/A	RPLP2	#N/A
CYTH1	#N/A	ARFRP1	#N/A			SERINC1	mitTarget			CYTH1	#N/A	ARFRP1	#N/A
TOP3B	#N/A	SNRPB	mitTarget			SORCS2	mitTarget			TOP3B	#N/A	SNRPB	mitTarget
SNRPA	#N/A	SNRPA	#N/A			TAOK1	mitTarget			SNRPA	#N/A	SNRPA	#N/A
PDZK1	#N/A	SLC9A3	#N/A			SLAIN2	mitTarget			PDZK1	#N/A	SLC9A3	#N/A
PDZK1	#N/A	SLC17A1	#N/A			ZNF317	mitTarget			PDZK1	#N/A	SLC17A1	#N/A
ANK1	#N/A	OBSCN	#N/A			FAM160B1	mitTarget			ANK1	#N/A	OBSCN	#N/A
SOX9	#N/A	NR5A1	#N/A			SUGP1	mitTarget			SOX9	#N/A	NR5A1	#N/A
NR5A1	#N/A	NRIP1	mitTarget			GATAD1	mitTarget			NR5A1	#N/A	NRIP1	mitTarget
CLU	#N/A	CLU	#N/A			LY6G5B	mitTarget			CLU	#N/A	CLU	#N/A
CLU	#N/A	TGFBR2	mitTarget			SLC22A23	mitTarget			CLU	#N/A	TGFBR2	mitTarget
UNC13B	#N/A	STX1A	#N/A			MCUR1	mitTarget			UNC13B	#N/A	STX1A	#N/A
CD27	#N/A	SIVA1	#N/A			KIF13A	mitTarget			CD27	#N/A	SIVA1	#N/A
FKBP1A	mitTarget	TGFBR1	#N/A			ABCG8	mitTarget			FKBP1A	mitTarget	TGFBR1	#N/A
YY1	mitTarget	FKBP1A	mitTarget			PAPD5	mitTarget			YY1	mitTarget	FKBP1A	mitTarget
FKBP2	#N/A	ARFGEF1	#N/A			ZMAT3	mitTarget			FKBP2	#N/A	ARFGEF1	#N/A
TAL1	#N/A	NCAPG2	#N/A			MPP5	mitTarget			TAL1	#N/A	NCAPG2	#N/A
TXN	#N/A	NCF4	#N/A			GIGYF1	mitTarget			TXN	#N/A	NCF4	#N/A
PRKAR1A	#N/A	AKAP1	#N/A			C11orf1	mitTarget			PRKAR1A	#N/A	AKAP1	#N/A
MYO7A	#N/A	PRKAR1A	#N/A			EXO5	mitTarget			MYO7A	#N/A	PRKAR1A	#N/A
PRKAR1A	#N/A	AKAP10	#N/A			CAPRIN2	mitTarget			PRKAR1A	#N/A	AKAP10	#N/A
TCAP	#N/A	TTN	mitTarget			MTMR9	mitTarget			TCAP	#N/A	TTN	mitTarget
APBB1	#N/A	TFCP2	#N/A			TMEM38A	mitTarget			APBB1	#N/A	TFCP2	#N/A
CEBPZ	#N/A	NFYB	#N/A			PRRG4	mitTarget			CEBPZ	#N/A	NFYB	#N/A
ZEB1	mitTarget	DRAP1	#N/A			C1orf50	mitTarget			ZEB1	mitTarget	DRAP1	#N/A
ZEB1	mitTarget	KAT5	#N/A			ZNF426	mitTarget			ZEB1	mitTarget	KAT5	#N/A
NDN	#N/A	E2F1	#N/A			HMBOX1	mitTarget			NDN	#N/A	E2F1	#N/A
ATM	mitTarget	ABL1	mitTarget			NOL9	mitTarget			ATM	mitTarget	ABL1	mitTarget
NTRK1	#N/A	ABL1	mitTarget			CLIP4	mitTarget			NTRK1	#N/A	ABL1	mitTarget
RAP1GDS1	#N/A	HRAS	#N/A			ZNF665	mitTarget			RAP1GDS1	#N/A	HRAS	#N/A
HSH2D	#N/A	FES	#N/A			C12orf49	mitTarget			HSH2D	#N/A	FES	#N/A
RAP1GDS1	#N/A	KRAS	mitTarget			AGMAT	mitTarget			RAP1GDS1	#N/A	KRAS	mitTarget
SRC	#N/A	EPHB2	#N/A			METTL8	mitTarget			SRC	#N/A	EPHB2	#N/A
TGFBR1	#N/A	TGFBR2	mitTarget			TNIP3	mitTarget			TGFBR1	#N/A	TGFBR2	mitTarget
TNNC1	#N/A	TNNT1	#N/A			SYNPO2L	mitTarget			TNNC1	#N/A	TNNT1	#N/A
TNFAIP3	mitTarget	TAX1BP1	#N/A			DNAJB14	mitTarget			TNFAIP3	mitTarget	TAX1BP1	#N/A
TP53	mitTarget	WWOX	#N/A			PCNXL2	mitTarget			TP53	mitTarget	WWOX	#N/A
TP53	mitTarget	CDC14A	#N/A			FOXRED2	mitTarget			TP53	mitTarget	CDC14A	#N/A
TNFRSF1A	#N/A	PSMD2	#N/A			GPR157	mitTarget			TNFRSF1A	#N/A	PSMD2	#N/A
KDR	#N/A	SHC2	#N/A			C4orf29	mitTarget			KDR	#N/A	SHC2	#N/A
DDR2	mitTarget	SHC1	#N/A			TMEM134	mitTarget			DDR2	mitTarget	SHC1	#N/A
CDH1	mitTarget	CTNND1	#N/A			RNF34	mitTarget			CDH1	mitTarget	CTNND1	#N/A
CDH1	mitTarget	CBLL1	#N/A			RAB11FIP1	mitTarget			CDH1	mitTarget	CBLL1	#N/A
ITGA1	#N/A	BIN1	#N/A			ORAI2	mitTarget			ITGA1	#N/A	BIN1	#N/A
ITGA4	#N/A	EED	#N/A			SLC35F5	mitTarget			ITGA4	#N/A	EED	#N/A
FLI1	#N/A	GATA1	#N/A			TNKS2	mitTarget			FLI1	#N/A	GATA1	#N/A
VHL	#N/A	FLNA	#N/A			PLA2G12A	mitTarget			VHL	#N/A	FLNA	#N/A
VHL	#N/A	VBP1	#N/A			FAHD1	mitTarget			VHL	#N/A	VBP1	#N/A
VHL	#N/A	JADE1	#N/A			DNAL1	mitTarget			VHL	#N/A	JADE1	#N/A
XRCC1	#N/A	LIG3	#N/A			CRISPLD2	mitTarget			XRCC1	#N/A	LIG3	#N/A
XRCC1	#N/A	PNKP	#N/A			MIXL1	mitTarget			XRCC1	#N/A	PNKP	#N/A
ZNF24	mitTarget	ZNF174	mitTarget			KREMEN1	mitTarget			ZNF24	mitTarget	ZNF174	mitTarget
ZNF10	#N/A	TRIM28	#N/A			QRFPR	mitTarget			ZNF10	#N/A	TRIM28	#N/A
ZNF10	#N/A	TRIM24	#N/A			GTF2IRD2	mitTarget			ZNF10	#N/A	TRIM24	#N/A
COG5	#N/A	MEFV	#N/A			CHCHD5	mitTarget			COG5	#N/A	MEFV	#N/A
MYO7A	#N/A	VEZT	mitTarget			YIPF4	mitTarget			MYO7A	#N/A	VEZT	mitTarget
XPA	#N/A	RPA4	#N/A			SLC25A33	mitTarget			XPA	#N/A	RPA4	#N/A
XPC	#N/A	RAD23A	#N/A			FAM213A	mitTarget			XPC	#N/A	RAD23A	#N/A
FLNA	#N/A	CMIP	#N/A			GINS4	mitTarget			FLNA	#N/A	CMIP	#N/A
AR	#N/A	FLNA	#N/A			DDI2	mitTarget			AR	#N/A	FLNA	#N/A
FLNA	#N/A	TRIO	#N/A			HOOK3	mitTarget			FLNA	#N/A	TRIO	#N/A
FLNA	#N/A	CASR	#N/A			DCTN5	mitTarget			FLNA	#N/A	CASR	#N/A
HCFC1	#N/A	GABPA	#N/A			KIAA1841	mitTarget			HCFC1	#N/A	GABPA	#N/A
AGTR2	#N/A	MTUS1	#N/A			MYPN	mitTarget			AGTR2	#N/A	MTUS1	#N/A
RANBP9	#N/A	USP11	#N/A			ZNF347	mitTarget			RANBP9	#N/A	USP11	#N/A
SFPQ	#N/A	NONO	#N/A			PIGO	mitTarget			SFPQ	#N/A	NONO	#N/A
PDPK1	mitTarget	PRKCI	mitTarget			ZNF514	mitTarget			PDPK1	mitTarget	PRKCI	mitTarget
BMX	#N/A	PTPN21	#N/A			MFSD2A	mitTarget			BMX	#N/A	PTPN21	#N/A
BYSL	#N/A	TRO	#N/A			FAM73B	mitTarget			BYSL	#N/A	TRO	#N/A
CITED1	#N/A	SMAD4	mitTarget			MASTL	mitTarget			CITED1	#N/A	SMAD4	mitTarget
MYPN	mitTarget	ACTN3	#N/A			WDR73	mitTarget			MYPN	mitTarget	ACTN3	#N/A
TBR1	#N/A	CASK	#N/A			UNK	mitTarget			TBR1	#N/A	CASK	#N/A
ID1	mitTarget	CASK	#N/A			FHDC1	mitTarget			ID1	mitTarget	CASK	#N/A
LRP2	#N/A	DLG3	#N/A			KBTBD6	mitTarget			LRP2	#N/A	DLG3	#N/A
ERBB4	#N/A	DLG3	#N/A			EFCAB11	mitTarget			ERBB4	#N/A	DLG3	#N/A
NCS1	#N/A	IL1RAPL1	#N/A			C5orf30	mitTarget			NCS1	#N/A	IL1RAPL1	#N/A
ARHGEF11	#N/A	PLXNB3	#N/A			COX19	mitTarget			ARHGEF11	#N/A	PLXNB3	#N/A
UNC5A	#N/A	MAGED1	#N/A			ZNF682	mitTarget			UNC5A	#N/A	MAGED1	#N/A
LRPPRC	#N/A	UXT	#N/A			CDKN2AIPNL	mitTarget			LRPPRC	#N/A	UXT	#N/A
CBX5	mitTarget	SUV39H1	#N/A			C19orf40	mitTarget			CBX5	mitTarget	SUV39H1	#N/A
UBE3A	#N/A	UBQLN2	#N/A			C12orf65	mitTarget			UBE3A	#N/A	UBQLN2	#N/A
RAB9A	#N/A	RABEPK	#N/A			LIN52	mitTarget			RAB9A	#N/A	RABEPK	#N/A
CTBP2	#N/A	KLF8	#N/A			MYLK3	mitTarget			CTBP2	#N/A	KLF8	#N/A
UPF3B	#N/A	TTC19	#N/A			ASB16	mitTarget			UPF3B	#N/A	TTC19	#N/A
UPF3B	#N/A	UPF2	#N/A			FAM114A1	mitTarget			UPF3B	#N/A	UPF2	#N/A
[truncated: 893,272+ more rows]

## Sheet: Filtered PPI w miRNA target
APP	mitTarget	APPBP2	mitTarget				mirRNA target PPI Statistics
[truncated: 283,052+ more rows]

[truncated: 9 more sheets: Network_BIOGRID_4.4.229_mirTar_, Combined Network_Dis score, Combined Network (old), Network_Up and First Interactor, Network_Down_Targ&1st Interacto, Network_Both_UpNDown_Tar_1st_In, UpTar_1st Inter_GO_MF, Down_Tar_1st Inter_GO_MF, BothUP&DOwn_1st Interact_GO_MF]
